# Supplementary material for: Proteome Dynamics Analysis Reveals the Potential Mechanisms of Salinity and Drought Response during Seed Germination and Seedling Growth in Tamarix hispida
Source: Genes (Basel). 2023 Mar 5;14(3):656. doi: 10.3390/genes14030656 (PMC10048391; doi:10.3390/genes14030656)
Supplement: Supplementary file 1 [file genes-14-00656-s001.zip]

Archive with 17 entries (17 files):
- Figure S1.pdf
- Figure S10.pdf
- Figure S11.pdf
- Figure S2.pdf
- Figure S3.pdf
- Figure S4.pdf
- Figure S5.pdf
- Figure S6.pdf
- Figure S7.pdf
- Figure S8.pdf
- Figure S9.pdf
- Table S1.xlsx
- Table S2.xlsx
- Table S3.xlsx
- Table S4.xlsx
- Table S5.xlsx
- Table S6.xlsx
