# Supplementary material for: Proteome Dynamics Analysis Reveals the Potential Mechanisms of Salinity and Drought Response during Seed Germination and Seedling Growth in Tamarix hispida
Source: Genes (Basel). 2023 Mar 5;14(3):656. doi: 10.3390/genes14030656 (PMC10048391; doi:10.3390/genes14030656)
Supplement: Supplementary file 1 [file genes-14-00656-s001.zip › Table S1.xlsx]

## Sheet: Proteins overview
Protein accession	Protein description	Gene name	MW [kDa]	Coverage [%]	Peptides	PSMs	Unique Peptides	S3_1	S3_2	S4_1	S4_2	S5_1	S5_2	S3/S4 Ratio	S3/S4 CV	S4/S5 Ratio	S4/S5 CV	S3/S5 Ratio	S3/S5 CV	Subcellular localization	KEGG KO No.	KEGG Gene	KEGG pathway	Biological Process	Cellular Component	Molecular Function	Pfam ID	Domain description	COG/KOG category	COG/KOG NO.	COG/KOG description
TRINITY_DN10002_c0_g1_i1.p1	DUF221 domain-containing protein/RSN1_TM domain-containing protein	--	56.4	3	1	1	1	0.982	1.024	1.141	1.127	0.832	0.917	0.885	0.0383516	1.3	0.0772378	1.148	0.0387877	plasma membrane	K21989	TMEM63; calcium permeable stress-gated cation channel							S	KOG1134	Uncharacterized conserved protein
TRINITY_DN10003_c0_g1_i1.p1	Varicose-like protein	--	30	17	5	7	3	0.884	0.674	1.015	1.022	1.2	1.228	0.765	0.195956	0.839	0.0117992	0.643	0.206744	chloroplast	K12616	EDC4; enhancer of mRNA-decapping protein 4	map03018 RNA degradation						S	KOG1916	Nuclear protein, contains WD40 repeats
TRINITY_DN10008_c0_g1_i5.p2	Clp R domain-containing protein (Fragment)	--	37.9	15	5	6	4	0.984	1.036	0.836	1.068	1.032	1.071	1.074	0.136349	0.904	0.146352	0.96	0.010312	chloroplast	K03695	clpB; ATP-dependent Clp protease ATP-binding subunit ClpB			GO:0005622 intracellular; GO:0005623 cell; GO:0005737 cytoplasm; GO:0005739 mitochondrion; GO:0009507 chloroplast; GO:0009526 plastid envelope; GO:0009532 plastid stroma; GO:0009536 plastid; GO:0009570 chloroplast stroma; GO:0009941 chloroplast envelope; GO:0031967 organelle envelope; GO:0031975 envelope; GO:0043226 organelle; GO:0043227 membrane-bounded organelle; GO:0043229 intracellular organe…				O	KOG1051	Chaperone HSP104 and related ATP-dependent Clp proteases
TRINITY_DN10008_c0_g1_i5.p3	Clp R domain-containing protein (Fragment)	--	28.4	22	5	10	4	1.129	1.074	0.992	0.99	0.897	0.916	1.112	0.0337172	1.094	0.0161661	1.216	0.0506115	cytoplasm	K03695	clpB; ATP-dependent Clp protease ATP-binding subunit ClpB			GO:0005622 intracellular; GO:0005623 cell; GO:0005737 cytoplasm; GO:0005739 mitochondrion; GO:0009507 chloroplast; GO:0009526 plastid envelope; GO:0009532 plastid stroma; GO:0009536 plastid; GO:0009570 chloroplast stroma; GO:0009941 chloroplast envelope; GO:0031967 organelle envelope; GO:0031975 envelope; GO:0043226 organelle; GO:0043227 membrane-bounded organelle; GO:0043229 intracellular organe…		PF00004	ATPase family associated with various cellular activities (AAA)	O	KOG1051	Chaperone HSP104 and related ATP-dependent Clp proteases
TRINITY_DN10008_c0_g1_i5.p1	Clp R domain-containing protein	--	43	36	12	20	11	1.116	1	0.964	1.003	0.925	0.916	1.078	0.105656	1.068	0.0350741	1.149	0.0701568	cytoplasm	K03695	clpB; ATP-dependent Clp protease ATP-binding subunit ClpB			GO:0005622 intracellular; GO:0005623 cell; GO:0005737 cytoplasm; GO:0005739 mitochondrion; GO:0009507 chloroplast; GO:0009526 plastid envelope; GO:0009532 plastid stroma; GO:0009536 plastid; GO:0009570 chloroplast stroma; GO:0009941 chloroplast envelope; GO:0031967 organelle envelope; GO:0031975 envelope; GO:0043226 organelle; GO:0043227 membrane-bounded organelle; GO:0043229 intracellular organe…		PF07724; PF10431	AAA domain (Cdc48 subfamily); C-terminal, D2-small domain, of ClpB protein	O	KOG1051	Chaperone HSP104 and related ATP-dependent Clp proteases
TRINITY_DN10012_c0_g1_i10.p1	Spatacsin_C domain-containing protein	--	302.8	2	4	5	4	1.117	1.032	1.058	0.981	0.931	0.885	1.054	0.00268352	1.122	0.0176462	1.183	0.0203226	nucleus	K19026	SPG11; spatacsin							M	KOG1884	Uncharacterized conserved protein
TRINITY_DN10018_c0_g1_i5.p1	PfkB domain-containing protein	--	35.1	7	2	3	1	1.311	1.041	0.982	0.954	0.836	0.909	1.213	0.142237	1.112	0.0794502	1.356	0.220498	cytoplasm	K00847	E2.7.1.4, scrK; fructokinase [EC:2.7.1.4]	map00051 Fructose and mannose metabolism; map00500 Starch and sucrose metabolism; map00520 Amino sugar and nucleotide sugar metabolism; map01100 Metabolic pathways						G	KOG2855	Ribokinase
TRINITY_DN1001_c0_g1_i4.p1	2,4-dienoyl-CoA reductase (NADPH)	--	18.5	5	1	2	1	1.034	0.991	1.019	1.008	1.025	0.958	0.999	0.0226501	1.023	0.0400901	1.022	0.0173056	cytoplasm	K13237	DECR2; peroxisomal 2,4-dienoyl-CoA reductase [EC:1.3.1.34]	map04146 Peroxisome		GO:0005622 intracellular; GO:0005623 cell; GO:0005737 cytoplasm; GO:0005773 vacuole; GO:0005774 vacuolar membrane; GO:0005777 peroxisome; GO:0016020 membrane; GO:0031090 organelle membrane; GO:0042579 microbody; GO:0043226 organelle; GO:0043227 membrane-bounded organelle; GO:0043229 intracellular organelle; GO:0043231 intracellular membrane-bounded organelle; GO:0098588 bounding membrane of organ…		PF13561	Enoyl-(Acyl carrier protein) reductase	Q	KOG0725	Reductases with broad range of substrate specificities
TRINITY_DN10022_c0_g1_i5.p1	NAD(P)H-hydrate epimerase	--	20.7	30	4	7	4	0.956	0.986	0.968	0.988	1.015	1.059	0.993	0.00712091	0.944	0.0157385	0.936	0.00830558	nucleus	K17759	AIBP, nnrE; NAD(P)H-hydrate epimerase [EC:5.1.99.6]		GO:0006081 cellular aldehyde metabolic process; GO:0006139 nucleobase-containing compound metabolic process; GO:0006725 cellular aromatic compound metabolic process; GO:0006732 coenzyme metabolic process; GO:0006733 oxidoreduction coenzyme metabolic process; GO:0006734 NADH metabolic process; GO:0006739 NADP metabolic process; GO:0006753 nucleoside phosphate metabolic process; GO:0006766 vitamin …	GO:0005576 extracellular region; GO:0005615 extracellular space; GO:0005622 intracellular; GO:0005623 cell; GO:0005634 nucleus; GO:0005654 nucleoplasm; GO:0005737 cytoplasm; GO:0005739 mitochondrion; GO:0005759 mitochondrial matrix; GO:0005829 cytosol; GO:0009507 chloroplast; GO:0009536 plastid; GO:0031974 membrane-enclosed lumen; GO:0031981 nuclear lumen; GO:0043226 organelle; GO:0043227 membran…	GO:0003824 catalytic activity; GO:0004733 pyridoxamine-phosphate oxidase activity; GO:0016491 oxidoreductase activity; GO:0016638 oxidoreductase activity, acting on the CH-NH2 group of donors; GO:0016641 oxidoreductase activity, acting on the CH-NH2 group of donors, oxygen as acceptor; GO:0016853 isomerase activity; GO:0016854 racemase and epimerase activity; GO:0052856 NADHX epimerase activity; …	PF01243; PF10590	Pyridoxamine 5'-phosphate oxidase; Pyridoxine 5'-phosphate oxidase C-terminal dimerisation region	H	KOG2586	Pyridoxamine-phosphate oxidase
TRINITY_DN10023_c0_g1_i1.p1	Dynactin, subunit p25	--	34.2	13	4	9	4	0.973	0.983	0.971	1.036	1.026	0.964	0.976	0.0384179	1.01	0.090269	0.984	0.0517395	cytoplasm	K01726	GAMMACA; gamma-carbonic anhydrase [EC:4.2.1.-]		GO:0000003 reproduction; GO:0001101 response to acid chemical; GO:0003006 developmental process involved in reproduction; GO:0006950 response to stress; GO:0006970 response to osmotic stress; GO:0007275 multicellular organism development; GO:0008152 metabolic process; GO:0009628 response to abiotic stimulus; GO:0009651 response to salt stress; GO:0009719 response to endogenous stimulus; GO:000972…	GO:0005622 intracellular; GO:0005623 cell; GO:0005737 cytoplasm; GO:0005739 mitochondrion; GO:0005740 mitochondrial envelope; GO:0005743 mitochondrial inner membrane; GO:0005746 mitochondrial respirasome; GO:0005747 mitochondrial respiratory chain complex I; GO:0005773 vacuole; GO:0005774 vacuolar membrane; GO:0009507 chloroplast; GO:0009536 plastid; GO:0016020 membrane; GO:0019866 organelle inne…
TRINITY_DN10028_c1_g1_i2.p1	bPH_2 domain-containing protein	--	22.9	14	3	4	3	0.669	0.603	0.63	0.625	1.805	1.759	1.014	0.0676757	0.352	0.012053	0.357	0.0554594	chloroplast							PF03703	Bacterial PH domain
TRINITY_DN10029_c0_g1_i8.p1	COP9 signalosome complex subunit 8	--	17.5	7	1	2	1	1.124	1.033	1.133	1.202	0.752	0.773	0.926	0.101616	1.531	0.0221693	1.416	0.0794277	mitochondria	K12181	COPS8, CSN8; COP9 signalosome complex subunit 8		GO:0000338 protein deneddylation; GO:0001101 response to acid chemical; GO:0006464 cellular protein modification process; GO:0006508 proteolysis; GO:0006807 nitrogen compound metabolic process; GO:0008152 metabolic process; GO:0009314 response to radiation; GO:0009416 response to light stimulus; GO:0009628 response to abiotic stimulus; GO:0009719 response to endogenous stimulus; GO:0009725 respon…	GO:0005622 intracellular; GO:0005623 cell; GO:0005634 nucleus; GO:0043226 organelle; GO:0043227 membrane-bounded organelle; GO:0043229 intracellular organelle; GO:0043231 intracellular membrane-bounded organelle;	GO:0003824 catalytic activity; GO:0004175 endopeptidase activity; GO:0004222 metalloendopeptidase activity; GO:0008233 peptidase activity; GO:0008237 metallopeptidase activity; GO:0016787 hydrolase activity; GO:0070011 peptidase activity, acting on L-amino acid peptides; GO:0140096 catalytic activity, acting on a protein;			OT	KOG4414	COP9 signalosome, subunit CSN8
TRINITY_DN1002_c0_g1_i9.p1	DUF3700 domain-containing protein	--	16.3	18	2	9	2	1.141	1.111	1.068	1.111	0.79	0.804	1.034	0.0465022	1.367	0.0155181	1.413	0.0310266	chloroplast							PF12481	Aluminium induced protein
TRINITY_DN10034_c0_g1_i2.p1	DNA repair RAD52-like protein 1, mitochondrial	--	20	13	3	6	3	1.11	1.029	1.081	1.102	0.848	0.834	0.98	0.0670688	1.298	0.0250593	1.272	0.041709	nucleus				GO:0000373 Group II intron splicing; GO:0000375 RNA splicing, via transesterification reactions; GO:0000377 RNA splicing, via transesterification reactions with bulged adenosine as nucleophile; GO:0000724 double-strand break repair via homologous recombination; GO:0000725 recombinational repair; GO:0006139 nucleobase-containing compound metabolic process; GO:0006259 DNA metabolic process; GO:0006…	GO:0005622 intracellular; GO:0005623 cell; GO:0005634 nucleus; GO:0005737 cytoplasm; GO:0005739 mitochondrion; GO:0043226 organelle; GO:0043227 membrane-bounded organelle; GO:0043229 intracellular organelle; GO:0043231 intracellular membrane-bounded organelle;	GO:0003676 nucleic acid binding; GO:0003677 DNA binding; GO:0003690 double-stranded DNA binding; GO:0003697 single-stranded DNA binding; GO:0005488 binding; GO:0043167 ion binding; GO:0043169 cation binding; GO:0046872 metal ion binding; GO:0046914 transition metal ion binding; GO:0050897 cobalt ion binding; GO:0097159 organic cyclic compound binding; GO:1901363 heterocyclic compound binding;
TRINITY_DN10035_c0_g1_i1.p2	DSHCT domain-containing protein	--	30.2	6	2	2	2	1.028	0.966	1.121	1.124	0.882	0.903	0.888	0.0461849	1.258	0.0146143	1.118	0.0607176	mitochondria	K12598	MTR4, SKIV2L2; ATP-dependent RNA helicase DOB1 [EC:3.6.4.13]	map03018 RNA degradation	GO:0000460 maturation of 5.8S rRNA; GO:0006139 nucleobase-containing compound metabolic process; GO:0006364 rRNA processing; GO:0006396 RNA processing; GO:0006401 RNA catabolic process; GO:0006725 cellular aromatic compound metabolic process; GO:0006807 nitrogen compound metabolic process; GO:0008152 metabolic process; GO:0009056 catabolic process; GO:0009057 macromolecule catabolic process; GO:0…	GO:0005622 intracellular; GO:0005623 cell; GO:0005634 nucleus; GO:0005654 nucleoplasm; GO:0031974 membrane-enclosed lumen; GO:0031981 nuclear lumen; GO:0043226 organelle; GO:0043227 membrane-bounded organelle; GO:0043229 intracellular organelle; GO:0043231 intracellular membrane-bounded organelle; GO:0043233 organelle lumen; GO:0070013 intracellular organelle lumen;	GO:0003724 RNA helicase activity; GO:0003824 catalytic activity; GO:0004386 helicase activity; GO:0008186 RNA-dependent ATPase activity; GO:0016462 pyrophosphatase activity; GO:0016787 hydrolase activity; GO:0016817 hydrolase activity, acting on acid anhydrides; GO:0016818 hydrolase activity, acting on acid anhydrides, in phosphorus-containing anhydrides; GO:0016887 ATPase activity; GO:0017111 nu…	PF13234; PF08148	rRNA-processing arch domain; DSHCT (NUC185) domain	A	KOG0948	Nuclear exosomal RNA helicase MTR4, DEAD-box superfamily
TRINITY_DN10035_c0_g1_i1.p1	DExH-box ATP-dependent RNA helicase	--	80.6	6	4	4	4	1.055	1.067	1.096	1.182	0.821	0.841	0.933	0.0454731	1.37	0.0361295	1.277	0.0088596	cytoplasm	K12598	MTR4, SKIV2L2; ATP-dependent RNA helicase DOB1 [EC:3.6.4.13]	map03018 RNA degradation	GO:0000460 maturation of 5.8S rRNA; GO:0006139 nucleobase-containing compound metabolic process; GO:0006364 rRNA processing; GO:0006396 RNA processing; GO:0006401 RNA catabolic process; GO:0006725 cellular aromatic compound metabolic process; GO:0006807 nitrogen compound metabolic process; GO:0008152 metabolic process; GO:0009056 catabolic process; GO:0009057 macromolecule catabolic process; GO:0…	GO:0005622 intracellular; GO:0005623 cell; GO:0005634 nucleus; GO:0005654 nucleoplasm; GO:0031974 membrane-enclosed lumen; GO:0031981 nuclear lumen; GO:0043226 organelle; GO:0043227 membrane-bounded organelle; GO:0043229 intracellular organelle; GO:0043231 intracellular membrane-bounded organelle; GO:0043233 organelle lumen; GO:0070013 intracellular organelle lumen;	GO:0003724 RNA helicase activity; GO:0003824 catalytic activity; GO:0004386 helicase activity; GO:0008186 RNA-dependent ATPase activity; GO:0016462 pyrophosphatase activity; GO:0016787 hydrolase activity; GO:0016817 hydrolase activity, acting on acid anhydrides; GO:0016818 hydrolase activity, acting on acid anhydrides, in phosphorus-containing anhydrides; GO:0016887 ATPase activity; GO:0017111 nu…	PF00270; PF13234	DEAD/DEAH box helicase; rRNA-processing arch domain	A	KOG0948	Nuclear exosomal RNA helicase MTR4, DEAD-box superfamily
TRINITY_DN10038_c0_g1_i6.p1	Ornithine aminotransferase	--	18.1	23	3	18	3	1.236	1.1	1.024	1.047	0.803	0.842	1.129	0.0977047	1.259	0.0179725	1.422	0.115821	extracellular	K00819	rocD, OAT; ornithine--oxo-acid transaminase [EC:2.6.1.13]	map00330 Arginine and proline metabolism; map01100 Metabolic pathways; map01110 Biosynthesis of secondary metabolites	GO:0006082 organic acid metabolic process; GO:0006520 cellular amino acid metabolic process; GO:0006591 ornithine metabolic process; GO:0006807 nitrogen compound metabolic process; GO:0008152 metabolic process; GO:0009987 cellular process; GO:0019752 carboxylic acid metabolic process; GO:0043436 oxoacid metabolic process; GO:0044237 cellular metabolic process; GO:0044238 primary metabolic process…	GO:0005622 intracellular; GO:0005623 cell; GO:0005737 cytoplasm; GO:0005739 mitochondrion; GO:0005759 mitochondrial matrix; GO:0031974 membrane-enclosed lumen; GO:0043226 organelle; GO:0043227 membrane-bounded organelle; GO:0043229 intracellular organelle; GO:0043231 intracellular membrane-bounded organelle; GO:0043233 organelle lumen; GO:0070013 intracellular organelle lumen;	GO:0003824 catalytic activity; GO:0004587 ornithine-oxo-acid transaminase activity; GO:0005488 binding; GO:0005515 protein binding; GO:0008144 drug binding; GO:0008483 transaminase activity; GO:0016740 transferase activity; GO:0016769 transferase activity, transferring nitrogenous groups; GO:0019842 vitamin binding; GO:0030170 pyridoxal phosphate binding; GO:0036094 small molecule binding; GO:004…	PF00202	Aminotransferase class-III	E	KOG1402	Ornithine aminotransferase
TRINITY_DN10046_c0_g1_i1.p1	Peptidase A1 domain-containing protein	--	55.1	4	2	2	2	0.724	0.9	0.788	0.816	1.42	1.412	1.011	0.128692	0.566	0.0287087	0.574	0.156587	extracellular				GO:0002376 immune system process; GO:0006508 proteolysis; GO:0006807 nitrogen compound metabolic process; GO:0006950 response to stress; GO:0006952 defense response; GO:0006955 immune response; GO:0008152 metabolic process; GO:0009056 catabolic process; GO:0009057 macromolecule catabolic process; GO:0009605 response to external stimulus; GO:0009607 response to biotic stimulus; GO:0009627 systemic…	GO:0005576 extracellular region; GO:0048046 apoplast;	GO:0003824 catalytic activity; GO:0004175 endopeptidase activity; GO:0004190 aspartic-type endopeptidase activity; GO:0008233 peptidase activity; GO:0016787 hydrolase activity; GO:0070001 aspartic-type peptidase activity; GO:0070011 peptidase activity, acting on L-amino acid peptides; GO:0140096 catalytic activity, acting on a protein;			O	KOG1339	Aspartyl protease
TRINITY_DN10047_c3_g1_i1.p1	Stizolobate synthase (Fragment)	--	28.6	8	1	2	1	0.911	0.966	0.972	1.1	1.052	1.034	0.908	0.0459717	0.994	0.0995925	0.9	0.0534258	extracellular	K15777	DOPA; 4,5-DOPA dioxygenase extradiol [EC:1.13.11.-]	map00965 Betalain biosynthesis				PF02900	Catalytic LigB subunit of aromatic ring-opening dioxygenase
TRINITY_DN1004_c0_g1_i3.p1	Putative ABC transporter B family member 2 (Fragment)	--	72.7	5	3	5	2	1.003	0.922	1.051	0.986	0.906	1.165	0.944	0.0142245	1.003	0.221367	0.949	0.235454	plasma membrane	K05658	ABCB1, CD243; ATP-binding cassette, subfamily B (MDR/TAP), member 1 [EC:7.6.2.2]	map02010 ABC transporters		GO:0005622 intracellular; GO:0005623 cell; GO:0005737 cytoplasm; GO:0005739 mitochondrion; GO:0016020 membrane; GO:0043226 organelle; GO:0043227 membrane-bounded organelle; GO:0043229 intracellular organelle; GO:0043231 intracellular membrane-bounded organelle;		PF00005	ABC transporter	Q	KOG0055	Multidrug/pheromone exporter, ABC superfamily
TRINITY_DN1004_c0_g1_i3.p2	ABC transporter B family member 2-like protein	--	43.7	7	2	2	2	0.708	0.886	0.898	0.926	1.358	1.277	0.872	0.136964	0.693	0.0653028	0.607	0.201365	chloroplast	K05658	ABCB1, CD243; ATP-binding cassette, subfamily B (MDR/TAP), member 1 [EC:7.6.2.2]	map02010 ABC transporters		GO:0005622 intracellular; GO:0005623 cell; GO:0005737 cytoplasm; GO:0005739 mitochondrion; GO:0016020 membrane; GO:0043226 organelle; GO:0043227 membrane-bounded organelle; GO:0043229 intracellular organelle; GO:0043231 intracellular membrane-bounded organelle;		PF00005	ABC transporter	Q	KOG0055	Multidrug/pheromone exporter, ABC superfamily
TRINITY_DN10055_c0_g1_i1.p1	Putative tubulin-folding cofactor B isoform X2	--	27.3	50	9	13	9	1.029	1.143	1.125	1.067	0.817	0.835	0.993	0.111086	1.328	0.0527334	1.314	0.0591946	nucleus	K17262	TBCB, CKAP1, ALF1; tubulin-specific chaperone B		GO:0000003 reproduction; GO:0003006 developmental process involved in reproduction; GO:0007275 multicellular organism development; GO:0009790 embryo development; GO:0009791 post-embryonic development; GO:0009793 embryo development ending in seed dormancy; GO:0009987 cellular process; GO:0010154 fruit development; GO:0022414 reproductive process; GO:0032501 multicellular organismal process; GO:003…	GO:0005622 intracellular; GO:0005623 cell; GO:0005634 nucleus; GO:0005737 cytoplasm; GO:0005829 cytosol; GO:0009524 phragmoplast; GO:0043226 organelle; GO:0043227 membrane-bounded organelle; GO:0043229 intracellular organelle; GO:0043231 intracellular membrane-bounded organelle;		PF01302	CAP-Gly domain	O	KOG3206	Alpha-tubulin folding cofactor B
TRINITY_DN10062_c0_g1_i2.p1	AT-hook motif nuclear-localized protein	--	39.1	11	3	5	2	1.086	1.134	1.062	1.06	0.845	0.84	1.046	0.0317573	1.26	0.00280709	1.318	0.0348857	nucleus					GO:0005622 intracellular; GO:0005623 cell; GO:0005737 cytoplasm; GO:0005829 cytosol;		PF03479	Domain of unknown function (DUF296)
TRINITY_DN10062_c1_g1_i1.p1	Putative lysM domain-containing GPI-anchored protein 2	--	31	3	1	2	1	0.819	0.819	0.752	0.705	1.496	1.477	1.126	0.045863	0.49	0.03752	0.551	0.0102665	chloroplast					GO:0005623 cell; GO:0005886 plasma membrane; GO:0005911 cell-cell junction; GO:0009506 plasmodesma; GO:0016020 membrane; GO:0030054 cell junction; GO:0031224 intrinsic component of membrane; GO:0031225 anchored component of membrane; GO:0031226 intrinsic component of plasma membrane; GO:0046658 anchored component of plasma membrane; GO:0055044 symplast; GO:0071944 cell periphery;	GO:0005488 binding; GO:0008061 chitin binding; GO:0008144 drug binding; GO:0097367 carbohydrate derivative binding;	PF01476	LysM domain
TRINITY_DN10062_c1_g4_i1.p1	Putative lysM domain-containing GPI-anchored protein 2	--	30.4	16	3	8	3	0.553	0.49	0.5	0.442	2.068	2.048	1.108	0.00191541	0.229	0.0802829	0.253	0.0782569	extracellular					GO:0005623 cell; GO:0005886 plasma membrane; GO:0005911 cell-cell junction; GO:0009506 plasmodesma; GO:0016020 membrane; GO:0030054 cell junction; GO:0031224 intrinsic component of membrane; GO:0031225 anchored component of membrane; GO:0031226 intrinsic component of plasma membrane; GO:0046658 anchored component of plasma membrane; GO:0055044 symplast; GO:0071944 cell periphery;	GO:0005488 binding; GO:0008061 chitin binding; GO:0008144 drug binding; GO:0097367 carbohydrate derivative binding;	PF01476	LysM domain
TRINITY_DN10069_c0_g1_i8.p1	Lon protease homolog, mitochondrial	--	65.1	24	11	23	11	1.069	1	0.978	0.967	1.003	1.016	1.064	0.0392283	0.964	0.0168796	1.025	0.0565685	chloroplast	K08675	PRSS15, PIM1; ATP-dependent Lon protease [EC:3.4.21.53]		GO:0006508 proteolysis; GO:0006515 protein quality control for misfolded or incompletely synthesized proteins; GO:0006807 nitrogen compound metabolic process; GO:0006996 organelle organization; GO:0007005 mitochondrion organization; GO:0008152 metabolic process; GO:0009056 catabolic process; GO:0009057 macromolecule catabolic process; GO:0009987 cellular process; GO:0016043 cellular component org…	GO:0005622 intracellular; GO:0005623 cell; GO:0005737 cytoplasm; GO:0005739 mitochondrion; GO:0005759 mitochondrial matrix; GO:0005829 cytosol; GO:0009507 chloroplast; GO:0009536 plastid; GO:0031974 membrane-enclosed lumen; GO:0043226 organelle; GO:0043227 membrane-bounded organelle; GO:0043229 intracellular organelle; GO:0043231 intracellular membrane-bounded organelle; GO:0043233 organelle lume…	GO:0000166 nucleotide binding; GO:0003824 catalytic activity; GO:0004176 ATP-dependent peptidase activity; GO:0005488 binding; GO:0005524 ATP binding; GO:0008144 drug binding; GO:0008233 peptidase activity; GO:0016462 pyrophosphatase activity; GO:0016787 hydrolase activity; GO:0016817 hydrolase activity, acting on acid anhydrides; GO:0016818 hydrolase activity, acting on acid anhydrides, in phosp…	PF00004	ATPase family associated with various cellular activities (AAA)	O	KOG2004	Mitochondrial ATP-dependent protease PIM1/LON
TRINITY_DN10069_c0_g1_i8.p2	Lon proteolytic domain-containing protein	--	30.5	25	6	14	6	1.065	1.024	0.991	1.015	0.934	1.004	1.042	0.044788	1.036	0.0341268	1.08	0.0785674	cytoskeleton	K08675	PRSS15, PIM1; ATP-dependent Lon protease [EC:3.4.21.53]		GO:0006508 proteolysis; GO:0006515 protein quality control for misfolded or incompletely synthesized proteins; GO:0006807 nitrogen compound metabolic process; GO:0006996 organelle organization; GO:0007005 mitochondrion organization; GO:0008152 metabolic process; GO:0009056 catabolic process; GO:0009057 macromolecule catabolic process; GO:0009987 cellular process; GO:0016043 cellular component org…	GO:0005622 intracellular; GO:0005623 cell; GO:0005737 cytoplasm; GO:0005739 mitochondrion; GO:0005759 mitochondrial matrix; GO:0005829 cytosol; GO:0009507 chloroplast; GO:0009536 plastid; GO:0031974 membrane-enclosed lumen; GO:0043226 organelle; GO:0043227 membrane-bounded organelle; GO:0043229 intracellular organelle; GO:0043231 intracellular membrane-bounded organelle; GO:0043233 organelle lume…	GO:0000166 nucleotide binding; GO:0003824 catalytic activity; GO:0004176 ATP-dependent peptidase activity; GO:0005488 binding; GO:0005524 ATP binding; GO:0008144 drug binding; GO:0008233 peptidase activity; GO:0016462 pyrophosphatase activity; GO:0016787 hydrolase activity; GO:0016817 hydrolase activity, acting on acid anhydrides; GO:0016818 hydrolase activity, acting on acid anhydrides, in phosp…	PF05362	Lon protease (S16) C-terminal proteolytic domain	O	KOG2004	Mitochondrial ATP-dependent protease PIM1/LON
TRINITY_DN1006_c0_g1_i1.p1	OPA3-like protein	--	19.7	7	1	2	1	0.952	1.202	0.74	1.173	0.916	1.056	1.156	0.159719	0.96	0.223297	1.088	0.064312	chloroplast	K23166	OPA3; optic atrophy 3 protein							S	KOG3335	Predicted coiled-coil protein
TRINITY_DN10070_c0_g1_i5.p3	Putative tetratricopeptide-like helical domain-containing protein	--	19	19	2	2	2	1.02	1.045	1.03	1.137	0.907	0.891	0.954	0.0525978	1.206	0.0820854	1.149	0.0295397	extracellular				GO:0006139 nucleobase-containing compound metabolic process; GO:0006725 cellular aromatic compound metabolic process; GO:0006807 nitrogen compound metabolic process; GO:0008152 metabolic process; GO:0009451 RNA modification; GO:0009987 cellular process; GO:0016070 RNA metabolic process; GO:0034641 cellular nitrogen compound metabolic process; GO:0043170 macromolecule metabolic process; GO:0043412…	GO:0005622 intracellular; GO:0005623 cell; GO:0005737 cytoplasm; GO:0005739 mitochondrion; GO:0043226 organelle; GO:0043227 membrane-bounded organelle; GO:0043229 intracellular organelle; GO:0043231 intracellular membrane-bounded organelle;	GO:0003676 nucleic acid binding; GO:0003723 RNA binding; GO:0003824 catalytic activity; GO:0004518 nuclease activity; GO:0004519 endonuclease activity; GO:0005488 binding; GO:0016787 hydrolase activity; GO:0016788 hydrolase activity, acting on ester bonds; GO:0097159 organic cyclic compound binding; GO:1901363 heterocyclic compound binding;			O	KOG4197	FOG: PPR repeat
TRINITY_DN10070_c0_g1_i5.p1	pentatricopeptide repeat-containing protein At1g26460, mitochondrial	--	22.8	12	2	3	2	0.898	0.933	0.94	0.965	1.123	1.182	0.961	0.00882964	0.826	0.0179664	0.794	0.00979002	mitochondria				GO:0006139 nucleobase-containing compound metabolic process; GO:0006725 cellular aromatic compound metabolic process; GO:0006807 nitrogen compound metabolic process; GO:0008152 metabolic process; GO:0009451 RNA modification; GO:0009987 cellular process; GO:0016070 RNA metabolic process; GO:0034641 cellular nitrogen compound metabolic process; GO:0043170 macromolecule metabolic process; GO:0043412…	GO:0005622 intracellular; GO:0005623 cell; GO:0005737 cytoplasm; GO:0005739 mitochondrion; GO:0043226 organelle; GO:0043227 membrane-bounded organelle; GO:0043229 intracellular organelle; GO:0043231 intracellular membrane-bounded organelle;	GO:0003676 nucleic acid binding; GO:0003723 RNA binding; GO:0003824 catalytic activity; GO:0004518 nuclease activity; GO:0004519 endonuclease activity; GO:0005488 binding; GO:0016787 hydrolase activity; GO:0016788 hydrolase activity, acting on ester bonds; GO:0097159 organic cyclic compound binding; GO:1901363 heterocyclic compound binding;			S	KOG4197	FOG: PPR repeat
TRINITY_DN10070_c0_g1_i5.p2	Pentatricopeptide repeat-containing protein, mitochondrial	--	20.7	14	2	3	2	0.946	0.98	0.994	0.972	1.044	1.104	0.98	0.0404061	0.916	0.0555804	0.897	0.0141894	cytoplasm				GO:0006139 nucleobase-containing compound metabolic process; GO:0006725 cellular aromatic compound metabolic process; GO:0006807 nitrogen compound metabolic process; GO:0008152 metabolic process; GO:0009451 RNA modification; GO:0009987 cellular process; GO:0016070 RNA metabolic process; GO:0034641 cellular nitrogen compound metabolic process; GO:0043170 macromolecule metabolic process; GO:0043412…	GO:0005622 intracellular; GO:0005623 cell; GO:0005737 cytoplasm; GO:0005739 mitochondrion; GO:0043226 organelle; GO:0043227 membrane-bounded organelle; GO:0043229 intracellular organelle; GO:0043231 intracellular membrane-bounded organelle;	GO:0003676 nucleic acid binding; GO:0003723 RNA binding; GO:0003824 catalytic activity; GO:0004518 nuclease activity; GO:0004519 endonuclease activity; GO:0005488 binding; GO:0016787 hydrolase activity; GO:0016788 hydrolase activity, acting on ester bonds; GO:0097159 organic cyclic compound binding; GO:1901363 heterocyclic compound binding;			O	KOG4197	FOG: PPR repeat
TRINITY_DN1007_c0_g1_i2.p1	Vacuolar ATP synthase subunit H family protein isoform 3 (Fragment)	--	16.5	27	3	3	3	0.997	1.008	1.034	1.004	1.032	0.96	0.984	0.0287442	1.024	0.0303835	1.008	0.0589256	nucleus	K02144	ATPeV1H; V-type H+-transporting ATPase subunit H	map00190 Oxidative phosphorylation; map01100 Metabolic pathways; map04145 Phagosome	GO:0006810 transport; GO:0006811 ion transport; GO:0006812 cation transport; GO:0006873 cellular ion homeostasis; GO:0006885 regulation of pH; GO:0007035 vacuolar acidification; GO:0009987 cellular process; GO:0015672 monovalent inorganic cation transport; GO:0019725 cellular homeostasis; GO:0030003 cellular cation homeostasis; GO:0030004 cellular monovalent inorganic cation homeostasis; GO:00306…	GO:0000221 vacuolar proton-transporting V-type ATPase, V1 domain; GO:0000325 plant-type vacuole; GO:0005622 intracellular; GO:0005623 cell; GO:0005737 cytoplasm; GO:0005773 vacuole; GO:0005774 vacuolar membrane; GO:0005794 Golgi apparatus; GO:0005886 plasma membrane; GO:0009507 chloroplast; GO:0009536 plastid; GO:0012505 endomembrane system; GO:0016020 membrane; GO:0016469 proton-transporting two…	GO:0003824 catalytic activity; GO:0005215 transporter activity; GO:0008324 cation transmembrane transporter activity; GO:0015075 ion transmembrane transporter activity; GO:0015077 monovalent inorganic cation transmembrane transporter activity; GO:0015078 proton transmembrane transporter activity; GO:0015318 inorganic molecular entity transmembrane transporter activity; GO:0015399 primary active t…			C	KOG2759	Vacuolar H+-ATPase V1 sector, subunit H
TRINITY_DN10089_c0_g1_i4.p3	universal stress protein PHOS32	--	17.9	41	7	37	7	1.054	1.092	1.033	1.116	0.793	0.862	0.999	0.0297282	1.299	0.00435478	1.298	0.0337755	cytoplasm					GO:0005623 cell; GO:0005886 plasma membrane; GO:0016020 membrane; GO:0071944 cell periphery;	GO:0000166 nucleotide binding; GO:0005488 binding; GO:0008144 drug binding; GO:0016208 AMP binding; GO:0017076 purine nucleotide binding; GO:0030554 adenyl nucleotide binding; GO:0032553 ribonucleotide binding; GO:0032555 purine ribonucleotide binding; GO:0032559 adenyl ribonucleotide binding; GO:0036094 small molecule binding; GO:0043167 ion binding; GO:0043168 anion binding; GO:0043169 cation b…	PF00582	Universal stress protein family
TRINITY_DN10089_c0_g1_i4.p2	Ribosomal protein L5	--	21	16	3	6	3	1.094	0.98	1.006	1.01	1.022	0.95	1.028	0.080439	1.023	0.0545788	1.051	0.0255662	nucleus									J	KOG1741	Mitochondrial/chloroplast ribosomal protein S14/S29
TRINITY_DN10089_c0_g1_i4.p1	Cytochrome b	--	43.7	5	2	4	2	0.993	1.004	0.954	1.047	1.054	0.982	1	0.0579828	0.986	0.115519	0.982	0.0576054	plasma membrane	K00412	CYTB, petB; ubiquinol-cytochrome c reductase cytochrome b subunit	map00190 Oxidative phosphorylation; map01100 Metabolic pathways				PF00033; PF00032	Cytochrome b(N-terminal)/b6/petB; Cytochrome b(C-terminal)/b6/petD	C	KOG4663	Cytochrome b
TRINITY_DN10090_c0_g1_i3.p1	WEB family	--	109.9	7	6	6	6	0.741	0.818	0.782	0.728	1.382	1.38	1.036	0.120126	0.547	0.0491226	0.564	0.0713996	cytoplasm				GO:0000003 reproduction; GO:0000280 nuclear division; GO:0006139 nucleobase-containing compound metabolic process; GO:0006259 DNA metabolic process; GO:0006310 DNA recombination; GO:0006725 cellular aromatic compound metabolic process; GO:0006807 nitrogen compound metabolic process; GO:0006996 organelle organization; GO:0007049 cell cycle; GO:0007127 meiosis I; GO:0007131 reciprocal meiotic recom…	GO:0000228 nuclear chromosome; GO:0000793 condensed chromosome; GO:0000794 condensed nuclear chromosome; GO:0000795 synaptonemal complex; GO:0005622 intracellular; GO:0005623 cell; GO:0005634 nucleus; GO:0005694 chromosome; GO:0005737 cytoplasm; GO:0005783 endoplasmic reticulum; GO:0005856 cytoskeleton; GO:0005875 microtubule associated complex; GO:0012505 endomembrane system; GO:0015630 microtub…
TRINITY_DN10094_c0_g1_i17.p1	Coatomer subunit delta	--	41.7	30	8	17	8	1.033	1.021	1.101	1.186	0.81	0.802	0.9	0.0605305	1.419	0.0597976	1.274	0.00111006	nucleus	K20471	COPD, ARCN1, RET2; coatomer subunit delta			GO:0005622 intracellular; GO:0005623 cell; GO:0005737 cytoplasm; GO:0005798 Golgi-associated vesicle; GO:0005829 cytosol; GO:0005911 cell-cell junction; GO:0009506 plasmodesma; GO:0016020 membrane; GO:0030054 cell junction; GO:0031410 cytoplasmic vesicle; GO:0031982 vesicle; GO:0043226 organelle; GO:0043227 membrane-bounded organelle; GO:0043229 intracellular organelle; GO:0055044 symplast; GO:00…				U	KOG2635	Medium subunit of clathrin adaptor complex
TRINITY_DN10097_c0_g1_i5.p1	Protein cdi	--	31.4	15	4	7	4	0.755	0.928	0.958	1.024	1.202	1.168	0.847	0.0985107	0.837	0.0675849	0.712	0.165969	cytoskeleton				GO:0000003 reproduction; GO:0000902 cell morphogenesis; GO:0000904 cell morphogenesis involved in differentiation; GO:0003006 developmental process involved in reproduction; GO:0009653 anatomical structure morphogenesis; GO:0009826 unidimensional cell growth; GO:0009846 pollen germination; GO:0009856 pollination; GO:0009860 pollen tube growth; GO:0009932 cell tip growth; GO:0009987 cellular proce…	GO:0005622 intracellular; GO:0005623 cell; GO:0005737 cytoplasm; GO:0005829 cytosol;
TRINITY_DN1009_c1_g1_i1.p2	Plastocyanin-like domain-containing protein	--	22.6	16	3	5	3	0.995	1.006	1.049	1.018	0.951	1	0.968	0.0284741	1.06	0.0566752	1.026	0.0275675	chloroplast							PF07731	Multicopper oxidase	Q	KOG1263	Multicopper oxidases
TRINITY_DN1009_c1_g1_i1.p1	Plastocyanin-like domain-containing protein	--	27.9	11	2	2	2													vacuolar membrane							PF07732	Multicopper oxidase	Q	KOG1263	Multicopper oxidases
TRINITY_DN1009_c1_g2_i1.p1	Dehydrin	--	29.6	7	2	4	2	1.543	1.053	0.83	0.785	0.893	0.94	1.6	0.228926	0.882	0.0753606	1.424	0.301911	nucleus
TRINITY_DN100_c0_g1_i7.p1	Ubiquitin-like domain-containing protein	--	61	13	4	5	4	1.094	1.021	1.062	1.042	0.917	0.894	1.005	0.0351794	1.162	0.00486821	1.168	0.0308886	cytoplasm				GO:0000003 reproduction; GO:0000280 nuclear division; GO:0001655 urogenital system development; GO:0001822 kidney development; GO:0006464 cellular protein modification process; GO:0006473 protein acetylation; GO:0006475 internal protein amino acid acetylation; GO:0006508 proteolysis; GO:0006511 ubiquitin-dependent protein catabolic process; GO:0006515 protein quality control for misfolded or inco…	GO:0005622 intracellular; GO:0005623 cell; GO:0005634 nucleus; GO:0005737 cytoplasm; GO:0005829 cytosol; GO:0032991 protein-containing complex; GO:0043226 organelle; GO:0043227 membrane-bounded organelle; GO:0043229 intracellular organelle; GO:0043231 intracellular membrane-bounded organelle; GO:0071818 BAT3 complex; GO:0072379 ER membrane insertion complex;	GO:0005488 binding; GO:0005515 protein binding; GO:0031593 polyubiquitin modification-dependent protein binding; GO:0043021 ribonucleoprotein complex binding; GO:0043022 ribosome binding; GO:0044877 protein-containing complex binding; GO:0070628 proteasome binding; GO:0140030 modification-dependent protein binding;			O	KOG4248	Ubiquitin-like protein, regulator of apoptosis
TRINITY_DN10100_c0_g1_i1.p1	Acyl-[acyl-carrier-protein] hydrolase	--	27.4	20	5	6	5	0.87	0.999	1.016	0.998	1.149	1.016	0.928	0.110426	0.933	0.0742727	0.87	0.183685	chloroplast	K10782	FATA; fatty acyl-ACP thioesterase A [EC:3.1.2.14]	map00061 Fatty acid biosynthesis	GO:0006082 organic acid metabolic process; GO:0006629 lipid metabolic process; GO:0006631 fatty acid metabolic process; GO:0006633 fatty acid biosynthetic process; GO:0008152 metabolic process; GO:0008610 lipid biosynthetic process; GO:0009058 biosynthetic process; GO:0009987 cellular process; GO:0016053 organic acid biosynthetic process; GO:0019752 carboxylic acid metabolic process; GO:0032787 m…	GO:0005622 intracellular; GO:0005623 cell; GO:0005737 cytoplasm; GO:0009507 chloroplast; GO:0009536 plastid; GO:0043226 organelle; GO:0043227 membrane-bounded organelle; GO:0043229 intracellular organelle; GO:0043231 intracellular membrane-bounded organelle;	GO:0003824 catalytic activity; GO:0004312 fatty acid synthase activity; GO:0016297 acyl-[acyl-carrier-protein] hydrolase activity; GO:0016740 transferase activity; GO:0016746 transferase activity, transferring acyl groups; GO:0016747 transferase activity, transferring acyl groups other than amino-acyl groups; GO:0016787 hydrolase activity; GO:0016788 hydrolase activity, acting on ester bonds; GO:…
TRINITY_DN10101_c0_g1_i9.p2	Mannan endo-1,4-beta-mannosidase	--	19.9	23	4	9	4	1.077	1.362	1.39	1.23	0.468	0.503	0.941	0.249479	2.708	0.137112	2.504	0.11491	nucleus	K19355	MAN; mannan endo-1,4-beta-mannosidase [EC:3.2.1.78]	map00051 Fructose and mannose metabolism; map01100 Metabolic pathways	GO:0000272 polysaccharide catabolic process; GO:0005975 carbohydrate metabolic process; GO:0005976 polysaccharide metabolic process; GO:0007275 multicellular organism development; GO:0008152 metabolic process; GO:0009056 catabolic process; GO:0009057 macromolecule catabolic process; GO:0009791 post-embryonic development; GO:0009845 seed germination; GO:0009987 cellular process; GO:0010412 mannan …		GO:0003824 catalytic activity; GO:0004553 hydrolase activity, hydrolyzing O-glycosyl compounds; GO:0004567 beta-mannosidase activity; GO:0015923 mannosidase activity; GO:0016787 hydrolase activity; GO:0016798 hydrolase activity, acting on glycosyl bonds; GO:0016985 mannan endo-1,4-beta-mannosidase activity;
TRINITY_DN10101_c0_g1_i9.p1	Mannan endo-1,4-beta-mannosidase	--	22.2	24	3	5	3	0.871	0.966	0.924	0.876	1.345	1.067	1.023	0.110593	0.754	0.125666	0.776	0.234033	cytoplasm	K19355	MAN; mannan endo-1,4-beta-mannosidase [EC:3.2.1.78]	map00051 Fructose and mannose metabolism; map01100 Metabolic pathways	GO:0000272 polysaccharide catabolic process; GO:0005975 carbohydrate metabolic process; GO:0005976 polysaccharide metabolic process; GO:0007275 multicellular organism development; GO:0008152 metabolic process; GO:0009056 catabolic process; GO:0009057 macromolecule catabolic process; GO:0009791 post-embryonic development; GO:0009845 seed germination; GO:0009987 cellular process; GO:0010412 mannan …		GO:0003824 catalytic activity; GO:0004553 hydrolase activity, hydrolyzing O-glycosyl compounds; GO:0004567 beta-mannosidase activity; GO:0015923 mannosidase activity; GO:0016787 hydrolase activity; GO:0016798 hydrolase activity, acting on glycosyl bonds; GO:0016985 mannan endo-1,4-beta-mannosidase activity;
TRINITY_DN10108_c0_g1_i1.p1	Serine protease	--	77.1	7	4	7	4	0.755	0.924	0.868	0.874	1.211	1.313	0.964	0.137238	0.692	0.052151	0.664	0.0863235	chloroplast	K04773	sppA; protease IV [EC:3.4.21.-]		GO:0006508 proteolysis; GO:0006807 nitrogen compound metabolic process; GO:0008152 metabolic process; GO:0019538 protein metabolic process; GO:0043170 macromolecule metabolic process; GO:0044238 primary metabolic process; GO:0071704 organic substance metabolic process; GO:1901564 organonitrogen compound metabolic process;	GO:0005622 intracellular; GO:0005623 cell; GO:0005737 cytoplasm; GO:0009507 chloroplast; GO:0009526 plastid envelope; GO:0009534 chloroplast thylakoid; GO:0009535 chloroplast thylakoid membrane; GO:0009536 plastid; GO:0009579 thylakoid; GO:0009941 chloroplast envelope; GO:0016020 membrane; GO:0031967 organelle envelope; GO:0031975 envelope; GO:0031976 plastid thylakoid; GO:0031984 organelle subco…	GO:0003824 catalytic activity; GO:0004175 endopeptidase activity; GO:0004252 serine-type endopeptidase activity; GO:0008233 peptidase activity; GO:0008236 serine-type peptidase activity; GO:0016787 hydrolase activity; GO:0017171 serine hydrolase activity; GO:0070011 peptidase activity, acting on L-amino acid peptides; GO:0140096 catalytic activity, acting on a protein;
TRINITY_DN10115_c0_g1_i1.p1	DNA-directed RNA polymerase subunit	--	13.2	17	2	3	2	1.002	1.102	1.045	1.016	0.916	0.949	1.022	0.0871775	1.106	0.0447536	1.128	0.0420188	chloroplast	K03017	RPB9, POLR2I; DNA-directed RNA polymerase II subunit RPB9	map03020 RNA polymerase	GO:0001192 maintenance of transcriptional fidelity during DNA-templated transcription elongation; GO:0001193 maintenance of transcriptional fidelity during DNA-templated transcription elongation from RNA polymerase II promoter; GO:0006139 nucleobase-containing compound metabolic process; GO:0006259 DNA metabolic process; GO:0006281 DNA repair; GO:0006283 transcription-coupled nucleotide-excision …	GO:0000418 RNA polymerase IV complex; GO:0000419 RNA polymerase V complex; GO:0000428 DNA-directed RNA polymerase complex; GO:0005622 intracellular; GO:0005623 cell; GO:0005634 nucleus; GO:0005654 nucleoplasm; GO:0005665 RNA polymerase II, core complex; GO:0016591 RNA polymerase II, holoenzyme; GO:0030880 RNA polymerase complex; GO:0031974 membrane-enclosed lumen; GO:0031981 nuclear lumen; GO:003…		PF02150; PF01096	RNA polymerases M/15 Kd subunit; Transcription factor S-II (TFIIS)	K	KOG2691	RNA polymerase II subunit 9
TRINITY_DN1011_c0_g2_i3.p1	V-type proton ATPase subunit a	--	65.6	14	5	9	5	0.962	0.96	0.979	0.998	1.103	1.054	0.972	0.0152691	0.918	0.0454706	0.892	0.0309334	chloroplast	K02154	ATPeV0A, ATP6N; V-type H+-transporting ATPase subunit a	map00190 Oxidative phosphorylation; map01100 Metabolic pathways; map04145 Phagosome	GO:0006139 nucleobase-containing compound metabolic process; GO:0006163 purine nucleotide metabolic process; GO:0006164 purine nucleotide biosynthetic process; GO:0006725 cellular aromatic compound metabolic process; GO:0006753 nucleoside phosphate metabolic process; GO:0006754 ATP biosynthetic process; GO:0006793 phosphorus metabolic process; GO:0006796 phosphate-containing compound metabolic pr…	GO:0000139 Golgi membrane; GO:0000325 plant-type vacuole; GO:0005622 intracellular; GO:0005623 cell; GO:0005737 cytoplasm; GO:0005768 endosome; GO:0005773 vacuole; GO:0005774 vacuolar membrane; GO:0005794 Golgi apparatus; GO:0005798 Golgi-associated vesicle; GO:0005802 trans-Golgi network; GO:0012505 endomembrane system; GO:0012506 vesicle membrane; GO:0012510 trans-Golgi network transport vesicl…	GO:0003824 catalytic activity; GO:0005215 transporter activity; GO:0005488 binding; GO:0005515 protein binding; GO:0008324 cation transmembrane transporter activity; GO:0015075 ion transmembrane transporter activity; GO:0015077 monovalent inorganic cation transmembrane transporter activity; GO:0015078 proton transmembrane transporter activity; GO:0015318 inorganic molecular entity transmembrane t…			C	KOG2189	Vacuolar H+-ATPase V0 sector, subunit a
TRINITY_DN10122_c0_g1_i10.p1	Protein cereblon	--	39.8	7	2	2	2	1.038	0.985	1.002	0.892	1.058	1.066	1.07	0.0449376	0.892	0.0871993	0.952	0.0423151	chloroplast	K11793	CRBN; cereblon		GO:0002009 morphogenesis of an epithelium; GO:0006464 cellular protein modification process; GO:0006508 proteolysis; GO:0006511 ubiquitin-dependent protein catabolic process; GO:0006807 nitrogen compound metabolic process; GO:0007275 multicellular organism development; GO:0007423 sensory organ development; GO:0008152 metabolic process; GO:0009056 catabolic process; GO:0009057 macromolecule catabo…	GO:0000151 ubiquitin ligase complex; GO:0005622 intracellular; GO:0005623 cell; GO:0005634 nucleus; GO:0005737 cytoplasm; GO:0031461 cullin-RING ubiquitin ligase complex; GO:0031464 Cul4A-RING E3 ubiquitin ligase complex; GO:0032991 protein-containing complex; GO:0043226 organelle; GO:0043227 membrane-bounded organelle; GO:0043229 intracellular organelle; GO:0043231 intracellular membrane-bounded…				S	KOG1400	Predicted ATP-dependent protease PIL, contains LON domain
TRINITY_DN1012_c1_g1_i6.p1	Methyltransferase	--	48.9	4	1	1	1	0.871	0.866	1.058	0.953	1.143	1.149	0.866	0.0702208	0.878	0.0781645	0.758	0.00746287	cytoplasm				GO:0008152 metabolic process; GO:0032259 methylation;	GO:0005622 intracellular; GO:0005623 cell; GO:0005737 cytoplasm; GO:0005768 endosome; GO:0005794 Golgi apparatus; GO:0005802 trans-Golgi network; GO:0012505 endomembrane system; GO:0031410 cytoplasmic vesicle; GO:0031982 vesicle; GO:0031984 organelle subcompartment; GO:0043226 organelle; GO:0043227 membrane-bounded organelle; GO:0043229 intracellular organelle; GO:0043231 intracellular membrane-b…	GO:0003824 catalytic activity; GO:0008168 methyltransferase activity; GO:0008757 S-adenosylmethionine-dependent methyltransferase activity; GO:0016740 transferase activity; GO:0016741 transferase activity, transferring one-carbon groups;
TRINITY_DN1012_c1_g1_i6.p3	Methyltransferase	--	11.6	21	1	2	1													chloroplast				GO:0008152 metabolic process; GO:0032259 methylation;	GO:0005622 intracellular; GO:0005623 cell; GO:0005737 cytoplasm; GO:0005768 endosome; GO:0005794 Golgi apparatus; GO:0005802 trans-Golgi network; GO:0012505 endomembrane system; GO:0031410 cytoplasmic vesicle; GO:0031982 vesicle; GO:0031984 organelle subcompartment; GO:0043226 organelle; GO:0043227 membrane-bounded organelle; GO:0043229 intracellular organelle; GO:0043231 intracellular membrane-b…	GO:0003824 catalytic activity; GO:0008168 methyltransferase activity; GO:0008757 S-adenosylmethionine-dependent methyltransferase activity; GO:0016740 transferase activity; GO:0016741 transferase activity, transferring one-carbon groups;
TRINITY_DN10133_c0_g1_i6.p1	heterogeneous nuclear ribonucleoprotein 1	--	34	18	3	3	3	0.995	1.036	1.093	1.064	0.932	0.908	0.942	0.0480412	1.172	0.000603076	1.104	0.046735	cytoplasm	K12741	HNRNPA1_3; heterogeneous nuclear ribonucleoprotein A1/A3	map03040 Spliceosome		GO:0005622 intracellular; GO:0005623 cell; GO:0005634 nucleus; GO:0005635 nuclear envelope; GO:0005737 cytoplasm; GO:0005783 endoplasmic reticulum; GO:0012505 endomembrane system; GO:0031967 organelle envelope; GO:0031975 envelope; GO:0043226 organelle; GO:0043227 membrane-bounded organelle; GO:0043229 intracellular organelle; GO:0043231 intracellular membrane-bounded organelle;		PF00076	RNA recognition motif. (a.k.a. RRM, RBD, or RNP domain)	UY	KOG1833	Nuclear pore complex, gp210 component
TRINITY_DN10137_c1_g1_i1.p1	trihelix transcription factor GTL1-like	--	65.6	3	2	2	2	0.752	0.699	0.724	0.783	1.531	1.579	0.966	0.106871	0.484	0.0335675	0.467	0.0726791	nucleus							PF13837	Myb/SANT-like DNA-binding domain	K	KOG4282	Transcription factor GT-2 and related proteins, contains trihelix DNA-binding/SANT domain
TRINITY_DN10141_c0_g1_i4.p2	H/ACA ribonucleoprotein complex subunit	--	12.4	29	2	5	1	0.977	1.134	1.038	1.038	0.884	0.96	1.016	0.10504	1.128	0.0583246	1.143	0.0470167	cytoplasm	K11128	GAR1, NOLA1; H/ACA ribonucleoprotein complex subunit 1	map03008 Ribosome biogenesis in eukaryotes	GO:0000154 rRNA modification; GO:0000454 snoRNA guided rRNA pseudouridine synthesis; GO:0001522 pseudouridine synthesis; GO:0006139 nucleobase-containing compound metabolic process; GO:0006364 rRNA processing; GO:0006396 RNA processing; GO:0006725 cellular aromatic compound metabolic process; GO:0006807 nitrogen compound metabolic process; GO:0008152 metabolic process; GO:0009451 RNA modification…	GO:0005622 intracellular; GO:0005623 cell; GO:0005634 nucleus; GO:0005730 nucleolus; GO:0005732 small nucleolar ribonucleoprotein complex; GO:0005737 cytoplasm; GO:0009507 chloroplast; GO:0009534 chloroplast thylakoid; GO:0009535 chloroplast thylakoid membrane; GO:0009536 plastid; GO:0009579 thylakoid; GO:0016020 membrane; GO:0031429 box H/ACA snoRNP complex; GO:0031974 membrane-enclosed lumen; G…	GO:0003676 nucleic acid binding; GO:0003723 RNA binding; GO:0005488 binding; GO:0030515 snoRNA binding; GO:0034513 box H/ACA snoRNA binding; GO:0097159 organic cyclic compound binding; GO:1901363 heterocyclic compound binding;	PF04410	Gar1/Naf1 RNA binding region	J	KOG3262	H/ACA small nucleolar RNP component GAR1
TRINITY_DN10142_c0_g1_i1.p1	Xyloglucan:xyloglucosyl transferase	--	15.4	28	3	5	3	1.188	1.181	1.023	1.021	0.813	0.685	1.159	0.0024404	1.374	0.119866	1.592	0.116778	nucleus	K14504	TCH4; xyloglucan:xyloglucosyl transferase TCH4 [EC:2.4.1.207]	map04075 Plant hormone signal transduction		GO:0005618 cell wall; GO:0005622 intracellular; GO:0005623 cell; GO:0005737 cytoplasm; GO:0005794 Golgi apparatus; GO:0012505 endomembrane system; GO:0030312 external encapsulating structure; GO:0043226 organelle; GO:0043227 membrane-bounded organelle; GO:0043229 intracellular organelle; GO:0043231 intracellular membrane-bounded organelle; GO:0071944 cell periphery;		PF00722	Glycosyl hydrolases family 16
TRINITY_DN10142_c0_g1_i1.p2	GH16 domain-containing protein	--	12.1	6	1	2	1	1.402	1.941	0.994	1.035	0.317	0.326	1.642	0.200185	3.156	0.0087394	5.188	0.20865	vacuolar membrane	K08235	E2.4.1.207; xyloglucan:xyloglucosyl transferase [EC:2.4.1.207]					PF00722	Glycosyl hydrolases family 16
TRINITY_DN10147_c0_g1_i1.p1	Very-long-chain 3-oxoacyl-CoA synthase	--	37.4	6	2	2	2	0.919	0.837	1.25	1.153	0.944	0.919	0.73	0.00871179	1.289	0.0378367	0.942	0.0472655	mitochondria				GO:0000038 very long-chain fatty acid metabolic process; GO:0006082 organic acid metabolic process; GO:0006629 lipid metabolic process; GO:0006631 fatty acid metabolic process; GO:0006633 fatty acid biosynthetic process; GO:0006643 membrane lipid metabolic process; GO:0006665 sphingolipid metabolic process; GO:0006807 nitrogen compound metabolic process; GO:0008152 metabolic process; GO:0008610 l…	GO:0005622 intracellular; GO:0005623 cell; GO:0005737 cytoplasm; GO:0005783 endoplasmic reticulum; GO:0005789 endoplasmic reticulum membrane; GO:0012505 endomembrane system; GO:0016020 membrane; GO:0016021 integral component of membrane; GO:0030176 integral component of endoplasmic reticulum membrane; GO:0031224 intrinsic component of membrane; GO:0031227 intrinsic component of endoplasmic reticu…	GO:0003824 catalytic activity; GO:0004312 fatty acid synthase activity; GO:0009922 fatty acid elongase activity; GO:0016740 transferase activity; GO:0016746 transferase activity, transferring acyl groups; GO:0016747 transferase activity, transferring acyl groups other than amino-acyl groups;			I	KOG3071	Fatty acyl-CoA elongase/Polyunsaturated fatty acid specific elongation enzyme
TRINITY_DN10151_c0_g1_i8.p2	Protein kinase domain-containing protein	--	24.4	6	1	1	1													nucleus				GO:0001666 response to hypoxia; GO:0006082 organic acid metabolic process; GO:0006464 cellular protein modification process; GO:0006468 protein phosphorylation; GO:0006629 lipid metabolic process; GO:0006720 isoprenoid metabolic process; GO:0006721 terpenoid metabolic process; GO:0006793 phosphorus metabolic process; GO:0006796 phosphate-containing compound metabolic process; GO:0006807 nitrogen …	GO:0005622 intracellular; GO:0005623 cell; GO:0005634 nucleus; GO:0005737 cytoplasm; GO:0005783 endoplasmic reticulum; GO:0005789 endoplasmic reticulum membrane; GO:0012505 endomembrane system; GO:0016020 membrane; GO:0031984 organelle subcompartment; GO:0042175 nuclear outer membrane-endoplasmic reticulum membrane network; GO:0043226 organelle; GO:0043227 membrane-bounded organelle; GO:0043229 i…	GO:0003824 catalytic activity; GO:0004672 protein kinase activity; GO:0004674 protein serine/threonine kinase activity; GO:0004712 protein serine/threonine/tyrosine kinase activity; GO:0016301 kinase activity; GO:0016740 transferase activity; GO:0016772 transferase activity, transferring phosphorus-containing groups; GO:0016773 phosphotransferase activity, alcohol group as acceptor; GO:0140096 ca…	PF07714	Protein tyrosine kinase	T	KOG0192	Tyrosine kinase specific for activated (GTP-bound) p21cdc42Hs
TRINITY_DN10151_c0_g1_i8.p1	Related to AP2.7	--	33.6	3	1	2	1													nucleus	K09284	AP2; AP2-like factor, euAP2 lineage		GO:0006355 regulation of transcription, DNA-templated; GO:0006996 organelle organization; GO:0009657 plastid organization; GO:0009658 chloroplast organization; GO:0009889 regulation of biosynthetic process; GO:0009987 cellular process; GO:0010468 regulation of gene expression; GO:0010556 regulation of macromolecule biosynthetic process; GO:0016043 cellular component organization; GO:0019219 regul…	GO:0005622 intracellular; GO:0005623 cell; GO:0005634 nucleus; GO:0005730 nucleolus; GO:0031974 membrane-enclosed lumen; GO:0031981 nuclear lumen; GO:0043226 organelle; GO:0043227 membrane-bounded organelle; GO:0043228 non-membrane-bounded organelle; GO:0043229 intracellular organelle; GO:0043231 intracellular membrane-bounded organelle; GO:0043232 intracellular non-membrane-bounded organelle; GO…	GO:0003700 DNA-binding transcription factor activity; GO:0140110 transcription regulator activity;	PF00847	AP2 domain
TRINITY_DN10151_c1_g1_i1.p1	Uroporphyrinogen decarboxylase	--	20.9	28	4	7	4	0.649	0.767	0.674	0.707	1.768	1.511	1.024	0.0842451	0.424	0.144919	0.438	0.22789	cytoplasm	K01599	hemE, UROD; uroporphyrinogen decarboxylase [EC:4.1.1.37]	map00860 Porphyrin and chlorophyll metabolism; map01100 Metabolic pathways; map01110 Biosynthesis of secondary metabolites	GO:0006725 cellular aromatic compound metabolic process; GO:0006778 porphyrin-containing compound metabolic process; GO:0006779 porphyrin-containing compound biosynthetic process; GO:0006783 heme biosynthetic process; GO:0006807 nitrogen compound metabolic process; GO:0008152 metabolic process; GO:0009058 biosynthetic process; GO:0009987 cellular process; GO:0010035 response to inorganic substanc…	GO:0005622 intracellular; GO:0005623 cell; GO:0005737 cytoplasm; GO:0005829 cytosol; GO:0009507 chloroplast; GO:0009532 plastid stroma; GO:0009536 plastid; GO:0009570 chloroplast stroma; GO:0043226 organelle; GO:0043227 membrane-bounded organelle; GO:0043229 intracellular organelle; GO:0043231 intracellular membrane-bounded organelle;	GO:0003824 catalytic activity; GO:0004853 uroporphyrinogen decarboxylase activity; GO:0016829 lyase activity; GO:0016830 carbon-carbon lyase activity; GO:0016831 carboxy-lyase activity;	PF01208	Uroporphyrinogen decarboxylase (URO-D)	H	KOG2872	Uroporphyrinogen decarboxylase
TRINITY_DN10151_c1_g1_i1.p2	Uroporphyrinogen decarboxylase	--	14.1	19	2	3	2	0.694	0.799	0.791	0.825	1.507	1.446	0.922	0.0697525	0.548	0.0593557	0.507	0.128311	mitochondria	K01599	hemE, UROD; uroporphyrinogen decarboxylase [EC:4.1.1.37]	map00860 Porphyrin and chlorophyll metabolism; map01100 Metabolic pathways; map01110 Biosynthesis of secondary metabolites	GO:0006725 cellular aromatic compound metabolic process; GO:0006778 porphyrin-containing compound metabolic process; GO:0006779 porphyrin-containing compound biosynthetic process; GO:0006783 heme biosynthetic process; GO:0006807 nitrogen compound metabolic process; GO:0008152 metabolic process; GO:0009058 biosynthetic process; GO:0009987 cellular process; GO:0010035 response to inorganic substanc…	GO:0005622 intracellular; GO:0005623 cell; GO:0005737 cytoplasm; GO:0005829 cytosol; GO:0009507 chloroplast; GO:0009532 plastid stroma; GO:0009536 plastid; GO:0009570 chloroplast stroma; GO:0043226 organelle; GO:0043227 membrane-bounded organelle; GO:0043229 intracellular organelle; GO:0043231 intracellular membrane-bounded organelle;	GO:0003824 catalytic activity; GO:0004853 uroporphyrinogen decarboxylase activity; GO:0016829 lyase activity; GO:0016830 carbon-carbon lyase activity; GO:0016831 carboxy-lyase activity;	PF01208	Uroporphyrinogen decarboxylase (URO-D)	H	KOG2872	Uroporphyrinogen decarboxylase
TRINITY_DN10156_c0_g1_i6.p1	Tropinone reductase-like 3	--	16.8	29	4	16	4	1.048	0.997	0.978	0.975	0.98	1.09	1.047	0.0330771	0.946	0.0777369	0.992	0.109773	cytoplasm	K11147	DHRS4; dehydrogenase/reductase SDR family member 4 [EC:1.1.-.-]	map01100 Metabolic pathways; map04146 Peroxisome	GO:0001101 response to acid chemical; GO:0001523 retinoid metabolic process; GO:0006066 alcohol metabolic process; GO:0006082 organic acid metabolic process; GO:0006605 protein targeting; GO:0006625 protein targeting to peroxisome; GO:0006629 lipid metabolic process; GO:0006720 isoprenoid metabolic process; GO:0006721 terpenoid metabolic process; GO:0006725 cellular aromatic compound metabolic pr…	GO:0005622 intracellular; GO:0005623 cell; GO:0005634 nucleus; GO:0005737 cytoplasm; GO:0005739 mitochondrion; GO:0005777 peroxisome; GO:0005782 peroxisomal matrix; GO:0005783 endoplasmic reticulum; GO:0005789 endoplasmic reticulum membrane; GO:0005829 cytosol; GO:0012505 endomembrane system; GO:0016020 membrane; GO:0031907 microbody lumen; GO:0031974 membrane-enclosed lumen; GO:0031984 organelle…	GO:0000253 3-keto sterol reductase activity; GO:0003824 catalytic activity; GO:0004033 aldo-keto reductase (NADP) activity; GO:0004090 carbonyl reductase (NADPH) activity; GO:0005102 signaling receptor binding; GO:0005488 binding; GO:0005515 protein binding; GO:0008106 alcohol dehydrogenase (NADP+) activity; GO:0016491 oxidoreductase activity; GO:0016614 oxidoreductase activity, acting on CH-OH g…	PF00106	short chain dehydrogenase	Q	KOG0725	Reductases with broad range of substrate specificities
TRINITY_DN10157_c0_g1_i4.p1	Inositol-1-monophosphatase	--	20.7	25	4	9	4	0.905	0.873	0.883	0.958	1.265	1.259	0.968	0.083275	0.73	0.0610661	0.704	0.0220971	chloroplast	K01092	E3.1.3.25, IMPA, suhB; myo-inositol-1(or 4)-monophosphatase [EC:3.1.3.25]	map00562 Inositol phosphate metabolism; map01100 Metabolic pathways; map04070 Phosphatidylinositol signaling system	GO:0005975 carbohydrate metabolic process; GO:0006020 inositol metabolic process; GO:0006066 alcohol metabolic process; GO:0006793 phosphorus metabolic process; GO:0006796 phosphate-containing compound metabolic process; GO:0007154 cell communication; GO:0007165 signal transduction; GO:0008152 metabolic process; GO:0009056 catabolic process; GO:0009987 cellular process; GO:0016311 dephosphorylati…	GO:0005622 intracellular; GO:0005623 cell; GO:0005737 cytoplasm; GO:0005829 cytosol; GO:0009507 chloroplast; GO:0009532 plastid stroma; GO:0009536 plastid; GO:0009570 chloroplast stroma; GO:0043226 organelle; GO:0043227 membrane-bounded organelle; GO:0043229 intracellular organelle; GO:0043231 intracellular membrane-bounded organelle;	GO:0003824 catalytic activity; GO:0008934 inositol monophosphate 1-phosphatase activity; GO:0016787 hydrolase activity; GO:0016788 hydrolase activity, acting on ester bonds; GO:0016791 phosphatase activity; GO:0042578 phosphoric ester hydrolase activity; GO:0052745 inositol phosphate phosphatase activity; GO:0052834 inositol monophosphate phosphatase activity;			G	KOG2951	Inositol monophosphatase
TRINITY_DN10164_c0_g1_i1.p1	NDR1/HIN1-like protein 1	--	23.8	18	3	4	3	0.991	0.92	0.823	0.979	1.114	1.261	1.072	0.174138	0.758	0.0345385	0.81	0.139675	chloroplast							PF03168	Late embryogenesis abundant protein
TRINITY_DN1016_c0_g1_i3.p2	MACPF domain-containing protein	--	13.1	10	1	1	1													nucleus				GO:0002376 immune system process; GO:0006950 response to stress; GO:0006952 defense response; GO:0006955 immune response; GO:0006970 response to osmotic stress; GO:0008219 cell death; GO:0009626 plant-type hypersensitive response; GO:0009628 response to abiotic stimulus; GO:0009651 response to salt stress; GO:0009987 cellular process; GO:0010337 regulation of salicylic acid metabolic process; GO:…
TRINITY_DN10184_c0_g1_i7.p2	Acyl-CoA hydrolase	--	13.1	18	1	1	1													mitochondria	K17361	ACOT9; acyl-coenzyme A thioesterase 9 [EC:3.1.2.-]		GO:0000302 response to reactive oxygen species; GO:0001101 response to acid chemical; GO:0006355 regulation of transcription, DNA-templated; GO:0006508 proteolysis; GO:0006511 ubiquitin-dependent protein catabolic process; GO:0006807 nitrogen compound metabolic process; GO:0006950 response to stress; GO:0006970 response to osmotic stress; GO:0006979 response to oxidative stress; GO:0007275 multic…	GO:0000151 ubiquitin ligase complex; GO:0005622 intracellular; GO:0005623 cell; GO:0005737 cytoplasm; GO:0019005 SCF ubiquitin ligase complex; GO:0031461 cullin-RING ubiquitin ligase complex; GO:0032991 protein-containing complex; GO:1902494 catalytic complex; GO:1990234 transferase complex;	GO:0005488 binding; GO:0005515 protein binding; GO:0005516 calmodulin binding; GO:0019899 enzyme binding; GO:0031625 ubiquitin protein ligase binding; GO:0044389 ubiquitin-like protein ligase binding;			I	KOG2763	Acyl-CoA thioesterase
TRINITY_DN10185_c0_g1_i1.p3	PREDICTED: LOW QUALITY PROTEIN	--	15.2	15	1	2	1	1.478	1.448	1.098	1.16	0.375	0.451	1.297	0.0534283	2.75	0.0915382	3.576	0.144348	chloroplast
TRINITY_DN10185_c0_g1_i1.p1	PREDICTED: LOW QUALITY PROTEIN	--	27.8	36	8	21	8	1.609	1.642	1.101	1.095	0.26	0.244	1.481	0.0186269	4.362	0.0410175	6.459	0.0593361	Golgi apparatus
TRINITY_DN10185_c0_g1_i1.p2	DUF639 domain-containing protein	--	23.2	18	3	5	3	1.293	1.471	1.07	1.024	0.585	0.577	1.322	0.12244	1.802	0.0211897	2.38	0.100739	nucleus
TRINITY_DN1018_c0_g2_i3.p1	splicing factor U2af small subunit B-like	--	33.8	3	1	1	1	1.316	1.346	1.288	1.254	0.392	0.403	1.047	0.0344272	3.199	0.038461	3.348	0.00358991	nucleus	K12836	U2AF1; splicing factor U2AF 35 kDa subunit	map03040 Spliceosome				PF00076	RNA recognition motif. (a.k.a. RRM, RBD, or RNP domain)	A	KOG2202	U2 snRNP splicing factor, small subunit, and related proteins
TRINITY_DN1018_c1_g1_i5.p1	Beta-alanine n-methyltransferase (Fragment)	--	27.4	10	1	3	1	0.72	0.993	0.853	1.086	1.159	1.233	0.879	0.0563111	0.808	0.126816	0.713	0.182479	cytoplasm							PF08100; PF00891	Dimerisation domain; O-methyltransferase	S	KOG3178	Hydroxyindole-O-methyltransferase and related SAM-dependent methyltransferases
TRINITY_DN10194_c0_g1_i6.p3	Mitochondrial inner membrane protease ATP23 (Fragment)	--	13.7	6	1	1	1	1.119	0.979	1.02	1.141	0.882	0.887	0.978	0.172889	1.221	0.0752857	1.186	0.0983334	cytoplasm	K18156	ATP23, XRCC6BP1; mitochondrial inner membrane protease ATP23 [EC:3.4.24.-]			GO:0005622 intracellular; GO:0005623 cell; GO:0005737 cytoplasm; GO:0005739 mitochondrion; GO:0005740 mitochondrial envelope; GO:0005743 mitochondrial inner membrane; GO:0016020 membrane; GO:0019866 organelle inner membrane; GO:0031090 organelle membrane; GO:0031966 mitochondrial membrane; GO:0031967 organelle envelope; GO:0031975 envelope; GO:0043226 organelle; GO:0043227 membrane-bounded organe…				L	KOG3314	Ku70-binding protein
TRINITY_DN10194_c0_g2_i8.p4	Uncharacterized protein	--	13	9	1	1	1	1.278	1.266	1.112	1.201	0.531	0.626	1.102	0.0609852	2.006	0.0616714	2.214	0.122933	mitochondria	K18270	RAB3GAP1; Rab3 GTPase-activating protein catalytic subunit
TRINITY_DN10194_c0_g2_i8.p2	Rab3 GTPase-activating protein catalytic subunit	--	37.9	4	1	2	1	1.142	1.266	1.117	0.916	0.779	0.806	1.202	0.211779	1.285	0.163983	1.518	0.0488944	nucleus	K18270	RAB3GAP1; Rab3 GTPase-activating protein catalytic subunit							S	KOG2390	Uncharacterized conserved protein
TRINITY_DN10197_c0_g1_i11.p2	Bacterial ABC-type protein transporter	--	12.7	29	3	6	3	1.053	1.11	0.977	1.173	0.857	0.83	1.012	0.0922313	1.276	0.151226	1.283	0.0595226	cytoplasm	K17804	TIM44; mitochondrial import inner membrane translocase subunit TIM44		GO:0006605 protein targeting; GO:0006626 protein targeting to mitochondrion; GO:0006810 transport; GO:0006839 mitochondrial transport; GO:0006886 intracellular protein transport; GO:0006996 organelle organization; GO:0007005 mitochondrion organization; GO:0008104 protein localization; GO:0009987 cellular process; GO:0015031 protein transport; GO:0015833 peptide transport; GO:0016043 cellular comp…	GO:0005622 intracellular; GO:0005623 cell; GO:0005737 cytoplasm; GO:0005739 mitochondrion; GO:0005740 mitochondrial envelope; GO:0005743 mitochondrial inner membrane; GO:0005744 TIM23 mitochondrial import inner membrane translocase complex; GO:0005759 mitochondrial matrix; GO:0016020 membrane; GO:0019866 organelle inner membrane; GO:0031090 organelle membrane; GO:0031966 mitochondrial membrane; G…	GO:0003824 catalytic activity; GO:0005215 transporter activity; GO:0005488 binding; GO:0005515 protein binding; GO:0008320 protein transmembrane transporter activity; GO:0015399 primary active transmembrane transporter activity; GO:0015440 ATPase-coupled peptide transmembrane transporter activity; GO:0015450 P-P-bond-hydrolysis-driven protein transmembrane transporter activity; GO:0015462 ATPase-…	PF04280	Tim44-like domain	U	KOG2580	Mitochondrial import inner membrane translocase, subunit TIM44
TRINITY_DN10197_c0_g1_i11.p1	Tim44 domain-containing protein	--	24.4	17	3	3	3	1.142	1.166	1.082	0.978	0.864	0.876	1.124	0.0862249	1.184	0.0812217	1.326	0.00479756	nucleus	K17804	TIM44; mitochondrial import inner membrane translocase subunit TIM44		GO:0006605 protein targeting; GO:0006626 protein targeting to mitochondrion; GO:0006810 transport; GO:0006839 mitochondrial transport; GO:0006886 intracellular protein transport; GO:0006996 organelle organization; GO:0007005 mitochondrion organization; GO:0008104 protein localization; GO:0009987 cellular process; GO:0015031 protein transport; GO:0015833 peptide transport; GO:0016043 cellular comp…	GO:0005622 intracellular; GO:0005623 cell; GO:0005737 cytoplasm; GO:0005739 mitochondrion; GO:0005740 mitochondrial envelope; GO:0005743 mitochondrial inner membrane; GO:0005744 TIM23 mitochondrial import inner membrane translocase complex; GO:0005759 mitochondrial matrix; GO:0016020 membrane; GO:0019866 organelle inner membrane; GO:0031090 organelle membrane; GO:0031966 mitochondrial membrane; G…	GO:0003824 catalytic activity; GO:0005215 transporter activity; GO:0005488 binding; GO:0005515 protein binding; GO:0008320 protein transmembrane transporter activity; GO:0015399 primary active transmembrane transporter activity; GO:0015440 ATPase-coupled peptide transmembrane transporter activity; GO:0015450 P-P-bond-hydrolysis-driven protein transmembrane transporter activity; GO:0015462 ATPase-…			U	KOG2580	Mitochondrial import inner membrane translocase, subunit TIM44
TRINITY_DN101_c0_g1_i1.p1	Endoplasmic reticulum transmembrane protein	--	14.9	15	1	2	1	0.902	1.14	1.21	1.4	0.817	0.539	0.78	0.0625919	2.039	0.387019	1.61	0.444166	vacuolar membrane
TRINITY_DN10200_c0_g2_i1.p1	Putative Peptidyl-prolyl cis-trans isomerase G isoform 2 (Fragment)	--	33.6	12	2	4	2													nucleus									S	KOG4843	Uncharacterized conserved protein
TRINITY_DN10205_c0_g1_i1.p1	aspartyl protease AED3-like	--	47.9	26	9	28	9	1.057	1.172	1.122	1.155	0.722	0.796	0.978	0.052753	1.502	0.0484739	1.468	0.00385344	endoplasmic reticulum				GO:0002376 immune system process; GO:0006508 proteolysis; GO:0006807 nitrogen compound metabolic process; GO:0006950 response to stress; GO:0006952 defense response; GO:0006955 immune response; GO:0008152 metabolic process; GO:0009056 catabolic process; GO:0009057 macromolecule catabolic process; GO:0009605 response to external stimulus; GO:0009607 response to biotic stimulus; GO:0009627 systemic…	GO:0005576 extracellular region; GO:0005618 cell wall; GO:0005623 cell; GO:0009505 plant-type cell wall; GO:0030312 external encapsulating structure; GO:0048046 apoplast; GO:0071944 cell periphery;	GO:0003824 catalytic activity; GO:0004175 endopeptidase activity; GO:0004190 aspartic-type endopeptidase activity; GO:0008233 peptidase activity; GO:0016787 hydrolase activity; GO:0070001 aspartic-type peptidase activity; GO:0070011 peptidase activity, acting on L-amino acid peptides; GO:0140096 catalytic activity, acting on a protein;			O	KOG1339	Aspartyl protease
TRINITY_DN1020_c0_g1_i5.p1	Diaminohydroxyphosphoribosylaminopyrimidine deaminase	--	50.5	18	6	10	6	1.067	1.051	1.002	0.98	0.982	0.939	1.068	0.00463243	1.032	0.0164443	1.103	0.0205144	chloroplast	K11752	ribD; diaminohydroxyphosphoribosylaminopyrimidine deaminase / 5-amino-6-(5-phosphoribosylamino)uracil reductase [EC:3.5.4.26 1.1.1.193]	map00740 Riboflavin metabolism; map01100 Metabolic pathways; map01110 Biosynthesis of secondary metabolites	GO:0006139 nucleobase-containing compound metabolic process; GO:0006725 cellular aromatic compound metabolic process; GO:0006766 vitamin metabolic process; GO:0006767 water-soluble vitamin metabolic process; GO:0006771 riboflavin metabolic process; GO:0006807 nitrogen compound metabolic process; GO:0008152 metabolic process; GO:0009058 biosynthetic process; GO:0009110 vitamin biosynthetic process…	GO:0005622 intracellular; GO:0005623 cell; GO:0005737 cytoplasm; GO:0009507 chloroplast; GO:0009532 plastid stroma; GO:0009536 plastid; GO:0009570 chloroplast stroma; GO:0043226 organelle; GO:0043227 membrane-bounded organelle; GO:0043229 intracellular organelle; GO:0043231 intracellular membrane-bounded organelle;				F	KOG1018	Cytosine deaminase FCY1 and related enzymes
TRINITY_DN10211_c0_g1_i6.p1	E1_dh domain-containing protein	--	43.3	21	7	16	7	0.958	0.938	0.841	0.882	1.303	1.233	1.101	0.0488103	0.68	0.0727904	0.748	0.0245786	chloroplast	K00166	BCKDHA, bkdA1; 2-oxoisovalerate dehydrogenase E1 component alpha subunit [EC:1.2.4.4]	map00280 Valine, leucine and isoleucine degradation; map00640 Propanoate metabolism; map01100 Metabolic pathways; map01110 Biosynthesis of secondary metabolites	GO:0006082 organic acid metabolic process; GO:0006520 cellular amino acid metabolic process; GO:0006807 nitrogen compound metabolic process; GO:0008152 metabolic process; GO:0009056 catabolic process; GO:0009063 cellular amino acid catabolic process; GO:0009081 branched-chain amino acid metabolic process; GO:0009083 branched-chain amino acid catabolic process; GO:0009987 cellular process; GO:0016…	GO:0005622 intracellular; GO:0005623 cell; GO:0005737 cytoplasm; GO:0005739 mitochondrion; GO:0005759 mitochondrial matrix; GO:0017086 3-methyl-2-oxobutanoate dehydrogenase (lipoamide) complex; GO:0031974 membrane-enclosed lumen; GO:0032991 protein-containing complex; GO:0043226 organelle; GO:0043227 membrane-bounded organelle; GO:0043229 intracellular organelle; GO:0043231 intracellular membrane…	GO:0003824 catalytic activity; GO:0003826 alpha-ketoacid dehydrogenase activity; GO:0016491 oxidoreductase activity;			C	KOG1182	Branched chain alpha-keto acid dehydrogenase complex, alpha subunit
TRINITY_DN10214_c0_g1_i4.p1	protein TPLATE	--	94.3	17	12	19	12	1.024	1.002	1.038	1.008	0.979	0.947	0.99	0.00499722	1.062	0.0026633	1.052	0.00806586	chloroplast				GO:0006810 transport; GO:0006897 endocytosis; GO:0007275 multicellular organism development; GO:0009555 pollen development; GO:0016192 vesicle-mediated transport; GO:0032501 multicellular organismal process; GO:0032502 developmental process; GO:0048229 gametophyte development; GO:0048856 anatomical structure development; GO:0051179 localization; GO:0051234 establishment of localization; GO:009865…	GO:0005622 intracellular; GO:0005623 cell; GO:0005634 nucleus; GO:0005737 cytoplasm; GO:0005829 cytosol; GO:0005886 plasma membrane; GO:0005911 cell-cell junction; GO:0009504 cell plate; GO:0009506 plasmodesma; GO:0009524 phragmoplast; GO:0016020 membrane; GO:0030054 cell junction; GO:0043226 organelle; GO:0043227 membrane-bounded organelle; GO:0043229 intracellular organelle; GO:0043231 intracel…	GO:0005488 binding; GO:0005515 protein binding; GO:0042802 identical protein binding;
TRINITY_DN10214_c0_g1_i4.p2	Protein TPlate-like	--	18.9	5	1	4	1	1.095	1.006	0.99	0.929	0.998	1.02	1.094	0.0148593	0.952	0.0601951	1.042	0.0753614	cytoplasm				GO:0006810 transport; GO:0006897 endocytosis; GO:0007275 multicellular organism development; GO:0009555 pollen development; GO:0016192 vesicle-mediated transport; GO:0032501 multicellular organismal process; GO:0032502 developmental process; GO:0048229 gametophyte development; GO:0048856 anatomical structure development; GO:0051179 localization; GO:0051234 establishment of localization; GO:009865…	GO:0005622 intracellular; GO:0005623 cell; GO:0005634 nucleus; GO:0005737 cytoplasm; GO:0005829 cytosol; GO:0005886 plasma membrane; GO:0005911 cell-cell junction; GO:0009504 cell plate; GO:0009506 plasmodesma; GO:0009524 phragmoplast; GO:0016020 membrane; GO:0030054 cell junction; GO:0043226 organelle; GO:0043227 membrane-bounded organelle; GO:0043229 intracellular organelle; GO:0043231 intracel…	GO:0005488 binding; GO:0005515 protein binding; GO:0042802 identical protein binding;
TRINITY_DN10215_c0_g1_i19.p1	RING-type domain-containing protein	--	35.3	16	3	5	3	0.934	1.308	1.184	1.1	0.767	0.725	0.989	0.285989	1.53	0.0124743	1.511	0.274232	nucleus	K16280	RGLG; E3 ubiquitin-protein ligase RGLG [EC:2.3.2.27]		GO:0001101 response to acid chemical; GO:0006464 cellular protein modification process; GO:0006807 nitrogen compound metabolic process; GO:0006950 response to stress; GO:0006952 defense response; GO:0007154 cell communication; GO:0007165 signal transduction; GO:0008152 metabolic process; GO:0009605 response to external stimulus; GO:0009607 response to biotic stimulus; GO:0009611 response to wound…	GO:0005622 intracellular; GO:0005623 cell; GO:0005634 nucleus; GO:0005737 cytoplasm; GO:0043226 organelle; GO:0043227 membrane-bounded organelle; GO:0043229 intracellular organelle; GO:0043231 intracellular membrane-bounded organelle;	GO:0003824 catalytic activity; GO:0004842 ubiquitin-protein transferase activity; GO:0016740 transferase activity; GO:0019787 ubiquitin-like protein transferase activity; GO:0140096 catalytic activity, acting on a protein;			O	KOG1327	Copine
TRINITY_DN10216_c0_g1_i2.p1	dTMP kinase	--	23.8	9	2	3	2	1.031	1.011	0.869	0.991	1.121	1.02	1.103	0.106419	0.874	0.159473	0.956	0.0525427	nucleus	K00943	tmk, DTYMK; dTMP kinase [EC:2.7.4.9]	map00240 Pyrimidine metabolism; map01100 Metabolic pathways	GO:0000003 reproduction; GO:0003006 developmental process involved in reproduction; GO:0006139 nucleobase-containing compound metabolic process; GO:0006220 pyrimidine nucleotide metabolic process; GO:0006221 pyrimidine nucleotide biosynthetic process; GO:0006227 dUDP biosynthetic process; GO:0006233 dTDP biosynthetic process; GO:0006235 dTTP biosynthetic process; GO:0006725 cellular aromatic comp…	GO:0005622 intracellular; GO:0005623 cell; GO:0005634 nucleus; GO:0005654 nucleoplasm; GO:0005737 cytoplasm; GO:0005739 mitochondrion; GO:0031974 membrane-enclosed lumen; GO:0031981 nuclear lumen; GO:0043226 organelle; GO:0043227 membrane-bounded organelle; GO:0043229 intracellular organelle; GO:0043231 intracellular membrane-bounded organelle; GO:0043233 organelle lumen; GO:0070013 intracellular…	GO:0003824 catalytic activity; GO:0004798 thymidylate kinase activity; GO:0009041 uridylate kinase activity; GO:0016301 kinase activity; GO:0016740 transferase activity; GO:0016772 transferase activity, transferring phosphorus-containing groups; GO:0016776 phosphotransferase activity, phosphate group as acceptor; GO:0019205 nucleobase-containing compound kinase activity; GO:0050145 nucleoside mon…	PF02223	Thymidylate kinase	F	KOG3327	Thymidylate kinase/adenylate kinase
TRINITY_DN10225_c0_g1_i1.p1	Strictosidine synthase	--	41.6	2	1	1	1	0.673	0.619	0.841	0.766	1.598	1.57	0.804	0.00703589	0.507	0.0529981	0.408	0.0468512	mitochondria	K21407	APMAP; adipocyte plasma membrane-associated protein			GO:0005622 intracellular; GO:0005623 cell; GO:0005737 cytoplasm; GO:0005773 vacuole; GO:0005783 endoplasmic reticulum; GO:0012505 endomembrane system; GO:0016020 membrane; GO:0043226 organelle; GO:0043227 membrane-bounded organelle; GO:0043229 intracellular organelle; GO:0043231 intracellular membrane-bounded organelle;	GO:0003824 catalytic activity; GO:0016787 hydrolase activity; GO:0016788 hydrolase activity, acting on ester bonds;			J	KOG1520	Predicted alkaloid synthase/Surface mucin Hemomucin
TRINITY_DN10228_c0_g1_i13.p1	CBS domain-containing protein CBSCBSPB4	--	33.8	4	1	1	1	0.755	0.78	0.795	0.786	1.518	1.43	0.971	0.0305855	0.537	0.0342361	0.521	0.0651461	nucleus							PF00571	CBS domain
TRINITY_DN1022_c0_g1_i1.p1	Putative Ankyrin repeat family protein isoform 1	--	71.7	2	1	1	1	0.781	0.843	1.011	0.917	1.195	1.297	0.846	0.12203	0.776	0.126578	0.652	0.00433808	nucleus	K21437	ANKRD13; ankyrin repeat domain-containing protein 13			GO:0005622 intracellular; GO:0005623 cell; GO:0005737 cytoplasm; GO:0043226 organelle; GO:0043227 membrane-bounded organelle; GO:0043229 intracellular organelle; GO:0043231 intracellular membrane-bounded organelle;		PF11904	GPCR-chaperone	CH	KOG0522	Ankyrin repeat protein
TRINITY_DN10239_c0_g1_i3.p1	Uncharacterized protein	--	12.2	9	1	1	1	1.112	0.914	1.218	1.394	0.756	0.614	0.784	0.231646	1.94	0.240136	1.48	0.00859995	cytoplasm
TRINITY_DN1023_c0_g1_i6.p1	Fe2OG dioxygenase domain-containing protein	--	28.4	9	2	3	2	0.509	0.484	0.45	0.41	2.003	2.246	1.156	0.0299855	0.204	0.145581	0.234	0.1176	cytoplasm							PF03171	2OG-Fe(II) oxygenase superfamily	Q	KOG0143	Iron/ascorbate family oxidoreductases
TRINITY_DN1023_c1_g1_i6.p1	DNA-directed RNA polymerase subunit beta	--	94.9	2	2	2	2	0.975	1.014	1.034	1.07	0.973	0.966	0.946	0.00373933	1.086	0.0293135	1.026	0.033081	cytoplasm	K03021	RPC2, POLR3B; DNA-directed RNA polymerase III subunit RPC2 [EC:2.7.7.6]	map03020 RNA polymerase	GO:0001817 regulation of cytokine production; GO:0001819 positive regulation of cytokine production; GO:0002682 regulation of immune system process; GO:0002684 positive regulation of immune system process; GO:0006139 nucleobase-containing compound metabolic process; GO:0006351 transcription, DNA-templated; GO:0006383 transcription by RNA polymerase III; GO:0006725 cellular aromatic compound metab…	GO:0000428 DNA-directed RNA polymerase complex; GO:0005622 intracellular; GO:0005623 cell; GO:0005634 nucleus; GO:0005654 nucleoplasm; GO:0005666 RNA polymerase III complex; GO:0005737 cytoplasm; GO:0005829 cytosol; GO:0030880 RNA polymerase complex; GO:0031974 membrane-enclosed lumen; GO:0031981 nuclear lumen; GO:0032991 protein-containing complex; GO:0043226 organelle; GO:0043227 membrane-bound…	GO:0003824 catalytic activity; GO:0003899 DNA-directed 5'-3' RNA polymerase activity; GO:0016740 transferase activity; GO:0016772 transferase activity, transferring phosphorus-containing groups; GO:0016779 nucleotidyltransferase activity; GO:0034062 5'-3' RNA polymerase activity; GO:0097747 RNA polymerase activity; GO:0140098 catalytic activity, acting on RNA;	PF04561; PF04565; PF04566; PF04567; PF00562	RNA polymerase Rpb2, domain 2; RNA polymerase Rpb2, domain 3; RNA polymerase Rpb2, domain 4; RNA polymerase Rpb2, domain 5; RNA polymerase Rpb2, domain 6	K	KOG0215	RNA polymerase III, second largest subunit
TRINITY_DN1023_c1_g1_i6.p2	DNA-directed RNA polymerase	--	38.6	2	1	1	1	1.034	1.039	1.101	1.138	0.866	0.846	0.926	0.019854	1.308	0.0400045	1.211	0.0198527	cytoplasm	K03021	RPC2, POLR3B; DNA-directed RNA polymerase III subunit RPC2 [EC:2.7.7.6]	map03020 RNA polymerase				PF00562; PF04560	RNA polymerase Rpb2, domain 6; RNA polymerase Rpb2, domain 7	K	KOG0215	RNA polymerase III, second largest subunit
TRINITY_DN1023_c2_g1_i6.p1	7-hydroxymethyl chlorophyll a reductase	--	48.7	4	1	2	1	0.906	0.927	0.697	0.708	1.417	1.412	1.304	0.00487847	0.496	0.0128176	0.648	0.0196419	chloroplast	K18010	HCAR; 7-hydroxymethyl chlorophyll a reductase [EC:1.17.7.2]	map00860 Porphyrin and chlorophyll metabolism; map01100 Metabolic pathways; map01110 Biosynthesis of secondary metabolites	GO:0006725 cellular aromatic compound metabolic process; GO:0006778 porphyrin-containing compound metabolic process; GO:0006807 nitrogen compound metabolic process; GO:0008152 metabolic process; GO:0009987 cellular process; GO:0015994 chlorophyll metabolic process; GO:0033013 tetrapyrrole metabolic process; GO:0033354 chlorophyll cycle; GO:0044237 cellular metabolic process; GO:0046483 heterocycl…	GO:0005622 intracellular; GO:0005623 cell; GO:0005737 cytoplasm; GO:0009507 chloroplast; GO:0009536 plastid; GO:0043226 organelle; GO:0043227 membrane-bounded organelle; GO:0043229 intracellular organelle; GO:0043231 intracellular membrane-bounded organelle;	GO:0003824 catalytic activity; GO:0016491 oxidoreductase activity; GO:0016725 oxidoreductase activity, acting on CH or CH2 groups; GO:0052592 oxidoreductase activity, acting on CH or CH2 groups, with an iron-sulfur protein as acceptor; GO:0090415 7-hydroxymethyl chlorophyll a reductase activity;	PF04432	Coenzyme F420 hydrogenase/dehydrogenase, beta subunit C terminus
TRINITY_DN10246_c0_g1_i3.p2	ArsA_ATPase domain-containing protein	--	23.3	11	2	4	2	0.976	0.896	0.896	0.852	1.268	1.162	1.07	0.0244399	0.72	0.0255344	0.77	0.000917725	chloroplast					GO:0005622 intracellular; GO:0005623 cell; GO:0005737 cytoplasm; GO:0009507 chloroplast; GO:0009532 plastid stroma; GO:0009536 plastid; GO:0009570 chloroplast stroma; GO:0010287 plastoglobule; GO:0043226 organelle; GO:0043227 membrane-bounded organelle; GO:0043229 intracellular organelle; GO:0043231 intracellular membrane-bounded organelle;
TRINITY_DN10247_c0_g1_i1.p1	40S ribosomal protein S15	--	11.6	13	2	5	2	1.064	1.235	1.164	1.117	0.73	0.708	1.01	0.13442	1.586	0.00757694	1.601	0.126316	cytoplasm	K02958	RP-S15e, RPS15; small subunit ribosomal protein S15e	map03010 Ribosome				PF00203	Ribosomal protein S19	J	KOG0898	40S ribosomal protein S15
TRINITY_DN1024_c0_g1_i2.p1	MLPK	--	26.7	12	3	4	3	0.896	0.915	0.975	0.936	1.084	1.157	0.948	0.0439845	0.854	0.0745195	0.809	0.0314658	chloroplast				GO:0006464 cellular protein modification process; GO:0006468 protein phosphorylation; GO:0006793 phosphorus metabolic process; GO:0006796 phosphate-containing compound metabolic process; GO:0006807 nitrogen compound metabolic process; GO:0007154 cell communication; GO:0007165 signal transduction; GO:0007166 cell surface receptor signaling pathway; GO:0007167 enzyme linked receptor protein signali…		GO:0003824 catalytic activity; GO:0004672 protein kinase activity; GO:0004674 protein serine/threonine kinase activity; GO:0004675 transmembrane receptor protein serine/threonine kinase activity; GO:0004888 transmembrane signaling receptor activity; GO:0016301 kinase activity; GO:0016740 transferase activity; GO:0016772 transferase activity, transferring phosphorus-containing groups; GO:0016773 p…	PF07714	Protein tyrosine kinase	T	KOG1187	Serine/threonine protein kinase
TRINITY_DN1024_c0_g1_i2.p2	Protein kinase domain-containing protein	--	26.4	5	1	1	1	1.026	1.145	1.007	0.961	0.991	0.906	1.105	0.110065	1.038	0.0306402	1.15	0.140868	chloroplast	K04733	IRAK4; interleukin-1 receptor-associated kinase 4 [EC:2.7.11.1]		GO:0006464 cellular protein modification process; GO:0006468 protein phosphorylation; GO:0006793 phosphorus metabolic process; GO:0006796 phosphate-containing compound metabolic process; GO:0006807 nitrogen compound metabolic process; GO:0007154 cell communication; GO:0007165 signal transduction; GO:0007166 cell surface receptor signaling pathway; GO:0007167 enzyme linked receptor protein signali…		GO:0003824 catalytic activity; GO:0004672 protein kinase activity; GO:0004674 protein serine/threonine kinase activity; GO:0004675 transmembrane receptor protein serine/threonine kinase activity; GO:0004888 transmembrane signaling receptor activity; GO:0016301 kinase activity; GO:0016740 transferase activity; GO:0016772 transferase activity, transferring phosphorus-containing groups; GO:0016773 p…	PF00069	Protein kinase domain	T	KOG1187	Serine/threonine protein kinase
TRINITY_DN10259_c0_g1_i2.p2	Aldo_ket_red domain-containing protein	--	13.7	30	3	6	3	0.992	2.19	0.831	0.875	0.459	0.532	1.848	0.500732	1.728	0.0675384	3.139	0.440618	cytoplasm	K00002	AKR1A1, adh; alcohol dehydrogenase (NADP+) [EC:1.1.1.2]	map00010 Glycolysis / Gluconeogenesis; map00040 Pentose and glucuronate interconversions; map00561 Glycerolipid metabolism; map01100 Metabolic pathways; map01110 Biosynthesis of secondary metabolites				PF00248	Aldo/keto reductase family	S	KOG1577	Aldo/keto reductase family proteins
TRINITY_DN10259_c0_g1_i2.p1	aldose reductase	--	20.7	21	3	4	3	0.962	2.479	0.554	0.84	0.546	0.666	2.344	0.366603	1.138	0.152854	2.742	0.505445	cytoplasm	K00002	AKR1A1, adh; alcohol dehydrogenase (NADP+) [EC:1.1.1.2]	map00010 Glycolysis / Gluconeogenesis; map00040 Pentose and glucuronate interconversions; map00561 Glycerolipid metabolism; map01100 Metabolic pathways; map01110 Biosynthesis of secondary metabolites				PF00248	Aldo/keto reductase family	S	KOG1577	Aldo/keto reductase family proteins
TRINITY_DN10263_c0_g1_i12.p1	Putative nitric oxide synthase	--	53.1	2	1	1	1													mitochondria				GO:0006275 regulation of DNA replication; GO:0008156 negative regulation of DNA replication; GO:0009889 regulation of biosynthetic process; GO:0009890 negative regulation of biosynthetic process; GO:0009892 negative regulation of metabolic process; GO:0010556 regulation of macromolecule biosynthetic process; GO:0010558 negative regulation of macromolecule biosynthetic process; GO:0010605 negative…		GO:0003824 catalytic activity; GO:0003924 GTPase activity; GO:0016462 pyrophosphatase activity; GO:0016787 hydrolase activity; GO:0016817 hydrolase activity, acting on acid anhydrides; GO:0016818 hydrolase activity, acting on acid anhydrides, in phosphorus-containing anhydrides; GO:0017111 nucleoside-triphosphatase activity;			S	KOG1249	Predicted GTPases
TRINITY_DN10267_c1_g1_i1.p1	UDP-arabinose 4-epimerase	--	29.8	5	1	1	1													cytoplasm	K12448	UXE, uxe; UDP-arabinose 4-epimerase [EC:5.1.3.5]	map00520 Amino sugar and nucleotide sugar metabolism; map01100 Metabolic pathways	GO:0000003 reproduction; GO:0003006 developmental process involved in reproduction; GO:0005975 carbohydrate metabolic process; GO:0005996 monosaccharide metabolic process; GO:0007275 multicellular organism development; GO:0008152 metabolic process; GO:0009058 biosynthetic process; GO:0009790 embryo development; GO:0009791 post-embryonic development; GO:0009793 embryo development ending in seed do…	GO:0005622 intracellular; GO:0005623 cell; GO:0005737 cytoplasm; GO:0005794 Golgi apparatus; GO:0012505 endomembrane system; GO:0043226 organelle; GO:0043227 membrane-bounded organelle; GO:0043229 intracellular organelle; GO:0043231 intracellular membrane-bounded organelle;	GO:0003824 catalytic activity; GO:0016853 isomerase activity; GO:0016854 racemase and epimerase activity; GO:0016857 racemase and epimerase activity, acting on carbohydrates and derivatives; GO:0050373 UDP-arabinose 4-epimerase activity;			G	KOG1371	UDP-glucose 4-epimerase/UDP-sulfoquinovose synthase
TRINITY_DN10268_c0_g1_i1.p1	Aromatic amino acid aminotransferase 2	--	46.4	2	1	3	1	1.072	1.164	1.119	1.248	0.669	0.745	0.946	0.0186966	1.674	0.000844811	1.582	0.0178788	chloroplast	K00815	TAT; tyrosine aminotransferase [EC:2.6.1.5]	map00130 Ubiquinone and other terpenoid-quinone biosynthesis; map00270 Cysteine and methionine metabolism; map00350 Tyrosine metabolism; map00360 Phenylalanine metabolism; map00400 Phenylalanine, tyrosine and tryptophan biosynthesis; map00950 Isoquinoline alkaloid biosynthesis; map00960 Tropane, piperidine and pyridine alkaloid biosynthesis; map01100 Metabolic pathways; map01110 Biosynthesis of s…	GO:0006082 organic acid metabolic process; GO:0006520 cellular amino acid metabolic process; GO:0006570 tyrosine metabolic process; GO:0006572 tyrosine catabolic process; GO:0006725 cellular aromatic compound metabolic process; GO:0006766 vitamin metabolic process; GO:0006775 fat-soluble vitamin metabolic process; GO:0006807 nitrogen compound metabolic process; GO:0008152 metabolic process; GO:00…	GO:0005622 intracellular; GO:0005623 cell; GO:0005737 cytoplasm; GO:0005829 cytosol;	GO:0003824 catalytic activity; GO:0004838 L-tyrosine:2-oxoglutarate aminotransferase activity; GO:0008483 transaminase activity; GO:0016740 transferase activity; GO:0016769 transferase activity, transferring nitrogenous groups; GO:0033855 nicotianamine aminotransferase activity; GO:0070547 L-tyrosine aminotransferase activity;	PF00155	Aminotransferase class I and II	E	KOG0259	Tyrosine aminotransferase
TRINITY_DN10269_c0_g1_i1.p1	Potassium transporter	--	68.1	5	2	2	2	0.986	0.826	0.936	1.089	1.109	1.093	0.906	0.230366	0.92	0.116826	0.822	0.114341	plasma membrane				GO:0006810 transport; GO:0006811 ion transport; GO:0006812 cation transport; GO:0006813 potassium ion transport; GO:0009987 cellular process; GO:0015672 monovalent inorganic cation transport; GO:0030001 metal ion transport; GO:0034220 ion transmembrane transport; GO:0051179 localization; GO:0051234 establishment of localization; GO:0055085 transmembrane transport; GO:0071805 potassium ion transme…	GO:0000325 plant-type vacuole; GO:0005622 intracellular; GO:0005623 cell; GO:0005737 cytoplasm; GO:0005773 vacuole; GO:0005774 vacuolar membrane; GO:0005886 plasma membrane; GO:0016020 membrane; GO:0031090 organelle membrane; GO:0043226 organelle; GO:0043227 membrane-bounded organelle; GO:0043229 intracellular organelle; GO:0043231 intracellular membrane-bounded organelle; GO:0071944 cell periphe…	GO:0003824 catalytic activity; GO:0004016 adenylate cyclase activity; GO:0005215 transporter activity; GO:0008324 cation transmembrane transporter activity; GO:0009975 cyclase activity; GO:0015075 ion transmembrane transporter activity; GO:0015077 monovalent inorganic cation transmembrane transporter activity; GO:0015079 potassium ion transmembrane transporter activity; GO:0015318 inorganic molec…
TRINITY_DN10273_c0_g1_i1.p1	alpha-glucosidase-like	--	106.1	5	3	3	3	1.222	1.096	0.976	0.868	0.91	0.966	1.257	0.00618543	0.986	0.124784	1.239	0.118707	chloroplast	K01187	malZ; alpha-glucosidase [EC:3.2.1.20]	map00052 Galactose metabolism; map00500 Starch and sucrose metabolism; map01100 Metabolic pathways				PF13802	Galactose mutarotase-like	G	KOG1065	Maltase glucoamylase and related hydrolases, glycosyl hydrolase family 31
TRINITY_DN1027_c0_g1_i7.p1	Peptidase_M28 domain-containing protein	--	59.7	3	2	4	2	1.168	1.072	1.115	1.12	0.77	0.778	1.002	0.0641863	1.444	0.00391749	1.447	0.0679018	plasma membrane									O	KOG2194	Aminopeptidases of the M20 family
TRINITY_DN1027_c0_g1_i7.p3	Peptidase_M28 domain-containing protein	--	14.4	7	1	5	1	1.174	1.154	1.199	1.179	0.618	0.688	0.979	0	1.827	0.0874691	1.788	0.088166	nucleus									O	KOG2194	Aminopeptidases of the M20 family
TRINITY_DN10283_c0_g1_i2.p1	Cysteine desulfurase	--	54.5	24	9	23	9	1.134	1.089	1.098	1.119	0.836	0.772	1.003	0.0422995	1.381	0.0696354	1.384	0.0281105	chloroplast	K04487	iscS, NFS1; cysteine desulfurase [EC:2.8.1.7]	map00730 Thiamine metabolism; map01100 Metabolic pathways; map04122 Sulfur relay system	GO:0006790 sulfur compound metabolic process; GO:0008152 metabolic process; GO:0009987 cellular process; GO:0016043 cellular component organization; GO:0016226 iron-sulfur cluster assembly; GO:0022607 cellular component assembly; GO:0031163 metallo-sulfur cluster assembly; GO:0044085 cellular component biogenesis; GO:0044237 cellular metabolic process; GO:0051186 cofactor metabolic process; GO:00…	GO:0005622 intracellular; GO:0005623 cell; GO:0005737 cytoplasm; GO:0005739 mitochondrion; GO:0043226 organelle; GO:0043227 membrane-bounded organelle; GO:0043229 intracellular organelle; GO:0043231 intracellular membrane-bounded organelle;	GO:0000166 nucleotide binding; GO:0003824 catalytic activity; GO:0005488 binding; GO:0005524 ATP binding; GO:0008144 drug binding; GO:0008270 zinc ion binding; GO:0016740 transferase activity; GO:0016782 transferase activity, transferring sulfur-containing groups; GO:0016783 sulfurtransferase activity; GO:0017076 purine nucleotide binding; GO:0030554 adenyl nucleotide binding; GO:0031071 cysteine…	PF00266	Aminotransferase class-V	E	KOG1549	Cysteine desulfurase NFS1
TRINITY_DN10289_c0_g1_i8.p1	Beta-glucuronidase (Fragment)	--	34.7	11	3	3	3	0.891	0.862	0.833	0.816	1.141	1.408	1.063	0.00931279	0.655	0.161933	0.696	0.171574	extracellular	K07964	HPSE; heparanase [EC:3.2.1.166]	map00531 Glycosaminoglycan degradation; map01100 Metabolic pathways		GO:0005618 cell wall; GO:0005623 cell; GO:0009505 plant-type cell wall; GO:0030312 external encapsulating structure; GO:0071944 cell periphery;	GO:0003824 catalytic activity; GO:0004553 hydrolase activity, hydrolyzing O-glycosyl compounds; GO:0004566 beta-glucuronidase activity; GO:0016787 hydrolase activity; GO:0016798 hydrolase activity, acting on glycosyl bonds;	PF03662	Glycosyl hydrolase family 79, N-terminal domain
TRINITY_DN10289_c0_g1_i8.p2	Heparanase-like protein 3	--	14.9	6	1	1	1	1.072	1.082	0.989	1.06	0.898	0.931	1.052	0.0423256	1.12	0.0239911	1.178	0.0192083	nucleus	K07964	HPSE; heparanase [EC:3.2.1.166]	map00531 Glycosaminoglycan degradation; map01100 Metabolic pathways		GO:0005618 cell wall; GO:0005623 cell; GO:0009505 plant-type cell wall; GO:0030312 external encapsulating structure; GO:0071944 cell periphery;	GO:0003824 catalytic activity; GO:0004553 hydrolase activity, hydrolyzing O-glycosyl compounds; GO:0004566 beta-glucuronidase activity; GO:0016787 hydrolase activity; GO:0016798 hydrolase activity, acting on glycosyl bonds;
TRINITY_DN10290_c0_g1_i7.p2	receptor-like kinase TMK4	--	17.2	26	2	4	2	0.728	0.956	1.244	1.076	0.962	1.06	0.736	0.290907	1.154	0.170343	0.83	0.123605	cytoplasm	K00924	E2.7.1.-; kinase [EC:2.7.1.-]		GO:0006464 cellular protein modification process; GO:0006468 protein phosphorylation; GO:0006793 phosphorus metabolic process; GO:0006796 phosphate-containing compound metabolic process; GO:0006807 nitrogen compound metabolic process; GO:0007154 cell communication; GO:0007165 signal transduction; GO:0007166 cell surface receptor signaling pathway; GO:0007167 enzyme linked receptor protein signali…	GO:0005576 extracellular region; GO:0005622 intracellular; GO:0005623 cell; GO:0005737 cytoplasm; GO:0005794 Golgi apparatus; GO:0005886 plasma membrane; GO:0005911 cell-cell junction; GO:0009506 plasmodesma; GO:0012505 endomembrane system; GO:0016020 membrane; GO:0030054 cell junction; GO:0043226 organelle; GO:0043227 membrane-bounded organelle; GO:0043229 intracellular organelle; GO:0043231 int…	GO:0003824 catalytic activity; GO:0004672 protein kinase activity; GO:0004674 protein serine/threonine kinase activity; GO:0004675 transmembrane receptor protein serine/threonine kinase activity; GO:0004888 transmembrane signaling receptor activity; GO:0016301 kinase activity; GO:0016740 transferase activity; GO:0016772 transferase activity, transferring phosphorus-containing groups; GO:0016773 p…
TRINITY_DN10290_c0_g1_i7.p1	Putative receptor-like kinase TMK4 (Fragment)	--	83.6	9	4	4	4	1.107	0.977	0.883	0.979	0.965	1.037	1.126	0.160763	0.93	0.0220614	1.044	0.138781	plasma membrane				GO:0006464 cellular protein modification process; GO:0006468 protein phosphorylation; GO:0006793 phosphorus metabolic process; GO:0006796 phosphate-containing compound metabolic process; GO:0006807 nitrogen compound metabolic process; GO:0007154 cell communication; GO:0007165 signal transduction; GO:0007166 cell surface receptor signaling pathway; GO:0007167 enzyme linked receptor protein signali…	GO:0005576 extracellular region; GO:0005622 intracellular; GO:0005623 cell; GO:0005737 cytoplasm; GO:0005794 Golgi apparatus; GO:0005886 plasma membrane; GO:0005911 cell-cell junction; GO:0009506 plasmodesma; GO:0012505 endomembrane system; GO:0016020 membrane; GO:0030054 cell junction; GO:0043226 organelle; GO:0043227 membrane-bounded organelle; GO:0043229 intracellular organelle; GO:0043231 int…	GO:0003824 catalytic activity; GO:0004672 protein kinase activity; GO:0004674 protein serine/threonine kinase activity; GO:0004675 transmembrane receptor protein serine/threonine kinase activity; GO:0004888 transmembrane signaling receptor activity; GO:0016301 kinase activity; GO:0016740 transferase activity; GO:0016772 transferase activity, transferring phosphorus-containing groups; GO:0016773 p…	PF07714	Protein tyrosine kinase
TRINITY_DN1029_c1_g1_i1.p2	FTCD_N domain-containing protein	--	15.1	9	1	1	1	0.927	0.923	0.915	0.763	1.314	1.211	1.112	0.125326	0.663	0.0703907	0.734	0.054949	chloroplast							PF07837	Formiminotransferase domain, N-terminal subdomain	S	KOG4595	Uncharacterized conserved protein
TRINITY_DN10300_c0_g1_i1.p1	Ferritin	--	12.3	22	2	14	2	1.126	1.214	1.161	1.238	0.647	0.613	0.976	0.00797353	1.907	0.0837998	1.86	0.0912396	chloroplast	K00522	FTH1; ferritin heavy chain [EC:1.16.3.2]		GO:0000003 reproduction; GO:0000041 transition metal ion transport; GO:0000302 response to reactive oxygen species; GO:0003006 developmental process involved in reproduction; GO:0006810 transport; GO:0006811 ion transport; GO:0006812 cation transport; GO:0006826 iron ion transport; GO:0006873 cellular ion homeostasis; GO:0006875 cellular metal ion homeostasis; GO:0006879 cellular iron ion homeost…	GO:0005622 intracellular; GO:0005623 cell; GO:0005737 cytoplasm; GO:0005739 mitochondrion; GO:0009507 chloroplast; GO:0009526 plastid envelope; GO:0009532 plastid stroma; GO:0009536 plastid; GO:0009570 chloroplast stroma; GO:0009941 chloroplast envelope; GO:0031967 organelle envelope; GO:0031975 envelope; GO:0043226 organelle; GO:0043227 membrane-bounded organelle; GO:0043229 intracellular organe…	GO:0005488 binding; GO:0005506 iron ion binding; GO:0043167 ion binding; GO:0043169 cation binding; GO:0046872 metal ion binding; GO:0046914 transition metal ion binding;	PF00210	Ferritin-like domain	P	KOG2332	Ferritin
TRINITY_DN10302_c0_g1_i7.p1	Oxysterol-binding protein (Fragment)	--	52.2	20	6	18	6	0.898	0.968	1.072	1.044	1.006	1.06	0.883	0.0713116	1.026	0.0558514	0.903	0.0156613	nucleus					GO:0005622 intracellular; GO:0005623 cell; GO:0005737 cytoplasm; GO:0005829 cytosol;				I	KOG1737	Oxysterol-binding protein
TRINITY_DN10304_c0_g1_i6.p1	DUF4033 domain-containing protein	--	29.8	9	2	2	2	0.736	0.867	0.75	0.8	1.434	1.476	1.032	0.0705395	0.532	0.0252301	0.55	0.095138	chloroplast
TRINITY_DN1030_c0_g1_i10.p1	Glycerol-3-phosphate acyltransferase, chloroplastic	--	27	9	2	3	2	0.941	0.911	0.851	0.866	1.221	1.263	1.079	0.0353881	0.692	0.0112483	0.746	0.0473932	cytoplasm	K00630	ATS1; glycerol-3-phosphate O-acyltransferase [EC:2.3.1.15]	map00561 Glycerolipid metabolism; map00564 Glycerophospholipid metabolism; map01100 Metabolic pathways		GO:0005622 intracellular; GO:0005623 cell; GO:0005737 cytoplasm; GO:0009507 chloroplast; GO:0009532 plastid stroma; GO:0009536 plastid; GO:0009570 chloroplast stroma; GO:0043226 organelle; GO:0043227 membrane-bounded organelle; GO:0043229 intracellular organelle; GO:0043231 intracellular membrane-bounded organelle;
TRINITY_DN10310_c0_g1_i1.p1	H15 domain-containing protein	--	19.7	30	5	15	5	1.196	1.13	1.138	1.072	0.76	0.732	1.052	0.00201551	1.481	0.0157612	1.559	0.0136069	nucleus					GO:0005622 intracellular; GO:0005623 cell; GO:0005634 nucleus; GO:0005730 nucleolus; GO:0031974 membrane-enclosed lumen; GO:0031981 nuclear lumen; GO:0043226 organelle; GO:0043227 membrane-bounded organelle; GO:0043228 non-membrane-bounded organelle; GO:0043229 intracellular organelle; GO:0043231 intracellular membrane-bounded organelle; GO:0043232 intracellular non-membrane-bounded organelle; GO…	GO:0003676 nucleic acid binding; GO:0003677 DNA binding; GO:0005488 binding; GO:0097159 organic cyclic compound binding; GO:1901363 heterocyclic compound binding;	PF00538	linker histone H1 and H5 family
TRINITY_DN10311_c0_g1_i6.p1	UPF0160 protein	--	40.4	45	12	23	12	0.979	1.039	0.961	1.105	0.962	1.011	0.979	0.0570306	1.046	0.063545	1.023	0.00691209	chloroplast									S	KOG2948	Predicted metal-binding protein
TRINITY_DN10314_c0_g2_i1.p1	Cytochrome b5 heme-binding domain-containing protein	--	10.9	53	4	12	4	0.978	1.044	1.041	1.225	0.899	0.874	0.896	0.0686971	1.28	0.134792	1.142	0.0662816	chloroplast	K17278	PGRMC1_2; membrane-associated progesterone receptor component			GO:0005622 intracellular; GO:0005623 cell; GO:0005737 cytoplasm; GO:0005829 cytosol; GO:0012505 endomembrane system; GO:0016020 membrane;	GO:0005488 binding; GO:0020037 heme binding; GO:0046906 tetrapyrrole binding; GO:0048037 cofactor binding; GO:0097159 organic cyclic compound binding; GO:1901363 heterocyclic compound binding;	PF00173	Cytochrome b5-like Heme/Steroid binding domain	S	KOG1110	Putative steroid membrane receptor Hpr6.6/25-Dx
TRINITY_DN10317_c0_g1_i8.p1	heterogeneous nuclear ribonucleoprotein 1-like	--	45.1	21	6	17	6	1.004	0.98	1.084	1.121	0.9	0.899	0.9	0.0408551	1.226	0.0248108	1.103	0.016668	nucleus	K14411	MSI; RNA-binding protein Musashi	map03015 mRNA surveillance pathway	GO:0000003 reproduction; GO:0003006 developmental process involved in reproduction; GO:0006139 nucleobase-containing compound metabolic process; GO:0006378 mRNA polyadenylation; GO:0006379 mRNA cleavage; GO:0006396 RNA processing; GO:0006397 mRNA processing; GO:0006725 cellular aromatic compound metabolic process; GO:0006807 nitrogen compound metabolic process; GO:0007275 multicellular organism d…	GO:0005622 intracellular; GO:0005623 cell; GO:0005634 nucleus; GO:0005654 nucleoplasm; GO:0005737 cytoplasm; GO:0005829 cytosol; GO:0005849 mRNA cleavage factor complex; GO:0031974 membrane-enclosed lumen; GO:0031981 nuclear lumen; GO:0032991 protein-containing complex; GO:0043226 organelle; GO:0043227 membrane-bounded organelle; GO:0043229 intracellular organelle; GO:0043231 intracellular membra…	GO:0003676 nucleic acid binding; GO:0003723 RNA binding; GO:0003729 mRNA binding; GO:0003730 mRNA 3'-UTR binding; GO:0005488 binding; GO:0097159 organic cyclic compound binding; GO:1901363 heterocyclic compound binding;	PF00076	RNA recognition motif. (a.k.a. RRM, RBD, or RNP domain)	A	KOG4205	RNA-binding protein musashi/mRNA cleavage and polyadenylation factor I complex, subunit HRP1
TRINITY_DN1031_c0_g3_i2.p1	tetratricopeptide repeat protein 5-like	--	37.5	2	1	1	1	1.158	0.978	1.125	1.173	0.677	0.908	0.932	0.148026	1.477	0.177136	1.394	0.321205	nucleus				GO:0009966 regulation of signal transduction; GO:0010646 regulation of cell communication; GO:0023051 regulation of signaling; GO:0048583 regulation of response to stimulus; GO:0050789 regulation of biological process; GO:0050794 regulation of cellular process; GO:0065007 biological regulation; GO:1901796 regulation of signal transduction by p53 class mediator; GO:1902531 regulation of intracellu…	GO:0005622 intracellular; GO:0005623 cell; GO:0005634 nucleus; GO:0005654 nucleoplasm; GO:0005737 cytoplasm; GO:0031974 membrane-enclosed lumen; GO:0031981 nuclear lumen; GO:0043226 organelle; GO:0043227 membrane-bounded organelle; GO:0043229 intracellular organelle; GO:0043231 intracellular membrane-bounded organelle; GO:0043233 organelle lumen; GO:0070013 intracellular organelle lumen;
TRINITY_DN1031_c0_g4_i1.p1	VID27 domain-containing protein	--	73.5	13	7	7	7	1.207	1.166	1.11	1.044	0.748	0.731	1.102	0.0192497	1.456	0.0271964	1.604	0.00837334	nucleus							PF08553	VID27 cytoplasmic protein	U	KOG2395	Protein involved in vacuole import and degradation
TRINITY_DN10320_c0_g1_i6.p2	tRNA_synt_1c_R1 domain-containing protein	--	18.7	13	2	3	2	1.152	0.964	1.031	1.1	0.852	0.926	0.996	0.171011	1.199	0.0129744	1.196	0.183795	plasma membrane	K01886	QARS, glnS; glutaminyl-tRNA synthetase [EC:6.1.1.18]	map00970 Aminoacyl-tRNA biosynthesis; map01100 Metabolic pathways						J	KOG1148	Glutaminyl-tRNA synthetase
TRINITY_DN10320_c0_g1_i6.p1	glutamine--tRNA ligase-like	--	33	27	7	12	7	0.976	1.049	1.082	1.048	0.922	0.96	0.952	0.0735718	1.133	0.0511763	1.076	0.0223435	chloroplast	K01886	QARS, glnS; glutaminyl-tRNA synthetase [EC:6.1.1.18]	map00970 Aminoacyl-tRNA biosynthesis; map01100 Metabolic pathways				PF00749; PF03950	tRNA synthetases class I (E and Q), catalytic domain; tRNA synthetases class I (E and Q), anti-codon binding domain	J	KOG1148	Glutaminyl-tRNA synthetase
TRINITY_DN10321_c0_g1_i3.p2	PABC domain-containing protein	--	20	28	3	16	3	0.95	0.978	1.05	1.1	0.96	0.956	0.897	0.0126128	1.122	0.0359065	1.006	0.0231838	chloroplast	K13126	PABPC; polyadenylate-binding protein	map03013 RNA transport; map03015 mRNA surveillance pathway; map03018 RNA degradation	GO:0006412 translation; GO:0006413 translational initiation; GO:0006417 regulation of translation; GO:0006446 regulation of translational initiation; GO:0006518 peptide metabolic process; GO:0006807 nitrogen compound metabolic process; GO:0006950 response to stress; GO:0006970 response to osmotic stress; GO:0008152 metabolic process; GO:0009058 biosynthetic process; GO:0009059 macromolecule biosy…	GO:0005622 intracellular; GO:0005623 cell; GO:0005737 cytoplasm; GO:0005829 cytosol;	GO:0003676 nucleic acid binding; GO:0003723 RNA binding; GO:0003729 mRNA binding; GO:0003743 translation initiation factor activity; GO:0005488 binding; GO:0008135 translation factor activity, RNA binding; GO:0097159 organic cyclic compound binding; GO:1901363 heterocyclic compound binding;			AJ	KOG0123	Polyadenylate-binding protein (RRM superfamily)
TRINITY_DN10321_c0_g1_i3.p1	Polyadenylate-binding protein	--	38.5	26	9	31	8	1.058	1.048	1.1	1.139	0.857	0.823	0.941	0.0315606	1.334	0.0530065	1.254	0.0214275	nucleus	K13126	PABPC; polyadenylate-binding protein	map03013 RNA transport; map03015 mRNA surveillance pathway; map03018 RNA degradation				PF00076	RNA recognition motif. (a.k.a. RRM, RBD, or RNP domain)	A	KOG0123	Polyadenylate-binding protein (RRM superfamily)
TRINITY_DN10322_c0_g1_i1.p1	CUE domain-containing protein	--	18.8	15	2	3	2	1.062	1.116	1.124	1.128	0.784	0.806	0.967	0.0321745	1.417	0.0169666	1.37	0.0154841	chloroplast
TRINITY_DN10323_c0_g2_i3.p1	Eukaryotic translation initiation factor 2A	--	30.9	33	7	11	7	1.027	1.11	1.128	1.143	0.801	0.899	0.94	0.0458623	1.34	0.0723207	1.259	0.0264076	nucleus	K15026	EIF2A; translation initiation factor 2A							J	KOG2315	Predicted translation initiation factor related to eIF-3a
TRINITY_DN10325_c0_g1_i1.p1	Putative RNA polymerase II degradation factor 1 (Fragment)	--	78.2	4	2	2	2	1.391	0.984	1.015	1.047	0.859	0.731	1.155	0.263252	1.307	0.135254	1.482	0.130213	nucleus							PF00564	PB1 domain
TRINITY_DN10327_c0_g1_i2.p1	probable pectin methylesterase CGR2	--	23.6	11	1	1	1	1.144	1.09	0.998	1.008	0.862	0.93	1.114	0.041277	1.121	0.0466779	1.249	0.0877163	chloroplast
TRINITY_DN10327_c0_g1_i2.p2	Putative S-adenosyl-L-methionine-dependent methyltransferase	--	12.1	14	1	1	1	1.188	1.047	1.13	0.976	0.808	0.878	1.062	0.0146482	1.256	0.16164	1.331	0.14769	extracellular
TRINITY_DN10329_c0_g1_i4.p1	Phosphopyruvate hydratase	--	59.9	23	10	35	10	1.014	1.076	1.055	1.006	0.885	0.948	1.016	0.0758982	1.126	0.082229	1.14	0.00681997	cytoskeleton	K01689	ENO, eno; enolase [EC:4.2.1.11]	map00010 Glycolysis / Gluconeogenesis; map01100 Metabolic pathways; map01110 Biosynthesis of secondary metabolites; map01200 Carbon metabolism; map01230 Biosynthesis of amino acids; map03018 RNA degradation	GO:0000902 cell morphogenesis; GO:0000904 cell morphogenesis involved in differentiation; GO:0009653 anatomical structure morphogenesis; GO:0009719 response to endogenous stimulus; GO:0009725 response to hormone; GO:0009735 response to cytokinin; GO:0009888 tissue development; GO:0009987 cellular process; GO:0010026 trichome differentiation; GO:0010033 response to organic substance; GO:0010090 tr…	GO:0005622 intracellular; GO:0005623 cell; GO:0005737 cytoplasm; GO:0009507 chloroplast; GO:0009532 plastid stroma; GO:0009536 plastid; GO:0009570 chloroplast stroma; GO:0043226 organelle; GO:0043227 membrane-bounded organelle; GO:0043229 intracellular organelle; GO:0043231 intracellular membrane-bounded organelle;	GO:0003824 catalytic activity; GO:0004634 phosphopyruvate hydratase activity; GO:0016829 lyase activity; GO:0016835 carbon-oxygen lyase activity; GO:0016836 hydro-lyase activity;	PF03952; PF00113	Enolase, N-terminal domain; Enolase, C-terminal TIM barrel domain	G	KOG2670	Enolase
TRINITY_DN10344_c0_g1_i1.p1	pre-mRNA-splicing factor ISY1 homolog	--	35.9	20	5	6	5	1.052	1.044	1.129	1.144	0.847	0.791	0.923	0.0145637	1.39	0.0575049	1.281	0.0430557	nucleus	K12870	ISY1; pre-mRNA-splicing factor ISY1	map03040 Spliceosome						A	KOG3068	mRNA splicing factor
TRINITY_DN10357_c0_g1_i1.p1	Syntaxin of plants 121	--	25.3	17	3	3	3	0.896	1.004	0.903	0.677	1.216	1.383	1.238	0.280557	0.616	0.290183	0.732	0.0106332	chloroplast	K08486	STX1B_2_3; syntaxin 1B/2/3	map04130 SNARE interactions in vesicular transport	GO:0001101 response to acid chemical; GO:0006605 protein targeting; GO:0006612 protein targeting to membrane; GO:0006810 transport; GO:0006833 water transport; GO:0006886 intracellular protein transport; GO:0006887 exocytosis; GO:0006906 vesicle fusion; GO:0006950 response to stress; GO:0006952 defense response; GO:0006996 organelle organization; GO:0008104 protein localization; GO:0009605 respon…	GO:0005622 intracellular; GO:0005623 cell; GO:0005737 cytoplasm; GO:0005794 Golgi apparatus; GO:0005802 trans-Golgi network; GO:0005886 plasma membrane; GO:0005911 cell-cell junction; GO:0009504 cell plate; GO:0009506 plasmodesma; GO:0012505 endomembrane system; GO:0016020 membrane; GO:0016021 integral component of membrane; GO:0030054 cell junction; GO:0031201 SNARE complex; GO:0031224 intrinsic…	GO:0000149 SNARE binding; GO:0005488 binding; GO:0005515 protein binding; GO:0043495 protein-membrane adaptor activity;	PF00804	Syntaxin	U	KOG0810	SNARE protein Syntaxin 1 and related proteins
TRINITY_DN1035_c0_g1_i1.p1	diacylglycerol kinase	--	41.4	8	2	3	2	0.915	0.984	0.906	0.865	1.168	1.208	1.074	0.0842734	0.746	0.0568719	0.799	0.0283197	cytoplasm	K00901	dgkA, DGK; diacylglycerol kinase (ATP) [EC:2.7.1.107]	map00561 Glycerolipid metabolism; map00564 Glycerophospholipid metabolism; map01100 Metabolic pathways; map01110 Biosynthesis of secondary metabolites; map04070 Phosphatidylinositol signaling system	GO:0006793 phosphorus metabolic process; GO:0006796 phosphate-containing compound metabolic process; GO:0007275 multicellular organism development; GO:0008152 metabolic process; GO:0009987 cellular process; GO:0016310 phosphorylation; GO:0022622 root system development; GO:0032501 multicellular organismal process; GO:0032502 developmental process; GO:0044237 cellular metabolic process; GO:0048364…	GO:0005623 cell; GO:0005886 plasma membrane; GO:0005911 cell-cell junction; GO:0009506 plasmodesma; GO:0016020 membrane; GO:0030054 cell junction; GO:0055044 symplast; GO:0071944 cell periphery;	GO:0003824 catalytic activity; GO:0004143 diacylglycerol kinase activity; GO:0016301 kinase activity; GO:0016740 transferase activity; GO:0016772 transferase activity, transferring phosphorus-containing groups; GO:0016773 phosphotransferase activity, alcohol group as acceptor;			IT	KOG1169	Diacylglycerol kinase
TRINITY_DN10376_c0_g1_i3.p1	Flavanone-3-hydroxylase	--	43.3	4	2	2	2	0.989	0.952	1.098	1.214	0.863	0.905	0.842	0.0981976	1.306	0.0373443	1.099	0.0604805	chloroplast				GO:0001101 response to acid chemical; GO:0002229 defense response to oomycetes; GO:0002239 response to oomycetes; GO:0006082 organic acid metabolic process; GO:0006725 cellular aromatic compound metabolic process; GO:0006950 response to stress; GO:0006952 defense response; GO:0007275 multicellular organism development; GO:0007568 aging; GO:0008152 metabolic process; GO:0009056 catabolic process; …		GO:0003824 catalytic activity; GO:0004497 monooxygenase activity; GO:0016491 oxidoreductase activity; GO:0016705 oxidoreductase activity, acting on paired donors, with incorporation or reduction of molecular oxygen; GO:0016706 2-oxoglutarate-dependent dioxygenase activity; GO:0016709 oxidoreductase activity, acting on paired donors, with incorporation or reduction of molecular oxygen, NAD(P)H as …	PF03171	2OG-Fe(II) oxygenase superfamily	Q	KOG0143	Iron/ascorbate family oxidoreductases
TRINITY_DN10377_c0_g1_i4.p1	Purple acid phosphatase	--	75.6	3	2	2	2	0.774	1.122	0.906	0.958	1.137	1.148	1.012	0.221386	0.816	0.0320821	0.829	0.252477	plasma membrane	K22390	ACP7; acid phosphatase type 7		GO:0006109 regulation of carbohydrate metabolic process; GO:0006605 protein targeting; GO:0006626 protein targeting to mitochondrion; GO:0006793 phosphorus metabolic process; GO:0006796 phosphate-containing compound metabolic process; GO:0006810 transport; GO:0006839 mitochondrial transport; GO:0006886 intracellular protein transport; GO:0006996 organelle organization; GO:0007005 mitochondrion or…	GO:0005622 intracellular; GO:0005623 cell; GO:0005737 cytoplasm; GO:0005739 mitochondrion; GO:0005740 mitochondrial envelope; GO:0005768 endosome; GO:0005794 Golgi apparatus; GO:0005802 trans-Golgi network; GO:0009507 chloroplast; GO:0009526 plastid envelope; GO:0009536 plastid; GO:0009941 chloroplast envelope; GO:0012505 endomembrane system; GO:0031410 cytoplasmic vesicle; GO:0031967 organelle e…	GO:0003824 catalytic activity; GO:0003993 acid phosphatase activity; GO:0005048 signal sequence binding; GO:0005488 binding; GO:0016787 hydrolase activity; GO:0016788 hydrolase activity, acting on ester bonds; GO:0016791 phosphatase activity; GO:0030943 mitochondrion targeting sequence binding; GO:0033218 amide binding; GO:0042277 peptide binding; GO:0042578 phosphoric ester hydrolase activity;	PF00149; PF14008	Calcineurin-like phosphoesterase; Iron/zinc purple acid phosphatase-like protein C	G	KOG1378	Purple acid phosphatase
TRINITY_DN10379_c0_g1_i4.p2	Putative xylosyltransferase	--	19.1	5	1	1	1													cytoplasm	K20891	GLCAT14; beta-glucuronosyltransferase [EC:2.4.1.-]				GO:0003824 catalytic activity; GO:0008194 UDP-glycosyltransferase activity; GO:0015020 glucuronosyltransferase activity; GO:0016740 transferase activity; GO:0016757 transferase activity, transferring glycosyl groups; GO:0016758 transferase activity, transferring hexosyl groups;			G	KOG0799	Branching enzyme
TRINITY_DN10382_c0_g1_i15.p1	Pectin acetylesterase	--	30.4	18	4	4	4	1.036	1.186	0.978	1.04	0.906	0.938	1.1	0.0520925	1.094	0.0193905	1.204	0.0710926	nucleus	K19882	NOTUM; O-palmitoleoyl-L-serine hydrolase [EC:3.1.1.98]		GO:0009987 cellular process; GO:0016043 cellular component organization; GO:0045229 external encapsulating structure organization; GO:0071554 cell wall organization or biogenesis; GO:0071555 cell wall organization; GO:0071840 cellular component organization or biogenesis;	GO:0005618 cell wall; GO:0005623 cell; GO:0009505 plant-type cell wall; GO:0030312 external encapsulating structure; GO:0071944 cell periphery;	GO:0003824 catalytic activity; GO:0016787 hydrolase activity; GO:0016788 hydrolase activity, acting on ester bonds; GO:0052689 carboxylic ester hydrolase activity; GO:0052793 pectin acetylesterase activity;			M	KOG4287	Pectin acetylesterase and similar proteins
TRINITY_DN1038_c0_g1_i2.p1	Pyrophosphate--fructose 6-phosphate 1-phosphotransferase subunit beta	--	53.6	16	9	19	9	1.009	1.067	1.083	1.135	0.857	0.821	0.936	0.00604365	1.323	0.0630677	1.239	0.0702254	cytoplasm	K00895	pfp, PFP; diphosphate-dependent phosphofructokinase [EC:2.7.1.90]	map00010 Glycolysis / Gluconeogenesis; map00030 Pentose phosphate pathway; map00051 Fructose and mannose metabolism; map01100 Metabolic pathways; map01110 Biosynthesis of secondary metabolites	GO:0000003 reproduction; GO:0003006 developmental process involved in reproduction; GO:0005975 carbohydrate metabolic process; GO:0006793 phosphorus metabolic process; GO:0006796 phosphate-containing compound metabolic process; GO:0007275 multicellular organism development; GO:0008152 metabolic process; GO:0009719 response to endogenous stimulus; GO:0009725 response to hormone; GO:0009735 respons…	GO:0005618 cell wall; GO:0005622 intracellular; GO:0005623 cell; GO:0005737 cytoplasm; GO:0005829 cytosol; GO:0016020 membrane; GO:0030312 external encapsulating structure; GO:0071944 cell periphery;	GO:0003824 catalytic activity; GO:0008443 phosphofructokinase activity; GO:0016301 kinase activity; GO:0016740 transferase activity; GO:0016772 transferase activity, transferring phosphorus-containing groups; GO:0016773 phosphotransferase activity, alcohol group as acceptor; GO:0019200 carbohydrate kinase activity; GO:0047334 diphosphate-fructose-6-phosphate 1-phosphotransferase activity;	PF00365	Phosphofructokinase	G	KOG2440	Pyrophosphate-dependent phosphofructo-1-kinase
TRINITY_DN10392_c0_g1_i10.p1	Putative serine carboxypeptidase-like 18	--	51.1	4	2	5	2	0.814	0.777	0.798	0.686	1.492	1.499	1.076	0.0742249	0.497	0.109662	0.532	0.0372161	cytoplasm	K16296	SCPL-I; serine carboxypeptidase-like clade I [EC:3.4.16.-]					PF00450	Serine carboxypeptidase	EO	KOG1282	Serine carboxypeptidases (lysosomal cathepsin A)
TRINITY_DN10395_c0_g1_i5.p1	Cytochrome b5 heme-binding domain-containing protein	--	31.6	8	1	1	1													chloroplast	K00326	E1.6.2.2; cytochrome-b5 reductase [EC:1.6.2.2]	map00520 Amino sugar and nucleotide sugar metabolism	GO:0007275 multicellular organism development; GO:0009653 anatomical structure morphogenesis; GO:0009791 post-embryonic development; GO:0010015 root morphogenesis; GO:0010101 post-embryonic root morphogenesis; GO:0010102 lateral root morphogenesis; GO:0010311 lateral root formation; GO:0022622 root system development; GO:0032501 multicellular organismal process; GO:0032502 developmental process; …	GO:0005622 intracellular; GO:0005623 cell; GO:0005737 cytoplasm; GO:0005829 cytosol;				C	KOG0536	Flavohemoprotein b5+b5R
TRINITY_DN1039_c0_g1_i5.p1	Biotin carboxylase	--	53.6	32	11	63	11	0.971	1.018	0.972	1.017	0.993	1.032	1	0.00141421	0.982	0.00432041	0.982	0.00576054	chloroplast	K01961	accC; acetyl-CoA carboxylase, biotin carboxylase subunit [EC:6.4.1.2 6.3.4.14]	map00061 Fatty acid biosynthesis; map00620 Pyruvate metabolism; map00640 Propanoate metabolism; map01100 Metabolic pathways; map01110 Biosynthesis of secondary metabolites; map01200 Carbon metabolism; map01212 Fatty acid metabolism				PF00289; PF02786; PF02785	Carbamoyl-phosphate synthase L chain, N-terminal domain; Carbamoyl-phosphate synthase L chain, ATP binding domain; Biotin carboxylase C-terminal domain	EI	KOG0238	3-Methylcrotonyl-CoA carboxylase, biotin-containing subunit/Propionyl-CoA carboxylase, alpha chain/Acetyl-CoA carboxylase, biotin carboxylase subunit
TRINITY_DN10400_c0_g1_i3.p1	39S ribosomal protein L47, mitochondrial	--	16.3	11	2	3	2	1.088	1.058	1.043	1.108	0.896	0.834	0.999	0.0622877	1.246	0.0936002	1.241	0.0313257	chloroplast	K17428	MRPL47, NCM1; large subunit ribosomal protein L47		GO:0006412 translation; GO:0006518 peptide metabolic process; GO:0006807 nitrogen compound metabolic process; GO:0008152 metabolic process; GO:0009058 biosynthetic process; GO:0009059 macromolecule biosynthetic process; GO:0009987 cellular process; GO:0010467 gene expression; GO:0019538 protein metabolic process; GO:0032543 mitochondrial translation; GO:0034641 cellular nitrogen compound metaboli…	GO:0000313 organellar ribosome; GO:0000315 organellar large ribosomal subunit; GO:0005622 intracellular; GO:0005623 cell; GO:0005737 cytoplasm; GO:0005739 mitochondrion; GO:0005759 mitochondrial matrix; GO:0005761 mitochondrial ribosome; GO:0005762 mitochondrial large ribosomal subunit; GO:0005840 ribosome; GO:0015934 large ribosomal subunit; GO:0031974 membrane-enclosed lumen; GO:0032991 protein…	GO:0003735 structural constituent of ribosome; GO:0005198 structural molecule activity;			J	KOG3331	Mitochondrial/chloroplast ribosomal protein L4/L29
TRINITY_DN10402_c0_g1_i3.p2	ATP-dependent (S)-NAD(P)H-hydrate dehydratase	--	12.3	18	1	5	1	0.877	1.161	0.975	1.046	0.936	1.04	1.005	0.148531	1.024	0.0248592	1.026	0.123305	cytoplasm	K17757	CARKD; ATP-dependent NAD(P)H-hydrate dehydratase [EC:4.2.1.93]		GO:0006139 nucleobase-containing compound metabolic process; GO:0006725 cellular aromatic compound metabolic process; GO:0006732 coenzyme metabolic process; GO:0006733 oxidoreduction coenzyme metabolic process; GO:0006734 NADH metabolic process; GO:0006739 NADP metabolic process; GO:0006753 nucleoside phosphate metabolic process; GO:0006793 phosphorus metabolic process; GO:0006796 phosphate-conta…	GO:0005622 intracellular; GO:0005623 cell; GO:0005737 cytoplasm; GO:0005739 mitochondrion; GO:0005829 cytosol; GO:0009507 chloroplast; GO:0009536 plastid; GO:0043226 organelle; GO:0043227 membrane-bounded organelle; GO:0043229 intracellular organelle; GO:0043231 intracellular membrane-bounded organelle;	GO:0003824 catalytic activity; GO:0016829 lyase activity; GO:0016835 carbon-oxygen lyase activity; GO:0016836 hydro-lyase activity; GO:0016853 isomerase activity; GO:0016854 racemase and epimerase activity; GO:0047453 ATP-dependent NAD(P)H-hydrate dehydratase activity; GO:0052856 NADHX epimerase activity; GO:0052857 NADPHX epimerase activity;			G	KOG3974	Predicted sugar kinase
TRINITY_DN10402_c0_g1_i3.p1	ATP-dependent (S)-NAD(P)H-hydrate dehydratase	--	20.5	20	2	6	2	1.13	0.996	0.87	0.965	0.983	1.098	1.166	0.161988	0.882	0.00481025	1.028	0.167066	chloroplast	K17757	CARKD; ATP-dependent NAD(P)H-hydrate dehydratase [EC:4.2.1.93]		GO:0006139 nucleobase-containing compound metabolic process; GO:0006725 cellular aromatic compound metabolic process; GO:0006732 coenzyme metabolic process; GO:0006733 oxidoreduction coenzyme metabolic process; GO:0006734 NADH metabolic process; GO:0006739 NADP metabolic process; GO:0006753 nucleoside phosphate metabolic process; GO:0006793 phosphorus metabolic process; GO:0006796 phosphate-conta…	GO:0005622 intracellular; GO:0005623 cell; GO:0005737 cytoplasm; GO:0005739 mitochondrion; GO:0005829 cytosol; GO:0009507 chloroplast; GO:0009536 plastid; GO:0043226 organelle; GO:0043227 membrane-bounded organelle; GO:0043229 intracellular organelle; GO:0043231 intracellular membrane-bounded organelle;	GO:0003824 catalytic activity; GO:0016829 lyase activity; GO:0016835 carbon-oxygen lyase activity; GO:0016836 hydro-lyase activity; GO:0016853 isomerase activity; GO:0016854 racemase and epimerase activity; GO:0047453 ATP-dependent NAD(P)H-hydrate dehydratase activity; GO:0052856 NADHX epimerase activity; GO:0052857 NADPHX epimerase activity;			G	KOG3974	Predicted sugar kinase
TRINITY_DN10402_c1_g1_i2.p1	25.3 kDa vesicle transport protein	--	17	22	3	3	3	1.078	1.09	1.078	1.14	0.791	0.83	0.978	0.0318126	1.368	0.00516891	1.338	0.026424	chloroplast	K08517	SEC22; vesicle transport protein SEC22	map04130 SNARE interactions in vesicular transport; map04145 Phagosome	GO:0006810 transport; GO:0006887 exocytosis; GO:0006906 vesicle fusion; GO:0006996 organelle organization; GO:0009987 cellular process; GO:0016043 cellular component organization; GO:0016050 vesicle organization; GO:0016192 vesicle-mediated transport; GO:0032940 secretion by cell; GO:0046903 secretion; GO:0048284 organelle fusion; GO:0051179 localization; GO:0051234 establishment of localization;…	GO:0005622 intracellular; GO:0005623 cell; GO:0005737 cytoplasm; GO:0005783 endoplasmic reticulum; GO:0005794 Golgi apparatus; GO:0005886 plasma membrane; GO:0012505 endomembrane system; GO:0016020 membrane; GO:0031201 SNARE complex; GO:0032991 protein-containing complex; GO:0043226 organelle; GO:0043227 membrane-bounded organelle; GO:0043229 intracellular organelle; GO:0043231 intracellular memb…	GO:0000149 SNARE binding; GO:0005484 SNAP receptor activity; GO:0005488 binding; GO:0005515 protein binding;	PF13774	Regulated-SNARE-like domain	U	KOG0862	Synaptobrevin/VAMP-like protein SEC22
TRINITY_DN10407_c0_g1_i1.p1	Obg-like ATPase 1	--	41	40	14	50	14	1.14	1.132	1.118	1.118	0.774	0.78	1.016	0.0048694	1.438	0.00540714	1.462	0.0106405	cytoplasm	K19788	OLA1; obg-like ATPase 1		GO:0006950 response to stress; GO:0006970 response to osmotic stress; GO:0009628 response to abiotic stimulus; GO:0009651 response to salt stress; GO:0010035 response to inorganic substance; GO:0010038 response to metal ion; GO:0042221 response to chemical; GO:0046686 response to cadmium ion; GO:0047484 regulation of response to osmotic stress; GO:0048519 negative regulation of biological process…	GO:0005622 intracellular; GO:0005623 cell; GO:0005737 cytoplasm; GO:0005829 cytosol; GO:0005911 cell-cell junction; GO:0009506 plasmodesma; GO:0030054 cell junction; GO:0055044 symplast;	GO:0003824 catalytic activity; GO:0003924 GTPase activity; GO:0016462 pyrophosphatase activity; GO:0016787 hydrolase activity; GO:0016817 hydrolase activity, acting on acid anhydrides; GO:0016818 hydrolase activity, acting on acid anhydrides, in phosphorus-containing anhydrides; GO:0016887 ATPase activity; GO:0017111 nucleoside-triphosphatase activity;	PF06071	Protein of unknown function (DUF933)	J	KOG1491	Predicted GTP-binding protein (ODN superfamily)
TRINITY_DN10408_c0_g1_i9.p1	KRR1 small subunit processome component	--	24.6	5	1	1	1	1.178	1.119	1.289	0.912	0.632	0.89	1.07	0.206749	1.532	0.468328	1.56	0.275049	nucleus	K06961	KRR1; ribosomal RNA assembly protein							DJ	KOG2874	rRNA processing protein
TRINITY_DN10408_c0_g1_i9.p2	KRR1 small subunit processome component	--	14.6	8	1	1	1	1.102	1.209	1.168	0.864	0.762	0.923	1.171	0.275355	1.234	0.341954	1.378	0.069787	cytoplasm	K06961	KRR1; ribosomal RNA assembly protein							A	KOG2874	rRNA processing protein
TRINITY_DN1040_c1_g1_i9.p1	Polypyrimidine tract binding protein	--	17.9	6	1	1	1	0.93	1.048	1.073	1.152	0.887	0.936	0.889	0.0342213	1.22	0.0121665	1.084	0.0469665	chloroplast	K14948	PTBP2, NPTB; polypyrimidine tract-binding protein 2		GO:0000381 regulation of alternative mRNA splicing, via spliceosome; GO:0006417 regulation of translation; GO:0007275 multicellular organism development; GO:0009791 post-embryonic development; GO:0009845 seed germination; GO:0009889 regulation of biosynthetic process; GO:0010468 regulation of gene expression; GO:0010556 regulation of macromolecule biosynthetic process; GO:0010608 posttranscriptio…	GO:0000932 P-body; GO:0005622 intracellular; GO:0005623 cell; GO:0005634 nucleus; GO:0005737 cytoplasm; GO:0032991 protein-containing complex; GO:0035770 ribonucleoprotein granule; GO:0036464 cytoplasmic ribonucleoprotein granule; GO:0043226 organelle; GO:0043227 membrane-bounded organelle; GO:0043228 non-membrane-bounded organelle; GO:0043229 intracellular organelle; GO:0043231 intracellular mem…	GO:0003676 nucleic acid binding; GO:0003723 RNA binding; GO:0003729 mRNA binding; GO:0005488 binding; GO:0097159 organic cyclic compound binding; GO:1901363 heterocyclic compound binding;	PF00076	RNA recognition motif. (a.k.a. RRM, RBD, or RNP domain)	A	KOG1190	Polypyrimidine tract-binding protein
TRINITY_DN10412_c0_g1_i8.p1	PREDICTED: SNF1-related	--	24.9	29	5	11	5	1.408	1.106	0.909	0.905	0.877	0.861	1.386	0.166888	1.043	0.0101644	1.445	0.156591	cytoplasm				GO:0001932 regulation of protein phosphorylation; GO:0019220 regulation of phosphate metabolic process; GO:0019222 regulation of metabolic process; GO:0031323 regulation of cellular metabolic process; GO:0031399 regulation of protein modification process; GO:0032268 regulation of cellular protein metabolic process; GO:0042325 regulation of phosphorylation; GO:0043549 regulation of kinase activity…	GO:0005618 cell wall; GO:0005623 cell; GO:0009505 plant-type cell wall; GO:0030312 external encapsulating structure; GO:0071944 cell periphery;	GO:0019207 kinase regulator activity; GO:0019887 protein kinase regulator activity; GO:0030234 enzyme regulator activity; GO:0098772 molecular function regulator;	PF00571	CBS domain	C	KOG1764	5'-AMP-activated protein kinase, gamma subunit
TRINITY_DN10412_c0_g1_i8.p2	SNF1-related protein kinase regulatory subunit gamma 1	--	14.6	5	1	3	1	1.53	1.088	0.897	0.867	0.837	0.818	1.48	0.215404	1.066	0.00795993	1.579	0.223014	chloroplast				GO:0001932 regulation of protein phosphorylation; GO:0019220 regulation of phosphate metabolic process; GO:0019222 regulation of metabolic process; GO:0031323 regulation of cellular metabolic process; GO:0031399 regulation of protein modification process; GO:0032268 regulation of cellular protein metabolic process; GO:0042325 regulation of phosphorylation; GO:0043549 regulation of kinase activity…	GO:0005618 cell wall; GO:0005623 cell; GO:0009505 plant-type cell wall; GO:0030312 external encapsulating structure; GO:0071944 cell periphery;	GO:0019207 kinase regulator activity; GO:0019887 protein kinase regulator activity; GO:0030234 enzyme regulator activity; GO:0098772 molecular function regulator;			C	KOG1764	5'-AMP-activated protein kinase, gamma subunit
TRINITY_DN10415_c0_g1_i3.p1	Enhancer of polycomb-like protein (Fragment)	--	52.8	2	1	1	1	1.178	1.422	1.352	0.921	0.597	0.542	1.208	0.394106	1.982	0.201929	2.298	0.200273	nucleus	K11322	EPC; enhancer of polycomb-like protein							K	KOG2261	Polycomb enhancer protein, EPC
TRINITY_DN10416_c0_g1_i1.p1	ATP synthase mitochondrial F1 complex assembly factor 2	--	36.1	5	2	3	2	0.897	1.066	1.049	1.126	0.893	0.996	0.901	0.0722018	1.153	0.0269841	1.037	0.0450039	mitochondria	K07556	ATPeAF2, ATPAF2, ATP12; ATP synthase mitochondrial F1 complex assembly factor 2		GO:0009987 cellular process; GO:0016043 cellular component organization; GO:0022607 cellular component assembly; GO:0034622 cellular protein-containing complex assembly; GO:0043461 proton-transporting ATP synthase complex assembly; GO:0043933 protein-containing complex subunit organization; GO:0044085 cellular component biogenesis; GO:0065003 protein-containing complex assembly; GO:0070071 proton…	GO:0005622 intracellular; GO:0005623 cell; GO:0005634 nucleus; GO:0005654 nucleoplasm; GO:0005737 cytoplasm; GO:0005829 cytosol; GO:0016604 nuclear body; GO:0016607 nuclear speck; GO:0031974 membrane-enclosed lumen; GO:0031981 nuclear lumen; GO:0043226 organelle; GO:0043227 membrane-bounded organelle; GO:0043229 intracellular organelle; GO:0043231 intracellular membrane-bounded organelle; GO:0043…				C	KOG3015	F1-ATP synthase assembly protein
TRINITY_DN10417_c0_g1_i6.p1	2-alkenal reductase (NAD(P)(+))	--	43.1	4	1	1	1	1.098	1.109	1.222	1.063	0.706	0.819	0.971	0.104864	1.514	0.202164	1.454	0.0977164	nucleus									S	KOG0619	FOG: Leucine rich repeat
TRINITY_DN1041_c3_g1_i4.p1	Phospholipid-transporting ATPase	--	132.7	3	3	3	3	0.671	0.659	0.598	0.627	1.731	1.796	1.086	0.0462076	0.347	0.00815109	0.378	0.0393357	chloroplast	K14802	DRS2, ATP8A; phospholipid-transporting ATPase [EC:7.6.2.1]		GO:0006810 transport; GO:0006811 ion transport; GO:0006820 anion transport; GO:0006869 lipid transport; GO:0009987 cellular process; GO:0010876 lipid localization; GO:0015711 organic anion transport; GO:0015748 organophosphate ester transport; GO:0015914 phospholipid transport; GO:0016043 cellular component organization; GO:0033036 macromolecule localization; GO:0034204 lipid translocation; GO:00…	GO:0005623 cell; GO:0005886 plasma membrane; GO:0016020 membrane; GO:0071944 cell periphery;	GO:0003824 catalytic activity; GO:0005215 transporter activity; GO:0005319 lipid transporter activity; GO:0005548 phospholipid transporter activity; GO:0016462 pyrophosphatase activity; GO:0016787 hydrolase activity; GO:0016817 hydrolase activity, acting on acid anhydrides; GO:0016818 hydrolase activity, acting on acid anhydrides, in phosphorus-containing anhydrides; GO:0016887 ATPase activity; G…			P	KOG0206	P-type ATPase
TRINITY_DN1041_c4_g1_i5.p1	Putative omega-hydroxypalmitate O-feruloyl transferase	--	51.5	22	8	11	6	0.789	0.888	0.918	0.844	1.295	1.254	0.956	0.142827	0.691	0.0368391	0.658	0.106308	chloroplast	K15400	HHT1; omega-hydroxypalmitate O-feruloyl transferase [EC:2.3.1.188]	map00073 Cutin, suberine and wax biosynthesis	GO:0000271 polysaccharide biosynthetic process; GO:0005975 carbohydrate metabolic process; GO:0005976 polysaccharide metabolic process; GO:0006725 cellular aromatic compound metabolic process; GO:0008152 metabolic process; GO:0009058 biosynthetic process; GO:0009059 macromolecule biosynthetic process; GO:0009664 plant-type cell wall organization; GO:0009698 phenylpropanoid metabolic process; GO:0…		GO:0003824 catalytic activity; GO:0016740 transferase activity; GO:0016746 transferase activity, transferring acyl groups; GO:0016747 transferase activity, transferring acyl groups other than amino-acyl groups; GO:0050734 hydroxycinnamoyltransferase activity;
TRINITY_DN10420_c0_g1_i3.p1	Putative synaptotagmin-5	--	63.5	11	5	8	5	1.073	1.044	1.057	0.981	0.95	0.886	1.039	0.0333316	1.11	0.0038222	1.154	0.0300375	chloroplast					GO:0005622 intracellular; GO:0005623 cell; GO:0005737 cytoplasm; GO:0005783 endoplasmic reticulum; GO:0005789 endoplasmic reticulum membrane; GO:0005886 plasma membrane; GO:0005887 integral component of plasma membrane; GO:0005911 cell-cell junction; GO:0009506 plasmodesma; GO:0009898 cytoplasmic side of plasma membrane; GO:0012505 endomembrane system; GO:0016020 membrane; GO:0016021 integral com…		PF00168	C2 domain	M	KOG1012	Ca2+-dependent lipid-binding protein CLB1/vesicle protein vp115/Granuphilin A, contains C2 domain
TRINITY_DN10428_c0_g1_i3.p1	Expp1 protein	--	26.9	16	4	8	4	0.968	0.984	1.028	1.134	0.936	0.921	0.905	0.0578187	1.164	0.0807602	1.051	0.022875	chloroplast
TRINITY_DN10430_c0_g1_i1.p1	Putative ovule protein (Fragment)	--	13.8	20	2	3	2	0.853	0.847	1.261	1.279	0.96	0.815	0.669	0.0147975	1.442	0.125087	0.964	0.110027	chloroplast
TRINITY_DN10432_c0_g1_i9.p1	ATP synthase subunit alpha	--	61.9	14	7	27	5	0.64	0.658	0.672	0.688	1.76	1.659	0.954	0.00296481	0.398	0.0585559	0.38	0.0613259	chloroplast	K02132	ATPeF1A, ATP5A1, ATP1; F-type H+-transporting ATPase subunit alpha	map00190 Oxidative phosphorylation; map01100 Metabolic pathways	GO:0006091 generation of precursor metabolites and energy; GO:0006119 oxidative phosphorylation; GO:0006139 nucleobase-containing compound metabolic process; GO:0006163 purine nucleotide metabolic process; GO:0006164 purine nucleotide biosynthetic process; GO:0006725 cellular aromatic compound metabolic process; GO:0006753 nucleoside phosphate metabolic process; GO:0006754 ATP biosynthetic proces…	GO:0000275 mitochondrial proton-transporting ATP synthase complex, catalytic sector F(1); GO:0005622 intracellular; GO:0005623 cell; GO:0005737 cytoplasm; GO:0005739 mitochondrion; GO:0005740 mitochondrial envelope; GO:0005743 mitochondrial inner membrane; GO:0005753 mitochondrial proton-transporting ATP synthase complex; GO:0005754 mitochondrial proton-transporting ATP synthase, catalytic core; …	GO:0000166 nucleotide binding; GO:0005488 binding; GO:0005524 ATP binding; GO:0008144 drug binding; GO:0017076 purine nucleotide binding; GO:0030554 adenyl nucleotide binding; GO:0032553 ribonucleotide binding; GO:0032555 purine ribonucleotide binding; GO:0032559 adenyl ribonucleotide binding; GO:0035639 purine ribonucleoside triphosphate binding; GO:0036094 small molecule binding; GO:0043167 ion…	PF02874; PF00006; PF00306	ATP synthase alpha/beta family, beta-barrel domain; ATP synthase alpha/beta family, nucleotide-binding domain; ATP synthase alpha/beta chain, C terminal domain	C	KOG1353	F0F1-type ATP synthase, alpha subunit
TRINITY_DN1043_c0_g2_i1.p1	DEAD-box ATP-dependent RNA helicase 2	--	46.5	35	12	24	11	1.055	1.097	1.081	1.08	0.797	0.776	0.996	0.0283979	1.374	0.0185268	1.369	0.0464862	cytoplasm	K13025	EIF4A3, FAL1; ATP-dependent RNA helicase [EC:3.6.4.13]	map03013 RNA transport; map03015 mRNA surveillance pathway; map03040 Spliceosome	GO:0001666 response to hypoxia; GO:0006139 nucleobase-containing compound metabolic process; GO:0006396 RNA processing; GO:0006725 cellular aromatic compound metabolic process; GO:0006807 nitrogen compound metabolic process; GO:0006950 response to stress; GO:0008152 metabolic process; GO:0008380 RNA splicing; GO:0009628 response to abiotic stimulus; GO:0009987 cellular process; GO:0010467 gene ex…	GO:0005622 intracellular; GO:0005623 cell; GO:0005634 nucleus; GO:0005654 nucleoplasm; GO:0005681 spliceosomal complex; GO:0005730 nucleolus; GO:0005737 cytoplasm; GO:0016020 membrane; GO:0016604 nuclear body; GO:0016607 nuclear speck; GO:0031974 membrane-enclosed lumen; GO:0031981 nuclear lumen; GO:0032991 protein-containing complex; GO:0035145 exon-exon junction complex; GO:0043226 organelle; G…	GO:0003676 nucleic acid binding; GO:0003723 RNA binding; GO:0003724 RNA helicase activity; GO:0003729 mRNA binding; GO:0003824 catalytic activity; GO:0004386 helicase activity; GO:0005488 binding; GO:0008186 RNA-dependent ATPase activity; GO:0016462 pyrophosphatase activity; GO:0016787 hydrolase activity; GO:0016817 hydrolase activity, acting on acid anhydrides; GO:0016818 hydrolase activity, act…	PF00270	DEAD/DEAH box helicase	A	KOG0328	Predicted ATP-dependent RNA helicase FAL1, involved in rRNA maturation, DEAD-box superfamily
TRINITY_DN10451_c0_g1_i4.p1	SIN3 associated polypeptide P18	--	15.7	20	3	6	3	0.995	0.992	1.104	1.084	0.938	0.915	0.908	0.0109025	1.181	0.00478989	1.072	0.0151641	cytoplasm	K14324	SAP18; histone deacetylase complex subunit SAP18	map03013 RNA transport; map03015 mRNA surveillance pathway						K	KOG3391	Transcriptional co-repressor component
TRINITY_DN10454_c0_g1_i3.p1	polyadenylate-binding protein RBP47B'	--	24.2	5	1	2	1	0.939	0.907	0.927	1.123	1.055	1.086	0.91	0.159206	0.956	0.114586	0.862	0.0450909	chloroplast				GO:0006950 response to stress; GO:0009266 response to temperature stimulus; GO:0009408 response to heat; GO:0009628 response to abiotic stimulus; GO:0009987 cellular process; GO:0033554 cellular response to stress; GO:0034605 cellular response to heat; GO:0050896 response to stimulus; GO:0051716 cellular response to stimulus;	GO:0005622 intracellular; GO:0005623 cell; GO:0005634 nucleus; GO:0005737 cytoplasm; GO:0010494 cytoplasmic stress granule; GO:0032991 protein-containing complex; GO:0035770 ribonucleoprotein granule; GO:0036464 cytoplasmic ribonucleoprotein granule; GO:0043226 organelle; GO:0043227 membrane-bounded organelle; GO:0043228 non-membrane-bounded organelle; GO:0043229 intracellular organelle; GO:00432…	GO:0003676 nucleic acid binding; GO:0003723 RNA binding; GO:0003727 single-stranded RNA binding; GO:0003729 mRNA binding; GO:0005488 binding; GO:0008143 poly(A) binding; GO:0070717 poly-purine tract binding; GO:0097159 organic cyclic compound binding; GO:1901363 heterocyclic compound binding;	PF00076	RNA recognition motif. (a.k.a. RRM, RBD, or RNP domain)	A	KOG0118	FOG: RRM domain
TRINITY_DN10456_c0_g1_i2.p1	3-oxo-Delta(4,5)-steroid 5-beta-reductase	--	18.1	20	3	4	3	0.926	0.827	0.859	0.896	1.319	1.198	1.001	0.109547	0.7	0.0980548	0.696	0.0121915	chloroplast	K22419	VEP1; Delta4-3-oxosteroid 5beta-reductase [EC:1.3.1.3]
TRINITY_DN10463_c0_g1_i1.p1	zinc finger CCCH domain-containing protein 29-like	--	74.6	5	2	2	2	0.966	1.072	0.96	1.104	0.994	0.938	0.988	0.0250367	1.072	0.139244	1.058	0.114341	nucleus				GO:0006355 regulation of transcription, DNA-templated; GO:0006950 response to stress; GO:0006952 defense response; GO:0009266 response to temperature stimulus; GO:0009409 response to cold; GO:0009605 response to external stimulus; GO:0009607 response to biotic stimulus; GO:0009620 response to fungus; GO:0009628 response to abiotic stimulus; GO:0009889 regulation of biosynthetic process; GO:001003…		GO:0003700 DNA-binding transcription factor activity; GO:0140110 transcription regulator activity;			O	KOG1595	CCCH-type Zn-finger protein
TRINITY_DN1046_c0_g1_i1.p1	NAD(P)-binding Rossmann-fold superfamily protein isoform 1	--	24.7	31	5	24	5	0.837	0.96	1.005	0.98	1.174	1.065	0.906	0.114666	0.888	0.0509627	0.807	0.164729	chloroplast	K08956	AFG3; AFG3 family protein [EC:3.4.24.-]		GO:0006950 response to stress; GO:0006952 defense response; GO:0009605 response to external stimulus; GO:0009607 response to biotic stimulus; GO:0009617 response to bacterium; GO:0042742 defense response to bacterium; GO:0043207 response to external biotic stimulus; GO:0050896 response to stimulus; GO:0051704 multi-organism process; GO:0051707 response to other organism; GO:0098542 defense respon…	GO:0005576 extracellular region; GO:0005622 intracellular; GO:0005623 cell; GO:0005737 cytoplasm; GO:0009507 chloroplast; GO:0009532 plastid stroma; GO:0009536 plastid; GO:0009570 chloroplast stroma; GO:0009579 thylakoid; GO:0043226 organelle; GO:0043227 membrane-bounded organelle; GO:0043229 intracellular organelle; GO:0043231 intracellular membrane-bounded organelle; GO:0048046 apoplast;	GO:0005488 binding; GO:0005507 copper ion binding; GO:0043167 ion binding; GO:0043169 cation binding; GO:0046872 metal ion binding; GO:0046914 transition metal ion binding;	PF13460	NADH(P)-binding	G	KOG1203	Predicted dehydrogenase
TRINITY_DN10474_c0_g1_i1.p1	probable calcium-binding protein CML25	--	21.7	9	1	1	1	1.263	0.857	1.086	0.994	0.916	0.913	1.012	0.210211	1.138	0.0602983	1.159	0.268444	nucleus	K13448	CML; calcium-binding protein CML	map04626 Plant-pathogen interaction	GO:0006950 response to stress; GO:0007275 multicellular organism development; GO:0009266 response to temperature stimulus; GO:0009409 response to cold; GO:0009628 response to abiotic stimulus; GO:0009653 anatomical structure morphogenesis; GO:0009888 tissue development; GO:0009987 cellular process; GO:0010015 root morphogenesis; GO:0010053 root epidermal cell differentiation; GO:0010054 trichobla…	GO:0005622 intracellular; GO:0005623 cell; GO:0005634 nucleus; GO:0005737 cytoplasm; GO:0043226 organelle; GO:0043227 membrane-bounded organelle; GO:0043229 intracellular organelle; GO:0043231 intracellular membrane-bounded organelle;	GO:0005488 binding; GO:0005509 calcium ion binding; GO:0043167 ion binding; GO:0043169 cation binding; GO:0046872 metal ion binding;	PF13499	EF-hand domain pair	T	KOG0027	Calmodulin and related proteins (EF-Hand superfamily)
TRINITY_DN1047_c0_g1_i4.p1	Plasma membrane ATPase	--	110.7	3	2	2	2	0.959	0.808	0.826	0.751	1.371	1.344	1.118	0.0537363	0.58	0.0523783	0.65	0.10661	plasma membrane	K01535	PMA1, PMA2; H+-transporting ATPase [EC:7.1.2.1]	map00190 Oxidative phosphorylation; map01100 Metabolic pathways				PF00690; PF00702	Cation transporter/ATPase, N-terminus; haloacid dehalogenase-like hydrolase	P	KOG0205	Plasma membrane H+-transporting ATPase
TRINITY_DN10485_c0_g1_i1.p1	DUF641 domain-containing protein	--	47.8	7	2	2	2	0.935	0.962	0.929	0.878	1.037	1.303	1.051	0.0605515	0.785	0.199972	0.82	0.141421	nucleus
TRINITY_DN10496_c0_g1_i1.p1	Peptidyl-prolyl cis-trans isomerase	--	11.3	35	4	19	4	1.193	1.095	1.068	1.086	0.78	0.765	1.062	0.0725408	1.394	0.0258605	1.48	0.0468219	chloroplast	K01802	E5.2.1.8; peptidylprolyl isomerase [EC:5.2.1.8]		GO:0000413 protein peptidyl-prolyl isomerization; GO:0006464 cellular protein modification process; GO:0006807 nitrogen compound metabolic process; GO:0007275 multicellular organism development; GO:0008152 metabolic process; GO:0009987 cellular process; GO:0018193 peptidyl-amino acid modification; GO:0018208 peptidyl-proline modification; GO:0019538 protein metabolic process; GO:0022622 root syst…	GO:0005622 intracellular; GO:0005623 cell; GO:0005737 cytoplasm; GO:0005768 endosome; GO:0005770 late endosome; GO:0005771 multivesicular body; GO:0005783 endoplasmic reticulum; GO:0005794 Golgi apparatus; GO:0005795 Golgi stack; GO:0005829 cytosol; GO:0005911 cell-cell junction; GO:0009506 plasmodesma; GO:0009507 chloroplast; GO:0009536 plastid; GO:0012505 endomembrane system; GO:0016020 membran…	GO:0003755 peptidyl-prolyl cis-trans isomerase activity; GO:0003824 catalytic activity; GO:0005488 binding; GO:0008144 drug binding; GO:0016018 cyclosporin A binding; GO:0016853 isomerase activity; GO:0016859 cis-trans isomerase activity; GO:0033218 amide binding; GO:0042277 peptide binding; GO:0140096 catalytic activity, acting on a protein;	PF00160	Cyclophilin type peptidyl-prolyl cis-trans isomerase/CLD	O	KOG0865	Cyclophilin type peptidyl-prolyl cis-trans isomerase
TRINITY_DN10505_c0_g1_i3.p1	Putative Glycosyl hydrolase family 10 protein isoform 1	--	41	10	3	3	3	1.068	1.138	1.086	1.199	0.818	0.714	0.966	0.0248878	1.504	0.165078	1.45	0.140446	chloroplast					GO:0005576 extracellular region;
TRINITY_DN1050_c0_g1_i7.p1	Putative DnaJ protein	--	29.1	23	5	9	5	0.907	1.064	1.28	1.246	0.802	0.724	0.782	0.131197	1.658	0.0532941	1.3	0.184321	nucleus	K09503	DNAJA2; DnaJ homolog subfamily A member 2	map04141 Protein processing in endoplasmic reticulum				PF00684; PF01556	DnaJ central domain; DnaJ C terminal domain	O	KOG0712	Molecular chaperone (DnaJ superfamily)
TRINITY_DN10513_c0_g1_i1.p1	Intron maturase, type II family protein	--	16.8	9	1	3	1	0.934	1.087	1.176	1.309	0.746	0.762	0.812	0.0313496	1.647	0.0609649	1.34	0.0923805	cytoplasm
TRINITY_DN10519_c0_g1_i1.p1	tetrapyrrole-binding protein, chloroplastic	--	32	21	3	7	3	0.674	0.519	0.884	0.946	1.572	1.465	0.656	0.229769	0.604	0.0983394	0.391	0.135461	chloroplast				GO:0006725 cellular aromatic compound metabolic process; GO:0006778 porphyrin-containing compound metabolic process; GO:0006779 porphyrin-containing compound biosynthetic process; GO:0006807 nitrogen compound metabolic process; GO:0007154 cell communication; GO:0007165 signal transduction; GO:0008152 metabolic process; GO:0009058 biosynthetic process; GO:0009987 cellular process; GO:0010019 chlor…	GO:0005622 intracellular; GO:0005623 cell; GO:0005737 cytoplasm; GO:0009507 chloroplast; GO:0009536 plastid; GO:0043226 organelle; GO:0043227 membrane-bounded organelle; GO:0043229 intracellular organelle; GO:0043231 intracellular membrane-bounded organelle;	GO:0005488 binding; GO:0005515 protein binding; GO:0019899 enzyme binding; GO:0046906 tetrapyrrole binding; GO:0097159 organic cyclic compound binding; GO:1901363 heterocyclic compound binding;	PF05419	GUN4-like
TRINITY_DN10533_c0_g1_i3.p2	Protein tic 55, chloroplastic	--	16.1	19	2	4	2	0.804	0.696	0.749	0.698	1.571	1.552	1.035	0.0519228	0.464	0.0411907	0.48	0.0942809	chloroplast				GO:0006605 protein targeting; GO:0006810 transport; GO:0006886 intracellular protein transport; GO:0008104 protein localization; GO:0015031 protein transport; GO:0015833 peptide transport; GO:0033036 macromolecule localization; GO:0033365 protein localization to organelle; GO:0034613 cellular protein localization; GO:0042886 amide transport; GO:0045036 protein targeting to chloroplast; GO:0045184…	GO:0005622 intracellular; GO:0005623 cell; GO:0005737 cytoplasm; GO:0009507 chloroplast; GO:0009526 plastid envelope; GO:0009536 plastid; GO:0009941 chloroplast envelope; GO:0031967 organelle envelope; GO:0031975 envelope; GO:0043226 organelle; GO:0043227 membrane-bounded organelle; GO:0043229 intracellular organelle; GO:0043231 intracellular membrane-bounded organelle;		PF00355	Rieske [2Fe-2S] domain
TRINITY_DN10533_c0_g1_i3.p1	Translocon at the inner envelope membrane of chloroplasts 55-II	--	39.3	17	5	12	5	0.79	0.698	0.726	0.75	1.518	1.611	1.01	0.109971	0.472	0.0179773	0.477	0.129104	endoplasmic reticulum				GO:0006605 protein targeting; GO:0006810 transport; GO:0006886 intracellular protein transport; GO:0008104 protein localization; GO:0015031 protein transport; GO:0015833 peptide transport; GO:0033036 macromolecule localization; GO:0033365 protein localization to organelle; GO:0034613 cellular protein localization; GO:0042886 amide transport; GO:0045036 protein targeting to chloroplast; GO:0045184…	GO:0005622 intracellular; GO:0005623 cell; GO:0005737 cytoplasm; GO:0009507 chloroplast; GO:0009526 plastid envelope; GO:0009536 plastid; GO:0009941 chloroplast envelope; GO:0031967 organelle envelope; GO:0031975 envelope; GO:0043226 organelle; GO:0043227 membrane-bounded organelle; GO:0043229 intracellular organelle; GO:0043231 intracellular membrane-bounded organelle;
TRINITY_DN10535_c0_g1_i6.p2	RanBP2-type domain-containing protein (Fragment)	--	40.8	8	2	2	2	0.932	0.846	1.101	0.982	1.186	0.988	0.854	0.0124126	0.961	0.048563	0.821	0.0602893	nucleus				GO:0006139 nucleobase-containing compound metabolic process; GO:0006725 cellular aromatic compound metabolic process; GO:0006807 nitrogen compound metabolic process; GO:0006996 organelle organization; GO:0008152 metabolic process; GO:0009451 RNA modification; GO:0009657 plastid organization; GO:0009658 chloroplast organization; GO:0009987 cellular process; GO:0016043 cellular component organizati…	GO:0005622 intracellular; GO:0005623 cell; GO:0005737 cytoplasm; GO:0009507 chloroplast; GO:0009532 plastid stroma; GO:0009536 plastid; GO:0009570 chloroplast stroma; GO:0043226 organelle; GO:0043227 membrane-bounded organelle; GO:0043229 intracellular organelle; GO:0043231 intracellular membrane-bounded organelle;				S	KOG4198	RNA-binding Ran Zn-finger protein and related proteins
TRINITY_DN10536_c0_g1_i1.p1	Prefoldin subunit 4	--	13.9	25	2	2	2	1.119	0.96	0.895	1.062	0.982	1.018	1.077	0.227167	0.977	0.0955354	1.041	0.133749	cytoplasm	K09550	PFDN4; prefoldin subunit 4		GO:0006457 protein folding; GO:0009987 cellular process;	GO:0005622 intracellular; GO:0005623 cell; GO:0005737 cytoplasm; GO:0005829 cytosol; GO:0016272 prefoldin complex; GO:0032991 protein-containing complex;	GO:0005488 binding; GO:0005515 protein binding; GO:0051087 chaperone binding;			O	KOG1760	Molecular chaperone Prefoldin, subunit 4
TRINITY_DN10540_c0_g1_i2.p1	Pyruvate kinase	--	11.2	24	3	10	3	1.11	1.141	1.124	1.19	0.748	0.694	0.974	0.0210643	1.609	0.0931676	1.564	0.0723383	cytoplasm	K00873	PK, pyk; pyruvate kinase [EC:2.7.1.40]	map00010 Glycolysis / Gluconeogenesis; map00230 Purine metabolism; map00620 Pyruvate metabolism; map01100 Metabolic pathways; map01110 Biosynthesis of secondary metabolites; map01200 Carbon metabolism; map01230 Biosynthesis of amino acids	GO:0005975 carbohydrate metabolic process; GO:0006082 organic acid metabolic process; GO:0006090 pyruvate metabolic process; GO:0006091 generation of precursor metabolites and energy; GO:0006096 glycolytic process; GO:0006139 nucleobase-containing compound metabolic process; GO:0006163 purine nucleotide metabolic process; GO:0006164 purine nucleotide biosynthetic process; GO:0006165 nucleoside di…	GO:0005622 intracellular; GO:0005623 cell; GO:0005737 cytoplasm;	GO:0003824 catalytic activity; GO:0004743 pyruvate kinase activity; GO:0016740 transferase activity; GO:0016772 transferase activity, transferring phosphorus-containing groups; GO:0016773 phosphotransferase activity, alcohol group as acceptor;			G	KOG2323	Pyruvate kinase
TRINITY_DN10541_c0_g1_i13.p1	calmodulin-binding transcription activator 4-like isoform X1	--	95.6	5	3	5	3	1.106	1.102	0.907	0.859	1.012	1.022	1.251	0.0361749	0.868	0.0447794	1.086	0.00977117	nucleus	K21596	CAMTA; calmodulin-binding transcription activator		GO:0006139 nucleobase-containing compound metabolic process; GO:0006351 transcription, DNA-templated; GO:0006355 regulation of transcription, DNA-templated; GO:0006357 regulation of transcription by RNA polymerase II; GO:0006366 transcription by RNA polymerase II; GO:0006725 cellular aromatic compound metabolic process; GO:0006807 nitrogen compound metabolic process; GO:0008152 metabolic process;…	GO:0005622 intracellular; GO:0005623 cell; GO:0005634 nucleus; GO:0005737 cytoplasm; GO:0005829 cytosol; GO:0043226 organelle; GO:0043227 membrane-bounded organelle; GO:0043229 intracellular organelle; GO:0043231 intracellular membrane-bounded organelle;	GO:0000981 DNA-binding transcription factor activity, RNA polymerase II-specific; GO:0001228 DNA-binding transcription activator activity, RNA polymerase II-specific; GO:0003676 nucleic acid binding; GO:0003677 DNA binding; GO:0003700 DNA-binding transcription factor activity; GO:0005488 binding; GO:0043565 sequence-specific DNA binding; GO:0097159 organic cyclic compound binding; GO:0140110 tran…	PF01833	IPT/TIG domain	L	KOG0520	Uncharacterized conserved protein, contains IPT/TIG domain
TRINITY_DN10550_c1_g1_i7.p2	Dolichyl-diphosphooligosaccharide--protein glycotransferase	--	26.6	14	4	5	4	1.113	1.078	1.038	1.115	0.895	0.723	1.02	0.0728261	1.351	0.199937	1.368	0.127719	chloroplast	K07151	STT3; dolichyl-diphosphooligosaccharide---protein glycosyltransferase [EC:2.4.99.18]	map00510 N-Glycan biosynthesis; map00513 Various types of N-glycan biosynthesis; map01100 Metabolic pathways; map04141 Protein processing in endoplasmic reticulum	GO:0006464 cellular protein modification process; GO:0006486 protein glycosylation; GO:0006487 protein N-linked glycosylation; GO:0006807 nitrogen compound metabolic process; GO:0008152 metabolic process; GO:0009058 biosynthetic process; GO:0009059 macromolecule biosynthetic process; GO:0009100 glycoprotein metabolic process; GO:0009101 glycoprotein biosynthetic process; GO:0009987 cellular proce…	GO:0005622 intracellular; GO:0005623 cell; GO:0005737 cytoplasm; GO:0005783 endoplasmic reticulum; GO:0005789 endoplasmic reticulum membrane; GO:0005886 plasma membrane; GO:0008250 oligosaccharyltransferase complex; GO:0012505 endomembrane system; GO:0016020 membrane; GO:0031984 organelle subcompartment; GO:0032991 protein-containing complex; GO:0042175 nuclear outer membrane-endoplasmic reticulu…	GO:0003824 catalytic activity; GO:0004576 oligosaccharyl transferase activity; GO:0004579 dolichyl-diphosphooligosaccharide-protein glycotransferase activity; GO:0016740 transferase activity; GO:0016757 transferase activity, transferring glycosyl groups; GO:0016758 transferase activity, transferring hexosyl groups;			O	KOG2292	Oligosaccharyltransferase, STT3 subunit
TRINITY_DN10550_c1_g1_i7.p1	PALP domain-containing protein	--	46.8	32	11	20	11	1.071	0.958	0.913	0.94	1.073	1.133	1.096	0.0993562	0.84	0.0176672	0.922	0.116573	chloroplast	K05396	dcyD; D-cysteine desulfhydrase [EC:4.4.1.15]	map00270 Cysteine and methionine metabolism; map01100 Metabolic pathways	GO:0000096 sulfur amino acid metabolic process; GO:0000098 sulfur amino acid catabolic process; GO:0006082 organic acid metabolic process; GO:0006520 cellular amino acid metabolic process; GO:0006534 cysteine metabolic process; GO:0006790 sulfur compound metabolic process; GO:0006807 nitrogen compound metabolic process; GO:0008152 metabolic process; GO:0009056 catabolic process; GO:0009058 biosyn…	GO:0005622 intracellular; GO:0005623 cell; GO:0005737 cytoplasm; GO:0005739 mitochondrion; GO:0005829 cytosol; GO:0009507 chloroplast; GO:0009536 plastid; GO:0043226 organelle; GO:0043227 membrane-bounded organelle; GO:0043229 intracellular organelle; GO:0043231 intracellular membrane-bounded organelle;	GO:0003824 catalytic activity; GO:0005488 binding; GO:0016829 lyase activity; GO:0016846 carbon-sulfur lyase activity; GO:0019148 D-cysteine desulfhydrase activity; GO:0043167 ion binding; GO:0043169 cation binding; GO:0046872 metal ion binding; GO:0046914 transition metal ion binding; GO:0050897 cobalt ion binding;
TRINITY_DN10553_c0_g1_i3.p1	Dedicator of cytokinesis protein 7 isoform X2	--	126.2	9	8	14	8	0.969	1.089	1.004	1.029	0.974	0.957	1.012	0.0650133	1.053	0.0295467	1.066	0.0948113	plasma membrane	K21852	DOCK6_7_8; dedicator of cytokinesis protein 6/7/8		GO:0006810 transport; GO:0008064 regulation of actin polymerization or depolymerization; GO:0008360 regulation of cell shape; GO:0009605 response to external stimulus; GO:0009606 tropism; GO:0009628 response to abiotic stimulus; GO:0009629 response to gravity; GO:0009630 gravitropism; GO:0009958 positive gravitropism; GO:0009966 regulation of signal transduction; GO:0009987 cellular process; GO:0…	GO:0005622 intracellular; GO:0005623 cell; GO:0005634 nucleus; GO:0005737 cytoplasm; GO:0005783 endoplasmic reticulum; GO:0005829 cytosol; GO:0005886 plasma membrane; GO:0012505 endomembrane system; GO:0016020 membrane; GO:0019898 extrinsic component of membrane; GO:0043226 organelle; GO:0043227 membrane-bounded organelle; GO:0043229 intracellular organelle; GO:0043231 intracellular membrane-boun…	GO:0005085 guanyl-nucleotide exchange factor activity; GO:0005088 Ras guanyl-nucleotide exchange factor activity; GO:0005089 Rho guanyl-nucleotide exchange factor activity; GO:0005488 binding; GO:0005515 protein binding; GO:0017016 Ras GTPase binding; GO:0017048 Rho GTPase binding; GO:0019899 enzyme binding; GO:0031267 small GTPase binding; GO:0051020 GTPase binding; GO:0098772 molecular function…			T	KOG1997	PH domain-containing protein
TRINITY_DN10553_c0_g1_i3.p2	C2 DOCK-type domain-containing protein	--	70	9	4	4	4	0.968	1.043	1.055	1.14	0.951	0.87	0.917	0.00231459	1.21	0.11751	1.108	0.115459	nucleus	K21852	DOCK6_7_8; dedicator of cytokinesis protein 6/7/8							T	KOG1997	PH domain-containing protein
TRINITY_DN10556_c0_g1_i1.p1	PPC domain-containing protein	--	38	7	1	2	1	1.269	1.034	1.308	0.915	0.7	0.793	1.05	0.10775	1.511	0.33449	1.558	0.230938	nucleus				GO:0002682 regulation of immune system process; GO:0002683 negative regulation of immune system process; GO:0006355 regulation of transcription, DNA-templated; GO:0009889 regulation of biosynthetic process; GO:0010468 regulation of gene expression; GO:0010556 regulation of macromolecule biosynthetic process; GO:0019219 regulation of nucleobase-containing compound metabolic process; GO:0019222 reg…	GO:0005622 intracellular; GO:0005623 cell; GO:0005634 nucleus; GO:0043226 organelle; GO:0043227 membrane-bounded organelle; GO:0043229 intracellular organelle; GO:0043231 intracellular membrane-bounded organelle;	GO:0003676 nucleic acid binding; GO:0003677 DNA binding; GO:0003680 AT DNA binding; GO:0003690 double-stranded DNA binding; GO:0003700 DNA-binding transcription factor activity; GO:0005488 binding; GO:0043565 sequence-specific DNA binding; GO:0097159 organic cyclic compound binding; GO:0140110 transcription regulator activity; GO:1901363 heterocyclic compound binding; GO:1990837 sequence-specific…	PF03479	Domain of unknown function (DUF296)
TRINITY_DN10557_c0_g1_i1.p1	Lipid II flippase	--	12	38	3	8	3	1.884	1.469	0.887	1.22	0.291	0.24	1.664	0.390948	4.066	0.353945	6.298	0.0396362	mitochondria
TRINITY_DN1055_c0_g1_i5.p1	serine carboxypeptidase-like 18	--	53.7	6	3	10	3	0.929	0.947	0.905	0.918	1.114	1.092	1.03	0.00343422	0.826	0.0248108	0.85	0.0274362	endoplasmic reticulum	K16296	SCPL-I; serine carboxypeptidase-like clade I [EC:3.4.16.-]					PF00450	Serine carboxypeptidase	EO	KOG1282	Serine carboxypeptidases (lysosomal cathepsin A)
TRINITY_DN10570_c0_g1_i1.p1	DNA-directed RNA polymerase III subunit RPC3	--	28.1	4	1	2	1													extracellular	K03023	RPC3, POLR3C; DNA-directed RNA polymerase III subunit RPC3	map03020 RNA polymerase		GO:0000428 DNA-directed RNA polymerase complex; GO:0005622 intracellular; GO:0005623 cell; GO:0005634 nucleus; GO:0005654 nucleoplasm; GO:0005666 RNA polymerase III complex; GO:0030880 RNA polymerase complex; GO:0031974 membrane-enclosed lumen; GO:0031981 nuclear lumen; GO:0032991 protein-containing complex; GO:0043226 organelle; GO:0043227 membrane-bounded organelle; GO:0043229 intracellular org…				K	KOG2587	RNA polymerase III (C) subunit
TRINITY_DN10574_c0_g2_i4.p2	Importin N-terminal domain-containing protein	--	23.5	4	1	3	1	1.118	1.156	1.142	1.101	0.689	0.813	1.014	0.049487	1.506	0.142314	1.522	0.093352	cytoplasm	K15436	TRPO3, MTR10; transportin-3		GO:0006606 protein import into nucleus; GO:0006810 transport; GO:0006886 intracellular protein transport; GO:0006913 nucleocytoplasmic transport; GO:0008104 protein localization; GO:0010468 regulation of gene expression; GO:0015031 protein transport; GO:0015833 peptide transport; GO:0017038 protein import; GO:0019219 regulation of nucleobase-containing compound metabolic process; GO:0019222 regul…	GO:0005622 intracellular; GO:0005623 cell; GO:0005634 nucleus; GO:0005635 nuclear envelope; GO:0005737 cytoplasm; GO:0012505 endomembrane system; GO:0016020 membrane; GO:0031090 organelle membrane; GO:0031965 nuclear membrane; GO:0031967 organelle envelope; GO:0031975 envelope; GO:0043226 organelle; GO:0043227 membrane-bounded organelle; GO:0043229 intracellular organelle; GO:0043231 intracellula…	GO:0005048 signal sequence binding; GO:0005215 transporter activity; GO:0005488 binding; GO:0005515 protein binding; GO:0008139 nuclear localization sequence binding; GO:0033218 amide binding; GO:0042277 peptide binding; GO:0042802 identical protein binding;			U	KOG2081	Nuclear transport regulator
TRINITY_DN10574_c0_g2_i4.p1	Importin N-terminal domain-containing protein	--	57.7	7	3	4	3	0.974	1.059	0.893	1.08	1.035	1.091	1.036	0.0750789	0.926	0.0969267	0.956	0.0221895	cytoplasm	K15436	TRPO3, MTR10; transportin-3		GO:0006606 protein import into nucleus; GO:0006810 transport; GO:0006886 intracellular protein transport; GO:0006913 nucleocytoplasmic transport; GO:0008104 protein localization; GO:0010468 regulation of gene expression; GO:0015031 protein transport; GO:0015833 peptide transport; GO:0017038 protein import; GO:0019219 regulation of nucleobase-containing compound metabolic process; GO:0019222 regul…	GO:0005622 intracellular; GO:0005623 cell; GO:0005634 nucleus; GO:0005635 nuclear envelope; GO:0005737 cytoplasm; GO:0012505 endomembrane system; GO:0016020 membrane; GO:0031090 organelle membrane; GO:0031965 nuclear membrane; GO:0031967 organelle envelope; GO:0031975 envelope; GO:0043226 organelle; GO:0043227 membrane-bounded organelle; GO:0043229 intracellular organelle; GO:0043231 intracellula…	GO:0005048 signal sequence binding; GO:0005215 transporter activity; GO:0005488 binding; GO:0005515 protein binding; GO:0008139 nuclear localization sequence binding; GO:0033218 amide binding; GO:0042277 peptide binding; GO:0042802 identical protein binding;			U	KOG2081	Nuclear transport regulator
TRINITY_DN10578_c0_g2_i1.p1	Non-specific lipid-transfer protein type 2	--	13.7	8	1	2	1	1.032	0.86	0.862	1.029	1.144	1.115	1.016	0.251122	0.838	0.143446	0.836	0.110736	chloroplast
TRINITY_DN10583_c0_g1_i4.p1	non-specific phospholipase C4-like	--	59.1	12	5	9	5	0.93	1.17	1.109	1.193	0.773	0.79	0.91	0.11034	1.473	0.0360156	1.342	0.14648	cytoplasm	K01114	plc; phospholipase C [EC:3.1.4.3]	map00562 Inositol phosphate metabolism; map00564 Glycerophospholipid metabolism; map00565 Ether lipid metabolism; map01100 Metabolic pathways; map01110 Biosynthesis of secondary metabolites	GO:0006629 lipid metabolic process; GO:0006643 membrane lipid metabolic process; GO:0006644 phospholipid metabolic process; GO:0006664 glycolipid metabolic process; GO:0006793 phosphorus metabolic process; GO:0006796 phosphate-containing compound metabolic process; GO:0006950 response to stress; GO:0007154 cell communication; GO:0008152 metabolic process; GO:0008610 lipid biosynthetic process; GO…	GO:0005622 intracellular; GO:0005623 cell; GO:0005737 cytoplasm; GO:0005773 vacuole; GO:0005829 cytosol; GO:0005886 plasma membrane; GO:0005911 cell-cell junction; GO:0009506 plasmodesma; GO:0016020 membrane; GO:0030054 cell junction; GO:0043226 organelle; GO:0043227 membrane-bounded organelle; GO:0043229 intracellular organelle; GO:0043231 intracellular membrane-bounded organelle; GO:0055044 sym…	GO:0003824 catalytic activity; GO:0003993 acid phosphatase activity; GO:0004620 phospholipase activity; GO:0004629 phospholipase C activity; GO:0008081 phosphoric diester hydrolase activity; GO:0016298 lipase activity; GO:0016787 hydrolase activity; GO:0016788 hydrolase activity, acting on ester bonds; GO:0016791 phosphatase activity; GO:0034480 phosphatidylcholine phospholipase C activity; GO:00…
TRINITY_DN10595_c0_g1_i9.p1	Dynamin GTPase	--	62.9	26	11	23	11	0.908	0.932	1.032	1.024	1.109	1.069	0.895	0.0237019	0.944	0.0202137	0.845	0.0443248	cytoplasm	K01528	DNM1_3; dynamin 1/3 [EC:3.6.5.5]	map04144 Endocytosis	GO:0000266 mitochondrial fission; GO:0000902 cell morphogenesis; GO:0000904 cell morphogenesis involved in differentiation; GO:0001101 response to acid chemical; GO:0006810 transport; GO:0006892 post-Golgi vesicle-mediated transport; GO:0006896 Golgi to vacuole transport; GO:0006897 endocytosis; GO:0006898 receptor-mediated endocytosis; GO:0006996 organelle organization; GO:0007005 mitochondrion …	GO:0005622 intracellular; GO:0005623 cell; GO:0005737 cytoplasm; GO:0005773 vacuole; GO:0005774 vacuolar membrane; GO:0005794 Golgi apparatus; GO:0005829 cytosol; GO:0005886 plasma membrane; GO:0005911 cell-cell junction; GO:0009504 cell plate; GO:0009506 plasmodesma; GO:0012505 endomembrane system; GO:0016020 membrane; GO:0030054 cell junction; GO:0030135 coated vesicle; GO:0030136 clathrin-coat…	GO:0003824 catalytic activity; GO:0003924 GTPase activity; GO:0005488 binding; GO:0005515 protein binding; GO:0008017 microtubule binding; GO:0008092 cytoskeletal protein binding; GO:0015631 tubulin binding; GO:0016462 pyrophosphatase activity; GO:0016787 hydrolase activity; GO:0016817 hydrolase activity, acting on acid anhydrides; GO:0016818 hydrolase activity, acting on acid anhydrides, in phos…	PF00350	Dynamin family	U	KOG0446	Vacuolar sorting protein VPS1, dynamin, and related proteins
TRINITY_DN1059_c2_g1_i6.p1	GDSL esterase/lipase 7	--	29.2	3	1	1	1	0.792	0.943	1.289	1.256	0.917	0.819	0.682	0.141939	1.47	0.0615712	1.008	0.201429	chloroplast						GO:0003824 catalytic activity; GO:0016298 lipase activity; GO:0016787 hydrolase activity; GO:0016788 hydrolase activity, acting on ester bonds;
TRINITY_DN1059_c3_g1_i2.p1	C2H2-like zinc finger protein, putative	--	42.1	3	1	1	1	1.117	1.094	1.03	1.202	0.835	0.745	0.997	0.123407	1.424	0.188264	1.403	0.0655195	nucleus				GO:0006355 regulation of transcription, DNA-templated; GO:0009889 regulation of biosynthetic process; GO:0010468 regulation of gene expression; GO:0010556 regulation of macromolecule biosynthetic process; GO:0019219 regulation of nucleobase-containing compound metabolic process; GO:0019222 regulation of metabolic process; GO:0031323 regulation of cellular metabolic process; GO:0031326 regulation …	GO:0005622 intracellular; GO:0005623 cell; GO:0005634 nucleus; GO:0043226 organelle; GO:0043227 membrane-bounded organelle; GO:0043229 intracellular organelle; GO:0043231 intracellular membrane-bounded organelle;	GO:0003700 DNA-binding transcription factor activity; GO:0140110 transcription regulator activity;	PF13912	C2H2-type zinc finger	L	KOG1721	FOG: Zn-finger
TRINITY_DN1059_c3_g2_i2.p1	Transmembrane protein	--	32	11	3	5	3	0.949	0.952	1.104	1.104	0.96	0.96	0.861	0.00164252	1.15	0	0.99	0.00214167	cytoplasm
TRINITY_DN1060_c0_g1_i43.p1	Putative paired amphipathic helix protein Sin3-like 4 isoform X1	--	134.4	1	1	2	1	0.859	0.913	1.081	0.988	1.056	1.139	0.86	0.106128	0.946	0.117415	0.808	0.00963241	nucleus	K11644	SIN3A; paired amphipathic helix protein Sin3a		GO:0000122 negative regulation of transcription by RNA polymerase II; GO:0001101 response to acid chemical; GO:0006325 chromatin organization; GO:0006355 regulation of transcription, DNA-templated; GO:0006357 regulation of transcription by RNA polymerase II; GO:0006464 cellular protein modification process; GO:0006476 protein deacetylation; GO:0006807 nitrogen compound metabolic process; GO:00069…	GO:0000118 histone deacetylase complex; GO:0000785 chromatin; GO:0005622 intracellular; GO:0005623 cell; GO:0005634 nucleus; GO:0005654 nucleoplasm; GO:0005694 chromosome; GO:0031974 membrane-enclosed lumen; GO:0031981 nuclear lumen; GO:0032991 protein-containing complex; GO:0043226 organelle; GO:0043227 membrane-bounded organelle; GO:0043228 non-membrane-bounded organelle; GO:0043229 intracellul…		PF08295	Sin3 family co-repressor	B	KOG4204	Histone deacetylase complex, SIN3 component
TRINITY_DN10613_c0_g1_i6.p1	Microsomal prostaglandin E synthase 2	--	37.7	4	1	3	1	1.682	1.042	1.109	1.208	0.477	0.491	1.19	0.388612	2.392	0.0398994	2.824	0.35155	chloroplast	K05309	PTGES2; microsomal prostaglandin-E synthase 2 [EC:5.3.99.3]	map00590 Arachidonic acid metabolism; map01100 Metabolic pathways			GO:0003824 catalytic activity; GO:0005488 binding; GO:0016829 lyase activity; GO:0020037 heme binding; GO:0033218 amide binding; GO:0042277 peptide binding; GO:0043167 ion binding; GO:0043168 anion binding; GO:0043295 glutathione binding; GO:0046906 tetrapyrrole binding; GO:0048037 cofactor binding; GO:0072341 modified amino acid binding; GO:0097159 organic cyclic compound binding; GO:1900750 oli…	PF13417; PF00043	Glutathione S-transferase, N-terminal domain; Glutathione S-transferase, C-terminal domain	O	KOG3029	Glutathione S-transferase-related protein
TRINITY_DN10614_c0_g1_i1.p1	CDK5RAP3-like protein	--	63.2	11	6	10	6	1.088	1.048	1.139	1.052	0.816	0.737	0.976	0.0297195	1.412	0.0155298	1.378	0.045686	nucleus				GO:0000079 regulation of cyclin-dependent protein serine/threonine kinase activity; GO:0001932 regulation of protein phosphorylation; GO:0007346 regulation of mitotic cell cycle; GO:0019220 regulation of phosphate metabolic process; GO:0019222 regulation of metabolic process; GO:0031323 regulation of cellular metabolic process; GO:0031399 regulation of protein modification process; GO:0032268 reg…	GO:0005623 cell; GO:0012505 endomembrane system;				T	KOG2607	CDK5 activator-binding protein
TRINITY_DN1061_c1_g1_i4.p1	Transmembrane protein, putative	--	36.4	6	2	4	2	0.99	1.052	0.956	1.053	0.999	0.984	1.018	0.025713	1.014	0.0788387	1.03	0.0535479	chloroplast
TRINITY_DN10626_c0_g1_i6.p1	Ste24 endopeptidase	--	43.6	4	2	2	2	0.867	0.86	0.818	0.936	1.306	1.266	0.99	0.10076	0.682	0.117074	0.672	0.0157954	mitochondria							PF01435	Peptidase family M48
TRINITY_DN1062_c0_g1_i13.p1	Nucleotide binding protein, putative	--	48.8	9	3	7	3	1.083	0.861	1.018	1.094	0.828	1.048	0.926	0.211635	1.136	0.115103	1.065	0.32268	nucleus	K15361	WDR48, UAF1; WD repeat-containing protein 48		GO:0006464 cellular protein modification process; GO:0006508 proteolysis; GO:0006807 nitrogen compound metabolic process; GO:0008152 metabolic process; GO:0009987 cellular process; GO:0016579 protein deubiquitination; GO:0019538 protein metabolic process; GO:0036211 protein modification process; GO:0043170 macromolecule metabolic process; GO:0043412 macromolecule modification; GO:0044237 cellular…	GO:0005622 intracellular; GO:0005623 cell; GO:0005634 nucleus; GO:0043226 organelle; GO:0043227 membrane-bounded organelle; GO:0043229 intracellular organelle; GO:0043231 intracellular membrane-bounded organelle;				S	KOG0308	Conserved WD40 repeat-containing protein
TRINITY_DN10632_c0_g1_i5.p1	OMPdecase	--	29.3	24	6	15	6	1.092	1.092	1.03	1.11	0.777	0.912	1.022	0.0525833	1.272	0.0606171	1.301	0.11305	cytoplasm	K13421	UMPS; uridine monophosphate synthetase [EC:2.4.2.10 4.1.1.23]	map00240 Pyrimidine metabolism; map01100 Metabolic pathways	GO:0006950 response to stress; GO:0007154 cell communication; GO:0009267 cellular response to starvation; GO:0009605 response to external stimulus; GO:0009987 cellular process; GO:0009991 response to extracellular stimulus; GO:0010035 response to inorganic substance; GO:0010038 response to metal ion; GO:0016036 cellular response to phosphate starvation; GO:0031667 response to nutrient levels; GO:…	GO:0005622 intracellular; GO:0005623 cell; GO:0005737 cytoplasm; GO:0005829 cytosol;		PF00156	Phosphoribosyl transferase domain	F	KOG1377	Uridine 5'- monophosphate synthase/orotate phosphoribosyltransferase
TRINITY_DN10632_c0_g1_i5.p2	OMPdecase	--	17	44	4	10	4	0.959	1.174	1.131	1.088	0.783	0.889	0.964	0.169529	1.334	0.116614	1.273	0.0533246	cytoskeleton	K13421	UMPS; uridine monophosphate synthetase [EC:2.4.2.10 4.1.1.23]	map00240 Pyrimidine metabolism; map01100 Metabolic pathways	GO:0006950 response to stress; GO:0007154 cell communication; GO:0009267 cellular response to starvation; GO:0009605 response to external stimulus; GO:0009987 cellular process; GO:0009991 response to extracellular stimulus; GO:0010035 response to inorganic substance; GO:0010038 response to metal ion; GO:0016036 cellular response to phosphate starvation; GO:0031667 response to nutrient levels; GO:…	GO:0005622 intracellular; GO:0005623 cell; GO:0005737 cytoplasm; GO:0005829 cytosol;		PF00215	Orotidine 5'-phosphate decarboxylase / HUMPS family	F	KOG1377	Uridine 5'- monophosphate synthase/orotate phosphoribosyltransferase
TRINITY_DN10635_c0_g1_i1.p1	Phenylpyruvate tautomerase	--	12.2	48	3	5	3	1.039	0.925	0.98	1.05	1.005	1.036	0.97	0.130419	0.994	0.0277297	0.964	0.103479	extracellular							PF01187	Macrophage migration inhibitory factor (MIF)	V	KOG1759	Macrophage migration inhibitory factor
TRINITY_DN10643_c0_g1_i12.p1	XendoU domain-containing protein	--	36.7	26	6	9	6	0.926	0.976	0.907	0.932	1.15	1.206	1.034	0.0177802	0.781	0.0144862	0.807	0.00350487	nucleus	K14648	ENDOU, PP11; poly(U)-specific endoribonuclease [EC:3.1.-.-]							S	KOG2849	Placental protein 11
TRINITY_DN10643_c0_g1_i12.p2	XendoU domain-containing protein	--	12.2	33	2	2	2	0.968	0.854	0.936	0.879	1.271	1.14	1.003	0.0437095	0.754	0.032845	0.756	0.0121673	cytoplasm	K14648	ENDOU, PP11; poly(U)-specific endoribonuclease [EC:3.1.-.-]							S	KOG2849	Placental protein 11
TRINITY_DN10651_c0_g1_i1.p1	PREDICTED: unnamed product	--	123.9	3	2	2	2	0.528	0.49	0.446	0.652	1.988	1.99	0.968	0.315568	0.276	0.266446	0.256	0.0552427	plasma membrane
TRINITY_DN10655_c0_g2_i2.p1	Putative mitochondrial glycoprotein	--	19.8	13	2	7	2	1.092	1.073	0.99	1.078	0.912	0.887	1.049	0.0728003	1.15	0.0792845	1.204	0.00763805	chloroplast					GO:0005622 intracellular; GO:0005623 cell; GO:0005737 cytoplasm; GO:0005739 mitochondrion; GO:0043226 organelle; GO:0043227 membrane-bounded organelle; GO:0043229 intracellular organelle; GO:0043231 intracellular membrane-bounded organelle;		PF02330	Mitochondrial glycoprotein	C	KOG2536	MAM33, mitochondrial matrix glycoprotein
TRINITY_DN10660_c0_g1_i2.p1	Periplasmic divalent cation tolerance protein	--	12.4	29	2	6	2	1.288	1.178	1.414	1.172	0.458	0.489	0.958	0.0693821	2.742	0.177937	2.61	0.109161	cytoplasm	K03926	cutA; periplasmic divalent cation tolerance protein		GO:0009987 cellular process; GO:0016043 cellular component organization; GO:0022607 cellular component assembly; GO:0043933 protein-containing complex subunit organization; GO:0044085 cellular component biogenesis; GO:0051259 protein complex oligomerization; GO:0051260 protein homooligomerization; GO:0065003 protein-containing complex assembly; GO:0070206 protein trimerization; GO:0070207 protein…	GO:0005622 intracellular; GO:0005623 cell; GO:0005737 cytoplasm; GO:0009507 chloroplast; GO:0009536 plastid; GO:0043226 organelle; GO:0043227 membrane-bounded organelle; GO:0043229 intracellular organelle; GO:0043231 intracellular membrane-bounded organelle;	GO:0005488 binding; GO:0005507 copper ion binding; GO:0043167 ion binding; GO:0043169 cation binding; GO:0046872 metal ion binding; GO:0046914 transition metal ion binding;	PF03091	CutA1 divalent ion tolerance protein	P	KOG3338	Divalent cation tolerance-related protein
TRINITY_DN10663_c0_g1_i1.p1	Vacuolar protein sorting-associated protein 24-like 1	--	25.9	6	1	1	1	1.157	1.059	1.144	0.961	0.818	0.887	1.056	0.0609056	1.241	0.180053	1.304	0.119297	cytoplasm	K12193	VPS24, CHMP3; charged multivesicular body protein 3	map04144 Endocytosis	GO:0006810 transport; GO:0006900 vesicle budding from membrane; GO:0006996 organelle organization; GO:0007032 endosome organization; GO:0009987 cellular process; GO:0010256 endomembrane system organization; GO:0016043 cellular component organization; GO:0016050 vesicle organization; GO:0016192 vesicle-mediated transport; GO:0051179 localization; GO:0051234 establishment of localization; GO:006102…	GO:0000815 ESCRT III complex; GO:0005622 intracellular; GO:0005623 cell; GO:0005737 cytoplasm; GO:0005768 endosome; GO:0005770 late endosome; GO:0005829 cytosol; GO:0010008 endosome membrane; GO:0012505 endomembrane system; GO:0016020 membrane; GO:0031090 organelle membrane; GO:0031410 cytoplasmic vesicle; GO:0031982 vesicle; GO:0032991 protein-containing complex; GO:0036452 ESCRT complex; GO:004…				U	KOG3229	Vacuolar sorting protein VPS24
TRINITY_DN10664_c0_g1_i1.p1	Putative membrane steroid-binding protein 1	--	24.9	26	5	23	5	1.272	1.232	1.082	1.202	0.582	0.58	1.1	0.0970224	1.966	0.0766287	2.155	0.0203437	nucleus	K17278	PGRMC1_2; membrane-associated progesterone receptor component		GO:0001558 regulation of cell growth; GO:0030308 negative regulation of cell growth; GO:0040008 regulation of growth; GO:0045926 negative regulation of growth; GO:0048519 negative regulation of biological process; GO:0048523 negative regulation of cellular process; GO:0050789 regulation of biological process; GO:0050794 regulation of cellular process; GO:0051128 regulation of cellular component o…	GO:0005622 intracellular; GO:0005623 cell; GO:0005634 nucleus; GO:0005737 cytoplasm; GO:0005783 endoplasmic reticulum; GO:0005794 Golgi apparatus; GO:0005886 plasma membrane; GO:0009507 chloroplast; GO:0009534 chloroplast thylakoid; GO:0009535 chloroplast thylakoid membrane; GO:0009536 plastid; GO:0009579 thylakoid; GO:0012505 endomembrane system; GO:0016020 membrane; GO:0031976 plastid thylakoid…	GO:0005488 binding; GO:0005496 steroid binding; GO:0005515 protein binding; GO:0008289 lipid binding; GO:0019904 protein domain specific binding; GO:0020037 heme binding; GO:0046906 tetrapyrrole binding; GO:0048037 cofactor binding; GO:0097159 organic cyclic compound binding; GO:1901363 heterocyclic compound binding;	PF00173	Cytochrome b5-like Heme/Steroid binding domain	J	KOG1110	Putative steroid membrane receptor Hpr6.6/25-Dx
TRINITY_DN10667_c1_g1_i1.p1	zinc-finger homeodomain protein 2-like	--	26.4	5	1	1	1	1.01	1.089	1.138	1.119	0.831	0.836	0.93	0.0645933	1.354	0.0156671	1.259	0.0494245	nucleus				GO:0000003 reproduction; GO:0003006 developmental process involved in reproduction; GO:0007275 multicellular organism development; GO:0009790 embryo development; GO:0009791 post-embryonic development; GO:0009793 embryo development ending in seed dormancy; GO:0010154 fruit development; GO:0022414 reproductive process; GO:0032501 multicellular organismal process; GO:0032502 developmental process; G…	GO:0005622 intracellular; GO:0005623 cell; GO:0005634 nucleus; GO:0043226 organelle; GO:0043227 membrane-bounded organelle; GO:0043229 intracellular organelle; GO:0043231 intracellular membrane-bounded organelle;	GO:0003676 nucleic acid binding; GO:0003677 DNA binding; GO:0005488 binding; GO:0005515 protein binding; GO:0042802 identical protein binding; GO:0042803 protein homodimerization activity; GO:0046983 protein dimerization activity; GO:0097159 organic cyclic compound binding; GO:1901363 heterocyclic compound binding;
TRINITY_DN10668_c0_g1_i2.p1	Zinc finger CCCH domain-containing protein	--	58.3	6	2	2	1													nucleus						GO:0003676 nucleic acid binding; GO:0003723 RNA binding; GO:0003729 mRNA binding; GO:0005488 binding; GO:0097159 organic cyclic compound binding; GO:1901363 heterocyclic compound binding;	PF00076	RNA recognition motif. (a.k.a. RRM, RBD, or RNP domain)
TRINITY_DN10677_c0_g1_i4.p1	LO4	--	124.2	3	3	5	2	0.836	1.074	0.96	1.179	0.942	1.039	0.891	0.0317444	1.077	0.0761601	0.96	0.108219	plasma membrane	K05658	ABCB1, CD243; ATP-binding cassette, subfamily B (MDR/TAP), member 1 [EC:7.6.2.2]	map02010 ABC transporters	GO:0000003 reproduction; GO:0003006 developmental process involved in reproduction; GO:0006810 transport; GO:0007275 multicellular organism development; GO:0008361 regulation of cell size; GO:0009314 response to radiation; GO:0009411 response to UV; GO:0009416 response to light stimulus; GO:0009605 response to external stimulus; GO:0009606 tropism; GO:0009628 response to abiotic stimulus; GO:0009…	GO:0005623 cell; GO:0005886 plasma membrane; GO:0016020 membrane; GO:0071944 cell periphery;	GO:0005215 transporter activity; GO:0010329 auxin efflux transmembrane transporter activity; GO:0015562 efflux transmembrane transporter activity; GO:0022857 transmembrane transporter activity; GO:0080161 auxin transmembrane transporter activity;	PF00005	ABC transporter	Q	KOG0055	Multidrug/pheromone exporter, ABC superfamily
TRINITY_DN10677_c0_g1_i4.p2	Patellin-6	--	50.8	12	2	2	2													nucleus					GO:0005623 cell; GO:0005886 plasma membrane; GO:0016020 membrane; GO:0071944 cell periphery;		PF03765; PF00650	CRAL/TRIO, N-terminal domain; CRAL/TRIO domain	I	KOG1471	Phosphatidylinositol transfer protein SEC14 and related proteins
TRINITY_DN1067_c0_g1_i2.p2	Methyltransferase	--	39.9	11	3	5	3	0.965	0.995	0.983	0.994	1.044	1.144	0.991	0.0135502	0.906	0.0570058	0.897	0.0425683	cytoplasm	K08242	E2.1.1.143; 24-methylenesterol C-methyltransferase [EC:2.1.1.143]	map00100 Steroid biosynthesis; map01110 Biosynthesis of secondary metabolites	GO:0003002 regionalization; GO:0006275 regulation of DNA replication; GO:0006629 lipid metabolic process; GO:0006694 steroid biosynthetic process; GO:0007275 multicellular organism development; GO:0007389 pattern specification process; GO:0008152 metabolic process; GO:0008156 negative regulation of DNA replication; GO:0008202 steroid metabolic process; GO:0008610 lipid biosynthetic process; GO:00…	GO:0005622 intracellular; GO:0005623 cell; GO:0005737 cytoplasm; GO:0005783 endoplasmic reticulum; GO:0005794 Golgi apparatus; GO:0012505 endomembrane system; GO:0043226 organelle; GO:0043227 membrane-bounded organelle; GO:0043229 intracellular organelle; GO:0043231 intracellular membrane-bounded organelle;	GO:0003824 catalytic activity; GO:0003838 sterol 24-C-methyltransferase activity; GO:0008168 methyltransferase activity; GO:0008169 C-methyltransferase activity; GO:0008757 S-adenosylmethionine-dependent methyltransferase activity; GO:0016740 transferase activity; GO:0016741 transferase activity, transferring one-carbon groups;	PF08241	Methyltransferase domain	I	KOG1269	SAM-dependent methyltransferases
TRINITY_DN1067_c0_g2_i1.p1	Putative MYC protein (Fragment)	--	70.1	2	1	1	1	0.871	1.028	0.856	0.93	1.097	1.266	1.062	0.0579541	0.758	0.0420063	0.803	0.0158505	nucleus				GO:0001101 response to acid chemical; GO:0006355 regulation of transcription, DNA-templated; GO:0006950 response to stress; GO:0009611 response to wounding; GO:0009719 response to endogenous stimulus; GO:0009725 response to hormone; GO:0009737 response to abscisic acid; GO:0009889 regulation of biosynthetic process; GO:0009892 negative regulation of metabolic process; GO:0010033 response to organ…	GO:0005622 intracellular; GO:0005623 cell; GO:0005634 nucleus; GO:0005737 cytoplasm; GO:0043226 organelle; GO:0043227 membrane-bounded organelle; GO:0043229 intracellular organelle; GO:0043231 intracellular membrane-bounded organelle;	GO:0001067 regulatory region nucleic acid binding; GO:0003676 nucleic acid binding; GO:0003677 DNA binding; GO:0003700 DNA-binding transcription factor activity; GO:0005488 binding; GO:0097159 organic cyclic compound binding; GO:0140110 transcription regulator activity; GO:1901363 heterocyclic compound binding;	PF00010	Helix-loop-helix DNA-binding domain
TRINITY_DN10682_c0_g1_i10.p1	mitochondrial uncoupling protein 1	--	36.2	29	9	21	9	0.992	1.01	1.052	1.067	0.948	0.958	0.945	0.00299304	1.112	0.00254355	1.05	0.00538748	plasma membrane	K15103	UCP2_3, SLC25A8_9; solute carrier family 25 (mitochondrial uncoupling protein), member 8/9		GO:0003333 amino acid transmembrane transport; GO:0006810 transport; GO:0006811 ion transport; GO:0006812 cation transport; GO:0006820 anion transport; GO:0006839 mitochondrial transport; GO:0006865 amino acid transport; GO:0008152 metabolic process; GO:0009853 photorespiration; GO:0009987 cellular process; GO:0015672 monovalent inorganic cation transport; GO:0015711 organic anion transport; GO:0…	GO:0005622 intracellular; GO:0005623 cell; GO:0005737 cytoplasm; GO:0005739 mitochondrion; GO:0005740 mitochondrial envelope; GO:0005743 mitochondrial inner membrane; GO:0005773 vacuole; GO:0005774 vacuolar membrane; GO:0005911 cell-cell junction; GO:0009506 plasmodesma; GO:0009507 chloroplast; GO:0009536 plastid; GO:0016020 membrane; GO:0016021 integral component of membrane; GO:0019866 organell…	GO:0005215 transporter activity; GO:0005342 organic acid transmembrane transporter activity; GO:0008509 anion transmembrane transporter activity; GO:0008514 organic anion transmembrane transporter activity; GO:0015075 ion transmembrane transporter activity; GO:0015171 amino acid transmembrane transporter activity; GO:0015318 inorganic molecular entity transmembrane transporter activity; GO:001707…			C	KOG0759	Mitochondrial oxoglutarate/malate carrier proteins
TRINITY_DN10684_c0_g1_i4.p1	Major facilitator superfamily domain-containing protein 5	--	48	4	2	5	2	0.903	1.064	1.114	1.14	0.934	0.871	0.872	0.0989301	1.251	0.0655671	1.094	0.164744	cytoplasm									G	KOG4332	Predicted sugar transporter
TRINITY_DN10690_c0_g1_i3.p1	DNA-directed RNA polymerase subunit beta	--	75.2	4	3	3	3	0.985	1.03	1.049	0.773	1.063	0.989	1.136	0.244732	0.885	0.163886	0.984	0.0819209	nucleus	K03010	RPB2, POLR2B; DNA-directed RNA polymerase II subunit RPB2 [EC:2.7.7.6]	map03020 RNA polymerase		GO:0000428 DNA-directed RNA polymerase complex; GO:0005622 intracellular; GO:0005623 cell; GO:0005634 nucleus; GO:0005654 nucleoplasm; GO:0005665 RNA polymerase II, core complex; GO:0016591 RNA polymerase II, holoenzyme; GO:0030880 RNA polymerase complex; GO:0031974 membrane-enclosed lumen; GO:0031981 nuclear lumen; GO:0032991 protein-containing complex; GO:0043226 organelle; GO:0043227 membrane-…		PF04561; PF04565; PF04566	RNA polymerase Rpb2, domain 2; RNA polymerase Rpb2, domain 3; RNA polymerase Rpb2, domain 4	K	KOG0214	RNA polymerase II, second largest subunit
TRINITY_DN10690_c0_g1_i3.p3	DNA-directed RNA polymerase	--	20.8	19	3	4	3	1.081	1.014	1.029	0.881	1.106	1.068	1.101	0.064224	0.878	0.0846111	0.963	0.0205597	peroxisome	K03010	RPB2, POLR2B; DNA-directed RNA polymerase II subunit RPB2 [EC:2.7.7.6]	map03020 RNA polymerase	GO:0006139 nucleobase-containing compound metabolic process; GO:0006396 RNA processing; GO:0006725 cellular aromatic compound metabolic process; GO:0006807 nitrogen compound metabolic process; GO:0008152 metabolic process; GO:0009058 biosynthetic process; GO:0009059 macromolecule biosynthetic process; GO:0009892 negative regulation of metabolic process; GO:0009987 cellular process; GO:0010033 res…	GO:0000428 DNA-directed RNA polymerase complex; GO:0005622 intracellular; GO:0005623 cell; GO:0005634 nucleus; GO:0005654 nucleoplasm; GO:0005665 RNA polymerase II, core complex; GO:0005737 cytoplasm; GO:0005829 cytosol; GO:0005911 cell-cell junction; GO:0009506 plasmodesma; GO:0016591 RNA polymerase II, holoenzyme; GO:0030054 cell junction; GO:0030880 RNA polymerase complex; GO:0031974 membrane-…	GO:0003824 catalytic activity; GO:0003899 DNA-directed 5'-3' RNA polymerase activity; GO:0016740 transferase activity; GO:0016772 transferase activity, transferring phosphorus-containing groups; GO:0016779 nucleotidyltransferase activity; GO:0034062 5'-3' RNA polymerase activity; GO:0097747 RNA polymerase activity; GO:0140098 catalytic activity, acting on RNA;	PF00562; PF04560	RNA polymerase Rpb2, domain 6; RNA polymerase Rpb2, domain 7	K	KOG0214	RNA polymerase II, second largest subunit
TRINITY_DN10690_c0_g1_i3.p2	DNA-directed RNA polymerase subunit beta (Fragment)	--	37.4	12	3	4	3	1.019	0.888	0.999	0.866	0.908	1.17	1.022	0.00345773	0.92	0.276694	0.941	0.272918	cytoskeleton	K03010	RPB2, POLR2B; DNA-directed RNA polymerase II subunit RPB2 [EC:2.7.7.6]	map03020 RNA polymerase	GO:0006139 nucleobase-containing compound metabolic process; GO:0006396 RNA processing; GO:0006725 cellular aromatic compound metabolic process; GO:0006807 nitrogen compound metabolic process; GO:0008152 metabolic process; GO:0009058 biosynthetic process; GO:0009059 macromolecule biosynthetic process; GO:0009892 negative regulation of metabolic process; GO:0009987 cellular process; GO:0010033 res…	GO:0000428 DNA-directed RNA polymerase complex; GO:0005622 intracellular; GO:0005623 cell; GO:0005634 nucleus; GO:0005654 nucleoplasm; GO:0005665 RNA polymerase II, core complex; GO:0005737 cytoplasm; GO:0005829 cytosol; GO:0005911 cell-cell junction; GO:0009506 plasmodesma; GO:0016591 RNA polymerase II, holoenzyme; GO:0030054 cell junction; GO:0030880 RNA polymerase complex; GO:0031974 membrane-…	GO:0003824 catalytic activity; GO:0003899 DNA-directed 5'-3' RNA polymerase activity; GO:0016740 transferase activity; GO:0016772 transferase activity, transferring phosphorus-containing groups; GO:0016779 nucleotidyltransferase activity; GO:0034062 5'-3' RNA polymerase activity; GO:0097747 RNA polymerase activity; GO:0140098 catalytic activity, acting on RNA;	PF00562	RNA polymerase Rpb2, domain 6	K	KOG0214	RNA polymerase II, second largest subunit
TRINITY_DN1069_c0_g1_i1.p1	40S ribosomal protein S6	--	29.4	3	1	1	1	0.736	0.583	0.87	0.727	1.708	1.442	0.824	0.0377581	0.506	0.00698032	0.418	0.0457291	cytoplasm	K02991	RP-S6e, RPS6; small subunit ribosomal protein S6e	map03010 Ribosome	GO:0000462 maturation of SSU-rRNA from tricistronic rRNA transcript (SSU-rRNA, 5.8S rRNA, LSU-rRNA); GO:0002181 cytoplasmic translation; GO:0006139 nucleobase-containing compound metabolic process; GO:0006364 rRNA processing; GO:0006396 RNA processing; GO:0006412 translation; GO:0006518 peptide metabolic process; GO:0006725 cellular aromatic compound metabolic process; GO:0006807 nitrogen compoun…	GO:0005622 intracellular; GO:0005623 cell; GO:0005737 cytoplasm; GO:0005829 cytosol; GO:0005840 ribosome; GO:0015935 small ribosomal subunit; GO:0022626 cytosolic ribosome; GO:0022627 cytosolic small ribosomal subunit; GO:0030684 preribosome; GO:0030686 90S preribosome; GO:0032040 small-subunit processome; GO:0032991 protein-containing complex; GO:0043226 organelle; GO:0043228 non-membrane-bounde…	GO:0003735 structural constituent of ribosome; GO:0005198 structural molecule activity;			J	KOG1646	40S ribosomal protein S6
TRINITY_DN106_c0_g1_i2.p1	Heat shock STI	--	30.7	21	6	8	6	1.177	1.127	1.16	1.18	0.7	0.688	0.985	0.0430725	1.686	0.0243251	1.66	0.0183221	mitochondria						GO:0005488 binding; GO:0005515 protein binding; GO:0042802 identical protein binding; GO:0042803 protein homodimerization activity; GO:0046982 protein heterodimerization activity; GO:0046983 protein dimerization activity;			EGO	KOG2449	Methylmalonate semialdehyde dehydrogenase
TRINITY_DN10719_c0_g1_i3.p1	Pyruvate dehydrogenase E1 component subunit beta	--	33.8	22	6	18	6	0.97	1.126	1.025	1.08	0.914	0.924	0.994	0.0689687	1.145	0.0296429	1.14	0.0980025	cytoplasm	K00162	PDHB, pdhB; pyruvate dehydrogenase E1 component beta subunit [EC:1.2.4.1]	map00010 Glycolysis / Gluconeogenesis; map00020 Citrate cycle (TCA cycle); map00620 Pyruvate metabolism; map01100 Metabolic pathways; map01110 Biosynthesis of secondary metabolites; map01200 Carbon metabolism	GO:0000003 reproduction; GO:0003006 developmental process involved in reproduction; GO:0006082 organic acid metabolic process; GO:0006629 lipid metabolic process; GO:0006631 fatty acid metabolic process; GO:0006633 fatty acid biosynthetic process; GO:0008152 metabolic process; GO:0008610 lipid biosynthetic process; GO:0009058 biosynthetic process; GO:0009856 pollination; GO:0009987 cellular proce…	GO:0005622 intracellular; GO:0005623 cell; GO:0005737 cytoplasm; GO:0009507 chloroplast; GO:0009526 plastid envelope; GO:0009532 plastid stroma; GO:0009536 plastid; GO:0009570 chloroplast stroma; GO:0009941 chloroplast envelope; GO:0010240 plastid pyruvate dehydrogenase complex; GO:0031967 organelle envelope; GO:0031975 envelope; GO:0032991 protein-containing complex; GO:0043226 organelle; GO:004…	GO:0003824 catalytic activity; GO:0004738 pyruvate dehydrogenase activity; GO:0004739 pyruvate dehydrogenase (acetyl-transferring) activity; GO:0005488 binding; GO:0008270 zinc ion binding; GO:0016491 oxidoreductase activity; GO:0016624 oxidoreductase activity, acting on the aldehyde or oxo group of donors, disulfide as acceptor; GO:0016903 oxidoreductase activity, acting on the aldehyde or oxo g…	PF02779; PF02780	Transketolase, pyrimidine binding domain; Transketolase, C-terminal domain	C	KOG0524	Pyruvate dehydrogenase E1, beta subunit
TRINITY_DN10732_c1_g1_i4.p1	16S rRNA processing protein RimM family	--	21	10	1	2	1	1.053	1.112	1.031	1.223	0.749	0.853	0.965	0.0820684	1.406	0.0286767	1.355	0.0532287	chloroplast									M	KOG2388	UDP-N-acetylglucosamine pyrophosphorylase
TRINITY_DN10734_c0_g1_i7.p1	Ferredoxin--nitrite reductase family protein	--	68.8	18	9	19	9	0.739	0.789	0.667	0.643	1.663	1.618	1.168	0.0720734	0.399	0.00708879	0.466	0.0667654	chloroplast	K00366	nirA; ferredoxin-nitrite reductase [EC:1.7.7.1]	map00910 Nitrogen metabolism; map01100 Metabolic pathways	GO:0001101 response to acid chemical; GO:0008152 metabolic process; GO:0010035 response to inorganic substance; GO:0010167 response to nitrate; GO:0042221 response to chemical; GO:0050896 response to stimulus; GO:0055114 oxidation-reduction process; GO:1901698 response to nitrogen compound; GO:1901700 response to oxygen-containing compound;	GO:0005576 extracellular region; GO:0005622 intracellular; GO:0005623 cell; GO:0005737 cytoplasm; GO:0005739 mitochondrion; GO:0009507 chloroplast; GO:0009532 plastid stroma; GO:0009536 plastid; GO:0009570 chloroplast stroma; GO:0016020 membrane; GO:0043226 organelle; GO:0043227 membrane-bounded organelle; GO:0043229 intracellular organelle; GO:0043231 intracellular membrane-bounded organelle; GO…	GO:0003824 catalytic activity; GO:0016491 oxidoreductase activity; GO:0016661 oxidoreductase activity, acting on other nitrogenous compounds as donors; GO:0016662 oxidoreductase activity, acting on other nitrogenous compounds as donors, cytochrome as acceptor; GO:0050421 nitrite reductase (NO-forming) activity; GO:0098809 nitrite reductase activity;			P	KOG0560	Sulfite reductase (ferredoxin)
TRINITY_DN10741_c0_g1_i3.p1	RHOMBOID-like protein	--	22.5	4	1	1	1	1.426	1.033	1.233	1.017	0.643	0.664	1.086	0.0917644	1.725	0.158228	1.887	0.248068	plasma membrane				GO:0002791 regulation of peptide secretion; GO:0002792 negative regulation of peptide secretion; GO:0006928 movement of cell or subcellular component; GO:0008283 cell population proliferation; GO:0009894 regulation of catabolic process; GO:0009966 regulation of signal transduction; GO:0009987 cellular process; GO:0010646 regulation of cell communication; GO:0016477 cell migration; GO:0019222 regu…	GO:0000139 Golgi membrane; GO:0005622 intracellular; GO:0005623 cell; GO:0005737 cytoplasm; GO:0005783 endoplasmic reticulum; GO:0005789 endoplasmic reticulum membrane; GO:0005794 Golgi apparatus; GO:0005911 cell-cell junction; GO:0009506 plasmodesma; GO:0012505 endomembrane system; GO:0016020 membrane; GO:0030054 cell junction; GO:0031090 organelle membrane; GO:0031984 organelle subcompartment; …				T	KOG2289	Rhomboid family proteins
TRINITY_DN10745_c0_g1_i4.p3	DDE Tnp4 domain-containing protein	--	12.1	9	1	1	1	1.023	1.133	1.185	0.98	0.794	0.909	1.01	0.205233	1.285	0.227815	1.267	0.02344	nucleus	K23222	HARBI1; nuclease HARBI1 [EC:3.1.-.-]							B	KOG4585	Predicted transposase
TRINITY_DN1074_c0_g1_i4.p1	Adenosinetriphosphatase (Fragment)	--	21.6	13	2	5	1	0.584	0.673	0.688	0.679	1.734	1.719	0.92	0.10914	0.396	0.00357125	0.365	0.106696	cytoplasm	K03283	HSPA1s; heat shock 70kDa protein 1/2/6/8	map03040 Spliceosome; map04141 Protein processing in endoplasmic reticulum; map04144 Endocytosis	GO:0000054 ribosomal subunit export from nucleus; GO:0002181 cytoplasmic translation; GO:0006139 nucleobase-containing compound metabolic process; GO:0006364 rRNA processing; GO:0006396 RNA processing; GO:0006403 RNA localization; GO:0006405 RNA export from nucleus; GO:0006412 translation; GO:0006414 translational elongation; GO:0006415 translational termination; GO:0006450 regulation of translat…	GO:0005622 intracellular; GO:0005623 cell; GO:0005737 cytoplasm; GO:0005829 cytosol; GO:0005844 polysome; GO:0005886 plasma membrane; GO:0010494 cytoplasmic stress granule; GO:0016020 membrane; GO:0032991 protein-containing complex; GO:0035770 ribonucleoprotein granule; GO:0036464 cytoplasmic ribonucleoprotein granule; GO:0043226 organelle; GO:0043228 non-membrane-bounded organelle; GO:0043229 in…	GO:0003824 catalytic activity; GO:0005488 binding; GO:0005515 protein binding; GO:0005516 calmodulin binding; GO:0016462 pyrophosphatase activity; GO:0016787 hydrolase activity; GO:0016817 hydrolase activity, acting on acid anhydrides; GO:0016818 hydrolase activity, acting on acid anhydrides, in phosphorus-containing anhydrides; GO:0016887 ATPase activity; GO:0017111 nucleoside-triphosphatase act…			O	KOG0101	Molecular chaperones HSP70/HSC70, HSP70 superfamily
TRINITY_DN10754_c0_g1_i3.p2	Carboxypeptidase	--	17.8	17	2	6	2	0.67	0.69	0.726	0.738	1.629	1.618	0.929	0.00913378	0.451	0.0156786	0.418	0.0253443	cytoplasm	K16297	SCPL-II; serine carboxypeptidase-like clade II [EC:3.4.16.-]		GO:0006508 proteolysis; GO:0006807 nitrogen compound metabolic process; GO:0008152 metabolic process; GO:0009056 catabolic process; GO:0009057 macromolecule catabolic process; GO:0009987 cellular process; GO:0019538 protein metabolic process; GO:0030163 protein catabolic process; GO:0043170 macromolecule metabolic process; GO:0044237 cellular metabolic process; GO:0044238 primary metabolic proces…	GO:0005618 cell wall; GO:0005623 cell; GO:0030312 external encapsulating structure; GO:0071944 cell periphery;	GO:0003824 catalytic activity; GO:0004180 carboxypeptidase activity; GO:0004185 serine-type carboxypeptidase activity; GO:0008233 peptidase activity; GO:0008236 serine-type peptidase activity; GO:0008238 exopeptidase activity; GO:0016787 hydrolase activity; GO:0017171 serine hydrolase activity; GO:0070008 serine-type exopeptidase activity; GO:0070011 peptidase activity, acting on L-amino acid pep…	PF00450	Serine carboxypeptidase	O	KOG1282	Serine carboxypeptidases (lysosomal cathepsin A)
TRINITY_DN10754_c0_g1_i3.p1	Carboxypeptidase	--	37	3	1	1	1	0.816	0.84	0.905	0.865	1.315	1.311	0.936	0.0520986	0.674	0.0293754	0.631	0.0224123	chloroplast	K16297	SCPL-II; serine carboxypeptidase-like clade II [EC:3.4.16.-]		GO:0006508 proteolysis; GO:0006807 nitrogen compound metabolic process; GO:0008152 metabolic process; GO:0009056 catabolic process; GO:0009057 macromolecule catabolic process; GO:0009987 cellular process; GO:0019538 protein metabolic process; GO:0030163 protein catabolic process; GO:0043170 macromolecule metabolic process; GO:0044237 cellular metabolic process; GO:0044238 primary metabolic proces…	GO:0005618 cell wall; GO:0005623 cell; GO:0030312 external encapsulating structure; GO:0071944 cell periphery;	GO:0003824 catalytic activity; GO:0004180 carboxypeptidase activity; GO:0004185 serine-type carboxypeptidase activity; GO:0008233 peptidase activity; GO:0008236 serine-type peptidase activity; GO:0008238 exopeptidase activity; GO:0016787 hydrolase activity; GO:0017171 serine hydrolase activity; GO:0070008 serine-type exopeptidase activity; GO:0070011 peptidase activity, acting on L-amino acid pep…	PF00450	Serine carboxypeptidase	O	KOG1282	Serine carboxypeptidases (lysosomal cathepsin A)
TRINITY_DN10769_c0_g1_i4.p2	Prolyl 4-hydroxylase	--	13	14	1	1	1	1.343	1.103	0.761	0.94	1.105	0.793	1.469	0.284961	0.937	0.374306	1.303	0.095511	mitochondria	K00472	P4HA; prolyl 4-hydroxylase [EC:1.14.11.2]	map00330 Arginine and proline metabolism; map01100 Metabolic pathways	GO:0006082 organic acid metabolic process; GO:0006464 cellular protein modification process; GO:0006520 cellular amino acid metabolic process; GO:0006575 cellular modified amino acid metabolic process; GO:0006807 nitrogen compound metabolic process; GO:0007275 multicellular organism development; GO:0008152 metabolic process; GO:0009653 anatomical structure morphogenesis; GO:0009888 tissue develop…	GO:0005622 intracellular; GO:0005623 cell; GO:0005737 cytoplasm; GO:0005783 endoplasmic reticulum; GO:0012505 endomembrane system; GO:0043226 organelle; GO:0043227 membrane-bounded organelle; GO:0043229 intracellular organelle; GO:0043231 intracellular membrane-bounded organelle;	GO:0003824 catalytic activity; GO:0004656 procollagen-proline 4-dioxygenase activity; GO:0016491 oxidoreductase activity; GO:0016705 oxidoreductase activity, acting on paired donors, with incorporation or reduction of molecular oxygen; GO:0016706 2-oxoglutarate-dependent dioxygenase activity; GO:0019798 procollagen-proline dioxygenase activity; GO:0031543 peptidyl-proline dioxygenase activity; GO…			E	KOG1591	Prolyl 4-hydroxylase alpha subunit
TRINITY_DN10773_c0_g1_i1.p1	GRAS7	--	85.5	2	1	1	1	1.045	0.924	0.938	0.94	1.046	1.149	1.048	0.0883462	0.857	0.0651445	0.902	0.152952	nucleus
TRINITY_DN1077_c0_g1_i16.p1	Putative serine carboxypeptidase-like 7	--	32.7	2	1	1	1	0.913	0.813	0.814	0.821	1.406	1.291	1.056	0.0883883	0.607	0.0663458	0.64	0.0210086	nucleus	K16296	SCPL-I; serine carboxypeptidase-like clade I [EC:3.4.16.-]					PF00450	Serine carboxypeptidase	EO	KOG1282	Serine carboxypeptidases (lysosomal cathepsin A)
TRINITY_DN10782_c0_g1_i1.p1	Cytochrome b5 heme-binding domain-containing protein	--	15.1	18	1	3	1	1.003	0.727	0.784	0.908	1.149	1.482	1.04	0.324997	0.648	0.0753519	0.682	0.396063	cytoplasm	K23490	CYB5; cytochrome b5			GO:0005622 intracellular; GO:0005623 cell; GO:0005737 cytoplasm; GO:0009507 chloroplast; GO:0009526 plastid envelope; GO:0009527 plastid outer membrane; GO:0009536 plastid; GO:0009707 chloroplast outer membrane; GO:0009941 chloroplast envelope; GO:0010319 stromule; GO:0016020 membrane; GO:0019867 outer membrane; GO:0031090 organelle membrane; GO:0031967 organelle envelope; GO:0031968 organelle ou…		PF00173	Cytochrome b5-like Heme/Steroid binding domain	C	KOG0537	Cytochrome b5
TRINITY_DN10784_c0_g1_i2.p1	Putative UDP-D-apiose/UDP-D-xylose synthase 2-like	--	14.3	25	3	8	1	0.885	0.943	1.121	1.191	0.949	0.935	0.79	0.00268352	1.228	0.0535731	0.971	0.0553451	cytoplasm	K12449	AXS; UDP-apiose/xylose synthase	map00520 Amino sugar and nucleotide sugar metabolism; map01100 Metabolic pathways	GO:0006139 nucleobase-containing compound metabolic process; GO:0006725 cellular aromatic compound metabolic process; GO:0006807 nitrogen compound metabolic process; GO:0008152 metabolic process; GO:0009058 biosynthetic process; GO:0009225 nucleotide-sugar metabolic process; GO:0009226 nucleotide-sugar biosynthetic process; GO:0009987 cellular process; GO:0018130 heterocycle biosynthetic process;…	GO:0005576 extracellular region; GO:0005622 intracellular; GO:0005623 cell; GO:0005737 cytoplasm; GO:0005829 cytosol; GO:0048046 apoplast;	GO:0000166 nucleotide binding; GO:0003824 catalytic activity; GO:0005488 binding; GO:0016829 lyase activity; GO:0016830 carbon-carbon lyase activity; GO:0016831 carboxy-lyase activity; GO:0036094 small molecule binding; GO:0048037 cofactor binding; GO:0048040 UDP-glucuronate decarboxylase activity; GO:0050662 coenzyme binding; GO:0051287 NAD binding; GO:0097159 organic cyclic compound binding; GO…			GM	KOG1429	dTDP-glucose 4-6-dehydratase/UDP-glucuronic acid decarboxylase
TRINITY_DN10786_c0_g1_i2.p1	Mg-protoporphyrin IX chelatase	--	36	47	13	48	13	0.693	0.868	0.867	0.87	1.402	1.358	0.899	0.15661	0.63	0.0258355	0.566	0.180989	cytoplasm	K03405	chlI, bchI; magnesium chelatase subunit I [EC:6.6.1.1]	map00860 Porphyrin and chlorophyll metabolism; map01100 Metabolic pathways; map01110 Biosynthesis of secondary metabolites				PF01078	Magnesium chelatase, subunit ChlI
TRINITY_DN10787_c1_g1_i1.p1	C2H2-type domain-containing protein	--	59.9	3	2	2	1	1.159	1.173	1.206	1.088	0.804	0.588	1.02	0.0811491	1.675	0.147754	1.719	0.227541	nucleus									S	KOG1721	FOG: Zn-finger
TRINITY_DN1078_c0_g2_i3.p2	ATP-dependent zinc metalloprotease FTSH 4, mitochondrial	--	32.1	14	3	7	3	0.967	0.917	0.952	0.939	1.091	1.113	0.996	0.027674	0.858	0.023886	0.855	0.0512756	cytoskeleton	K08955	YME1; ATP-dependent metalloprotease [EC:3.4.24.-]		GO:0006508 proteolysis; GO:0006807 nitrogen compound metabolic process; GO:0008152 metabolic process; GO:0009888 tissue development; GO:0010073 meristem maintenance; GO:0019538 protein metabolic process; GO:0032501 multicellular organismal process; GO:0032502 developmental process; GO:0043170 macromolecule metabolic process; GO:0044238 primary metabolic process; GO:0048507 meristem development; G…	GO:0005622 intracellular; GO:0005623 cell; GO:0005737 cytoplasm; GO:0005739 mitochondrion; GO:0009507 chloroplast; GO:0009526 plastid envelope; GO:0009536 plastid; GO:0009941 chloroplast envelope; GO:0016020 membrane; GO:0031967 organelle envelope; GO:0031975 envelope; GO:0043226 organelle; GO:0043227 membrane-bounded organelle; GO:0043229 intracellular organelle; GO:0043231 intracellular membran…	GO:0003824 catalytic activity; GO:0004176 ATP-dependent peptidase activity; GO:0008233 peptidase activity; GO:0008237 metallopeptidase activity; GO:0016462 pyrophosphatase activity; GO:0016787 hydrolase activity; GO:0016817 hydrolase activity, acting on acid anhydrides; GO:0016818 hydrolase activity, acting on acid anhydrides, in phosphorus-containing anhydrides; GO:0016887 ATPase activity; GO:00…	PF00004	ATPase family associated with various cellular activities (AAA)	O	KOG0734	AAA+-type ATPase containing the peptidase M41 domain
TRINITY_DN1078_c0_g2_i3.p3	AAA domain-containing protein	--	15.1	15	1	2	1	0.991	0.971	0.9	1.037	1.006	1.133	1.018	0.114553	0.905	0.0156267	0.921	0.0982733	chloroplast	K08955	YME1; ATP-dependent metalloprotease [EC:3.4.24.-]		GO:0006508 proteolysis; GO:0006807 nitrogen compound metabolic process; GO:0008152 metabolic process; GO:0009888 tissue development; GO:0010073 meristem maintenance; GO:0019538 protein metabolic process; GO:0032501 multicellular organismal process; GO:0032502 developmental process; GO:0043170 macromolecule metabolic process; GO:0044238 primary metabolic process; GO:0048507 meristem development; G…	GO:0005622 intracellular; GO:0005623 cell; GO:0005737 cytoplasm; GO:0005739 mitochondrion; GO:0009507 chloroplast; GO:0009526 plastid envelope; GO:0009536 plastid; GO:0009941 chloroplast envelope; GO:0016020 membrane; GO:0031967 organelle envelope; GO:0031975 envelope; GO:0043226 organelle; GO:0043227 membrane-bounded organelle; GO:0043229 intracellular organelle; GO:0043231 intracellular membran…	GO:0003824 catalytic activity; GO:0004176 ATP-dependent peptidase activity; GO:0008233 peptidase activity; GO:0008237 metallopeptidase activity; GO:0016462 pyrophosphatase activity; GO:0016787 hydrolase activity; GO:0016817 hydrolase activity, acting on acid anhydrides; GO:0016818 hydrolase activity, acting on acid anhydrides, in phosphorus-containing anhydrides; GO:0016887 ATPase activity; GO:00…			O	KOG0734	AAA+-type ATPase containing the peptidase M41 domain
TRINITY_DN1078_c0_g2_i3.p1	AAA domain-containing protein (Fragment)	--	40.2	18	3	5	3	0.942	0.956	1.047	1.114	1.078	0.895	0.879	0.0337867	1.108	0.174862	0.971	0.141276	endoplasmic reticulum	K08955	YME1; ATP-dependent metalloprotease [EC:3.4.24.-]		GO:0006508 proteolysis; GO:0006807 nitrogen compound metabolic process; GO:0008152 metabolic process; GO:0009888 tissue development; GO:0010073 meristem maintenance; GO:0019538 protein metabolic process; GO:0032501 multicellular organismal process; GO:0032502 developmental process; GO:0043170 macromolecule metabolic process; GO:0044238 primary metabolic process; GO:0048507 meristem development; G…	GO:0005622 intracellular; GO:0005623 cell; GO:0005737 cytoplasm; GO:0005739 mitochondrion; GO:0009507 chloroplast; GO:0009526 plastid envelope; GO:0009536 plastid; GO:0009941 chloroplast envelope; GO:0016020 membrane; GO:0031967 organelle envelope; GO:0031975 envelope; GO:0043226 organelle; GO:0043227 membrane-bounded organelle; GO:0043229 intracellular organelle; GO:0043231 intracellular membran…	GO:0003824 catalytic activity; GO:0004176 ATP-dependent peptidase activity; GO:0008233 peptidase activity; GO:0008237 metallopeptidase activity; GO:0016462 pyrophosphatase activity; GO:0016787 hydrolase activity; GO:0016817 hydrolase activity, acting on acid anhydrides; GO:0016818 hydrolase activity, acting on acid anhydrides, in phosphorus-containing anhydrides; GO:0016887 ATPase activity; GO:00…	PF01434	Peptidase family M41	O	KOG0734	AAA+-type ATPase containing the peptidase M41 domain
TRINITY_DN10790_c0_g1_i8.p1	Protein kinase domain-containing protein	--	112.7	2	1	1	1													plasma membrane							PF00069	Protein kinase domain
TRINITY_DN10799_c0_g1_i5.p1	Putative phosphoinositide phosphatase SAC9	--	172	7	10	14	10	1.08	1.023	1.059	1.056	0.925	0.95	0.994	0.0362619	1.128	0.0206775	1.122	0.0573245	plasma membrane				GO:0006464 cellular protein modification process; GO:0006468 protein phosphorylation; GO:0006793 phosphorus metabolic process; GO:0006796 phosphate-containing compound metabolic process; GO:0006807 nitrogen compound metabolic process; GO:0006950 response to stress; GO:0006952 defense response; GO:0008152 metabolic process; GO:0009605 response to external stimulus; GO:0009607 response to biotic st…	GO:0005623 cell; GO:0005886 plasma membrane; GO:0005911 cell-cell junction; GO:0009506 plasmodesma; GO:0016020 membrane; GO:0030054 cell junction; GO:0055044 symplast; GO:0071944 cell periphery;	GO:0003824 catalytic activity; GO:0004672 protein kinase activity; GO:0005102 signaling receptor binding; GO:0005488 binding; GO:0005515 protein binding; GO:0016301 kinase activity; GO:0016740 transferase activity; GO:0016772 transferase activity, transferring phosphorus-containing groups; GO:0016773 phosphotransferase activity, alcohol group as acceptor; GO:0033612 receptor serine/threonine kina…	PF00397	WW domain	T	KOG1888	Putative phosphoinositide phosphatase
TRINITY_DN107_c0_g1_i3.p2	Cytochrome b561 and DOMON domain-containing protein	--	19.5	8	1	1	1	0.913	0.841	0.949	1.027	1.338	0.975	0.89	0.11355	0.881	0.276101	0.772	0.165678	cytoplasm					GO:0005623 cell; GO:0005886 plasma membrane; GO:0016020 membrane; GO:0071944 cell periphery;				T	KOG4293	Predicted membrane protein, contains DoH and Cytochrome b-561/ferric reductase transmembrane domains
TRINITY_DN10802_c0_g1_i5.p1	Putative F-box-like/WD repeat-containing protein TBL1XR1 isoform X1	--	34.6	5	1	1	1	1.251	1.752	1.066	1.219	0.429	0.292	1.305	0.14245	3.33	0.358862	4.458	0.489169	nucleus	K04508	TBL1; transducin (beta)-like 1		GO:0006325 chromatin organization; GO:0006355 regulation of transcription, DNA-templated; GO:0006357 regulation of transcription by RNA polymerase II; GO:0006464 cellular protein modification process; GO:0006476 protein deacetylation; GO:0006807 nitrogen compound metabolic process; GO:0006950 response to stress; GO:0006996 organelle organization; GO:0008152 metabolic process; GO:0009266 response …	GO:0000118 histone deacetylase complex; GO:0000151 ubiquitin ligase complex; GO:0005622 intracellular; GO:0005623 cell; GO:0005634 nucleus; GO:0005654 nucleoplasm; GO:0031461 cullin-RING ubiquitin ligase complex; GO:0031974 membrane-enclosed lumen; GO:0031981 nuclear lumen; GO:0032991 protein-containing complex; GO:0043226 organelle; GO:0043227 membrane-bounded organelle; GO:0043229 intracellular…	GO:0003712 transcription coregulator activity; GO:0003714 transcription corepressor activity; GO:0140110 transcription regulator activity;	PF08513	LisH	B	KOG0273	Beta-transducin family (WD-40 repeat) protein
TRINITY_DN10803_c0_g1_i1.p1	TRAF-type zinc finger-related isoform 2	--	23	16	2	5	2	1.253	1.108	1.1	1.11	0.675	0.773	1.068	0.0933103	1.533	0.0894838	1.644	0.181883	nucleus
TRINITY_DN1080_c0_g1_i26.p1	FAD synthase	--	15	19	2	2	2	0.956	0.936	0.762	0.884	1.223	1.295	1.157	0.119786	0.653	0.0649715	0.752	0.0554409	cytoplasm				GO:0006139 nucleobase-containing compound metabolic process; GO:0006725 cellular aromatic compound metabolic process; GO:0006732 coenzyme metabolic process; GO:0006747 FAD biosynthetic process; GO:0006753 nucleoside phosphate metabolic process; GO:0006793 phosphorus metabolic process; GO:0006796 phosphate-containing compound metabolic process; GO:0006807 nitrogen compound metabolic process; GO:00…	GO:0005622 intracellular; GO:0005623 cell; GO:0005737 cytoplasm; GO:0005829 cytosol; GO:0005886 plasma membrane; GO:0016020 membrane; GO:0071944 cell periphery;	GO:0003824 catalytic activity; GO:0003919 FMN adenylyltransferase activity; GO:0016740 transferase activity; GO:0016772 transferase activity, transferring phosphorus-containing groups; GO:0016779 nucleotidyltransferase activity; GO:0070566 adenylyltransferase activity;			EH	KOG2644	3'-phosphoadenosine 5'-phosphosulfate sulfotransferase (PAPS reductase)/FAD synthetase and related enzymes
TRINITY_DN10815_c0_g1_i4.p1	Succinate--CoA ligase [ADP-forming] subunit beta, mitochondrial	--	33.3	50	12	32	12	1.012	0.977	0.974	1.007	1.014	1.018	1.004	0.0485718	0.975	0.0203067	0.979	0.0274464	cytoplasm	K01900	LSC2; succinyl-CoA synthetase beta subunit [EC:6.2.1.4 6.2.1.5]	map00020 Citrate cycle (TCA cycle); map00640 Propanoate metabolism; map01100 Metabolic pathways; map01110 Biosynthesis of secondary metabolites; map01200 Carbon metabolism	GO:0006082 organic acid metabolic process; GO:0006091 generation of precursor metabolites and energy; GO:0006099 tricarboxylic acid cycle; GO:0006101 citrate metabolic process; GO:0006104 succinyl-CoA metabolic process; GO:0006105 succinate metabolic process; GO:0006139 nucleobase-containing compound metabolic process; GO:0006163 purine nucleotide metabolic process; GO:0006637 acyl-CoA metabolic …	GO:0005622 intracellular; GO:0005623 cell; GO:0005737 cytoplasm; GO:0005739 mitochondrion; GO:0043226 organelle; GO:0043227 membrane-bounded organelle; GO:0043229 intracellular organelle; GO:0043231 intracellular membrane-bounded organelle;	GO:0000166 nucleotide binding; GO:0003824 catalytic activity; GO:0004774 succinate-CoA ligase activity; GO:0004775 succinate-CoA ligase (ADP-forming) activity; GO:0005488 binding; GO:0005507 copper ion binding; GO:0005524 ATP binding; GO:0008144 drug binding; GO:0016874 ligase activity; GO:0016877 ligase activity, forming carbon-sulfur bonds; GO:0016878 acid-thiol ligase activity; GO:0017076 puri…	PF08442; PF00549	ATP-grasp domain; CoA-ligase	C	KOG2799	Succinyl-CoA synthetase, beta subunit
TRINITY_DN10815_c0_g1_i4.p2	succinate--CoA ligase [ADP-forming] subunit beta, mitochondrial-like	--	15.8	15	2	6	2	0.97	1.007	1.065	0.917	1.066	0.947	1.005	0.131637	0.984	0.0222881	0.986	0.109668	chloroplast	K01900	LSC2; succinyl-CoA synthetase beta subunit [EC:6.2.1.4 6.2.1.5]	map00020 Citrate cycle (TCA cycle); map00640 Propanoate metabolism; map01100 Metabolic pathways; map01110 Biosynthesis of secondary metabolites; map01200 Carbon metabolism	GO:0006082 organic acid metabolic process; GO:0006091 generation of precursor metabolites and energy; GO:0006099 tricarboxylic acid cycle; GO:0006101 citrate metabolic process; GO:0006104 succinyl-CoA metabolic process; GO:0006105 succinate metabolic process; GO:0006139 nucleobase-containing compound metabolic process; GO:0006163 purine nucleotide metabolic process; GO:0006637 acyl-CoA metabolic …	GO:0005622 intracellular; GO:0005623 cell; GO:0005737 cytoplasm; GO:0005739 mitochondrion; GO:0043226 organelle; GO:0043227 membrane-bounded organelle; GO:0043229 intracellular organelle; GO:0043231 intracellular membrane-bounded organelle;	GO:0000166 nucleotide binding; GO:0003824 catalytic activity; GO:0004774 succinate-CoA ligase activity; GO:0004775 succinate-CoA ligase (ADP-forming) activity; GO:0005488 binding; GO:0005507 copper ion binding; GO:0005524 ATP binding; GO:0008144 drug binding; GO:0016874 ligase activity; GO:0016877 ligase activity, forming carbon-sulfur bonds; GO:0016878 acid-thiol ligase activity; GO:0017076 puri…			C	KOG2799	Succinyl-CoA synthetase, beta subunit
TRINITY_DN10817_c0_g1_i5.p1	ESCRT-related protein CHMP1B	--	22.7	17	4	4	2	0.923	0.962	1.018	1.001	1.039	1.093	0.934	0.040882	0.948	0.0477372	0.884	0.00639916	nucleus	K12197	CHMP1, VPS46, DID2; charged multivesicular body protein 1	map04144 Endocytosis	GO:0000003 reproduction; GO:0000578 embryonic axis specification; GO:0003006 developmental process involved in reproduction; GO:0006605 protein targeting; GO:0006623 protein targeting to vacuole; GO:0006810 transport; GO:0006886 intracellular protein transport; GO:0007034 vacuolar transport; GO:0007275 multicellular organism development; GO:0007389 pattern specification process; GO:0008104 protei…	GO:0005622 intracellular; GO:0005623 cell; GO:0005737 cytoplasm; GO:0005768 endosome; GO:0005770 late endosome; GO:0012505 endomembrane system; GO:0031410 cytoplasmic vesicle; GO:0031982 vesicle; GO:0043226 organelle; GO:0043227 membrane-bounded organelle; GO:0043229 intracellular organelle; GO:0097708 intracellular vesicle;				U	KOG3232	Vacuolar assembly/sorting protein DID2
TRINITY_DN10819_c0_g1_i1.p1	Serine/threonine-protein kinase TAO1-A	--	12.5	15	2	5	2	1.09	0.869	0.904	1.064	1.063	1.05	1.011	0.271937	0.932	0.123734	0.926	0.150351	nucleus
TRINITY_DN10826_c0_g1_i1.p1	Beta-adaptin-like protein	--	14.5	26	3	4	1	0.919	0.892	0.969	0.935	1.119	1.209	0.951	0.00446124	0.82	0.0802452	0.78	0.0752917	cytoplasm	K12392	AP1B1; AP-1 complex subunit beta-1			GO:0005623 cell; GO:0005886 plasma membrane; GO:0005911 cell-cell junction; GO:0009506 plasmodesma; GO:0016020 membrane; GO:0030054 cell junction; GO:0055044 symplast; GO:0071944 cell periphery;		PF09066	Beta2-adaptin appendage, C-terminal sub-domain	U	KOG1061	Vesicle coat complex AP-1/AP-2/AP-4, beta subunit
TRINITY_DN10828_c0_g1_i5.p1	Putative peroxisomal adenine nucleotide carrier 1-like	--	24.8	13	3	4	3	0.927	0.881	0.986	1.054	1.147	1.042	0.888	0.0828143	0.936	0.114829	0.826	0.0316551	chloroplast									C	KOG0769	Predicted mitochondrial carrier protein
TRINITY_DN1082_c0_g1_i12.p1	RRM domain-containing protein	--	13.1	21	2	7	2	0.964	1.084	1.154	1.128	0.89	0.711	0.898	0.0992154	1.442	0.141765	1.304	0.239679	nucleus	K14396	PABPN1, PABP2; polyadenylate-binding protein 2	map03015 mRNA surveillance pathway	GO:0006139 nucleobase-containing compound metabolic process; GO:0006401 RNA catabolic process; GO:0006402 mRNA catabolic process; GO:0006725 cellular aromatic compound metabolic process; GO:0006807 nitrogen compound metabolic process; GO:0008152 metabolic process; GO:0009056 catabolic process; GO:0009057 macromolecule catabolic process; GO:0009892 negative regulation of metabolic process; GO:0009…	GO:0000228 nuclear chromosome; GO:0000785 chromatin; GO:0000790 nuclear chromatin; GO:0005622 intracellular; GO:0005623 cell; GO:0005634 nucleus; GO:0005654 nucleoplasm; GO:0005694 chromosome; GO:0005730 nucleolus; GO:0005737 cytoplasm; GO:0005844 polysome; GO:0016604 nuclear body; GO:0031974 membrane-enclosed lumen; GO:0031981 nuclear lumen; GO:0032991 protein-containing complex; GO:0043226 orga…	GO:0003676 nucleic acid binding; GO:0003723 RNA binding; GO:0003727 single-stranded RNA binding; GO:0005488 binding; GO:0008143 poly(A) binding; GO:0070717 poly-purine tract binding; GO:0097159 organic cyclic compound binding; GO:1901363 heterocyclic compound binding;			A	KOG4209	Splicing factor RNPS1, SR protein superfamily
TRINITY_DN10834_c0_g1_i14.p1	Protein decapping 5	--	53.7	4	2	3	1	0.934	1.038	1.008	1.051	0.935	1.066	0.958	0.0450481	1.032	0.0630367	0.986	0.0179196	nucleus	K18749	LSM14, RAP55, SCD6; protein LSM14		GO:0000956 nuclear-transcribed mRNA catabolic process; GO:0006139 nucleobase-containing compound metabolic process; GO:0006401 RNA catabolic process; GO:0006402 mRNA catabolic process; GO:0006417 regulation of translation; GO:0006725 cellular aromatic compound metabolic process; GO:0006807 nitrogen compound metabolic process; GO:0006996 organelle organization; GO:0008152 metabolic process; GO:000…	GO:0000932 P-body; GO:0005622 intracellular; GO:0005623 cell; GO:0005737 cytoplasm; GO:0005829 cytosol; GO:0032991 protein-containing complex; GO:0035770 ribonucleoprotein granule; GO:0036464 cytoplasmic ribonucleoprotein granule; GO:0043226 organelle; GO:0043228 non-membrane-bounded organelle; GO:0043229 intracellular organelle; GO:0043232 intracellular non-membrane-bounded organelle; GO:1990904…	GO:0003676 nucleic acid binding; GO:0003723 RNA binding; GO:0003729 mRNA binding; GO:0005488 binding; GO:0005515 protein binding; GO:0042802 identical protein binding; GO:0042803 protein homodimerization activity; GO:0046983 protein dimerization activity; GO:0097159 organic cyclic compound binding; GO:1901363 heterocyclic compound binding;	PF09532	FDF domain	U	KOG1073	Uncharacterized mRNA-associated protein RAP55
TRINITY_DN10835_c0_g1_i1.p1	Uncharacterized protein	--	26.2	7	2	4	2	0.868	0.992	1.021	1.024	1.071	1.06	0.91	0.0925186	0.96	0.00958039	0.873	0.102057	nucleus
TRINITY_DN10837_c0_g2_i2.p1	S-acyltransferase	--	27.1	25	4	4	4	0.755	0.813	0.873	0.93	1.378	1.303	0.869	0.0073191	0.674	0.0839296	0.586	0.0917067	plasma membrane	K16675	ZDHHC9_14_18; palmitoyltransferase ZDHHC9/14/18 [EC:2.3.1.225]			GO:0005623 cell; GO:0005886 plasma membrane; GO:0016020 membrane; GO:0071944 cell periphery;				O	KOG1311	DHHC-type Zn-finger proteins
TRINITY_DN10841_c0_g1_i8.p1	PREDICTED: ZEAMMB73_Zm00001d016452	--	70.8	5	3	3	3	0.898	1.088	1.095	1.047	1.048	0.846	0.93	0.166602	1.142	0.119555	1.072	0.283107	chloroplast
TRINITY_DN10844_c1_g1_i4.p1	50S ribosomal protein L3, chloroplastic	--	25.6	20	4	9	4	0.853	0.938	0.799	0.744	1.427	1.28	1.164	0.117193	0.57	0.0260285	0.666	0.14344	chloroplast	K02906	RP-L3, MRPL3, rplC; large subunit ribosomal protein L3	map03010 Ribosome		GO:0005622 intracellular; GO:0005623 cell; GO:0005737 cytoplasm; GO:0009507 chloroplast; GO:0009526 plastid envelope; GO:0009532 plastid stroma; GO:0009536 plastid; GO:0009570 chloroplast stroma; GO:0009941 chloroplast envelope; GO:0016020 membrane; GO:0031967 organelle envelope; GO:0031975 envelope; GO:0043226 organelle; GO:0043227 membrane-bounded organelle; GO:0043229 intracellular organelle; …				J	KOG3141	Mitochondrial/chloroplast ribosomal protein L3
TRINITY_DN10854_c0_g1_i4.p1	F-box domain-containing protein	--	20.8	4	1	1	1	0.87	0.914	1.201	1.103	0.948	0.989	0.776	0.0956165	1.191	0.0902437	0.921	0.00460656	nucleus	K14485	TIR1; transport inhibitor response 1	map04075 Plant hormone signal transduction	GO:0007154 cell communication; GO:0007165 signal transduction; GO:0009719 response to endogenous stimulus; GO:0009725 response to hormone; GO:0009733 response to auxin; GO:0009734 auxin-activated signaling pathway; GO:0009755 hormone-mediated signaling pathway; GO:0009987 cellular process; GO:0010033 response to organic substance; GO:0023052 signaling; GO:0032870 cellular response to hormone stim…	GO:0000151 ubiquitin ligase complex; GO:0005622 intracellular; GO:0005623 cell; GO:0019005 SCF ubiquitin ligase complex; GO:0031461 cullin-RING ubiquitin ligase complex; GO:0032991 protein-containing complex; GO:1902494 catalytic complex; GO:1990234 transferase complex;	GO:0000822 inositol hexakisphosphate binding; GO:0005488 binding; GO:0008144 drug binding; GO:0010011 auxin binding; GO:0036094 small molecule binding; GO:0042562 hormone binding; GO:0043167 ion binding; GO:0043168 anion binding; GO:0043178 alcohol binding;			L	KOG1947	Leucine rich repeat proteins, some proteins contain F-box
TRINITY_DN10854_c1_g1_i2.p1	Inositol-3-phosphate synthase	--	52	24	9	17	5	0.985	1.126	1.142	1.119	0.807	0.883	0.934	0.108204	1.341	0.0780401	1.248	0.030596	cytoplasm	K01858	INO1, ISYNA1; myo-inositol-1-phosphate synthase [EC:5.5.1.4]	map00562 Inositol phosphate metabolism; map01100 Metabolic pathways	GO:0000003 reproduction; GO:0000302 response to reactive oxygen species; GO:0002252 immune effector process; GO:0002376 immune system process; GO:0003006 developmental process involved in reproduction; GO:0005975 carbohydrate metabolic process; GO:0006020 inositol metabolic process; GO:0006021 inositol biosynthetic process; GO:0006066 alcohol metabolic process; GO:0006575 cellular modified amino …	GO:0005622 intracellular; GO:0005623 cell; GO:0005634 nucleus; GO:0005737 cytoplasm; GO:0043226 organelle; GO:0043227 membrane-bounded organelle; GO:0043229 intracellular organelle; GO:0043231 intracellular membrane-bounded organelle;	GO:0003824 catalytic activity; GO:0004512 inositol-3-phosphate synthase activity; GO:0016853 isomerase activity; GO:0016872 intramolecular lyase activity;			I	KOG0693	Myo-inositol-1-phosphate synthase
TRINITY_DN10857_c0_g1_i14.p1	Putative cinnamoyl-CoA reductase 1	--	11	69	5	15	5	1.156	1.08	1.118	1.196	0.716	0.665	0.968	0.0956438	1.68	0.0997823	1.62	0.00392958	cytoplasm									V	KOG1502	Flavonol reductase/cinnamoyl-CoA reductase
TRINITY_DN1085_c0_g1_i2.p1	RING-type domain-containing protein	--	25.3	6	1	1	1	1.002	1.118	0.927	0.804	0.959	1.236	1.236	0.177349	0.808	0.277245	0.975	0.101533	nucleus				GO:0000209 protein polyubiquitination; GO:0006464 cellular protein modification process; GO:0006508 proteolysis; GO:0006511 ubiquitin-dependent protein catabolic process; GO:0006807 nitrogen compound metabolic process; GO:0008152 metabolic process; GO:0009056 catabolic process; GO:0009057 macromolecule catabolic process; GO:0009987 cellular process; GO:0010498 proteasomal protein catabolic proces…		GO:0003824 catalytic activity; GO:0004842 ubiquitin-protein transferase activity; GO:0016740 transferase activity; GO:0019787 ubiquitin-like protein transferase activity; GO:0061630 ubiquitin protein ligase activity; GO:0061659 ubiquitin-like protein ligase activity; GO:0140096 catalytic activity, acting on a protein;	PF12678	RING-H2 zinc finger	O	KOG0800	FOG: Predicted E3 ubiquitin ligase
TRINITY_DN10860_c0_g2_i2.p1	3-ketoacyl-CoA thiolase 2, peroxisomal	--	26.5	61	11	62	11	1.039	1.014	0.948	0.976	0.986	1.042	1.068	0.0377565	0.949	0.0178826	1.014	0.0565127	chloroplast	K07513	ACAA1; acetyl-CoA acyltransferase 1 [EC:2.3.1.16]	map00071 Fatty acid degradation; map00280 Valine, leucine and isoleucine degradation; map00592 alpha-Linolenic acid metabolism; map01040 Biosynthesis of unsaturated fatty acids; map01100 Metabolic pathways; map01110 Biosynthesis of secondary metabolites; map01212 Fatty acid metabolism; map04146 Peroxisome	GO:0006082 organic acid metabolic process; GO:0006629 lipid metabolic process; GO:0006631 fatty acid metabolic process; GO:0006635 fatty acid beta-oxidation; GO:0006950 response to stress; GO:0006996 organelle organization; GO:0007031 peroxisome organization; GO:0008152 metabolic process; GO:0009056 catabolic process; GO:0009058 biosynthetic process; GO:0009062 fatty acid catabolic process; GO:00…	GO:0005622 intracellular; GO:0005623 cell; GO:0005634 nucleus; GO:0005730 nucleolus; GO:0005737 cytoplasm; GO:0005739 mitochondrion; GO:0005773 vacuole; GO:0005774 vacuolar membrane; GO:0005777 peroxisome; GO:0009507 chloroplast; GO:0009514 glyoxysome; GO:0009536 plastid; GO:0016020 membrane; GO:0031090 organelle membrane; GO:0031974 membrane-enclosed lumen; GO:0031981 nuclear lumen; GO:0042579 m…	GO:0003824 catalytic activity; GO:0003988 acetyl-CoA C-acyltransferase activity; GO:0016408 C-acyltransferase activity; GO:0016740 transferase activity; GO:0016746 transferase activity, transferring acyl groups; GO:0016747 transferase activity, transferring acyl groups other than amino-acyl groups;	PF00108	Thiolase, N-terminal domain	I	KOG1389	3-oxoacyl CoA thiolase
TRINITY_DN10863_c0_g1_i1.p1	Peroxidase (Fragment)	--	22.8	14	2	5	1	0.971	0.799	1.017	0.944	1.185	1.125	0.9	0.0855909	0.848	0.0158339	0.764	0.100817	chloroplast	K00430	E1.11.1.7; peroxidase [EC:1.11.1.7]	map00940 Phenylpropanoid biosynthesis; map01100 Metabolic pathways; map01110 Biosynthesis of secondary metabolites				PF00141	Peroxidase
TRINITY_DN10867_c0_g1_i5.p1	Abhydrolase_6 domain-containing protein	--	19.9	13	2	2	2	1.067	0.877	0.935	1.194	1.123	0.836	0.938	0.306061	1.13	0.372161	1	0.0700386	cytoplasm				GO:0001676 long-chain fatty acid metabolic process; GO:0003008 system process; GO:0003013 circulatory system process; GO:0003018 vascular process in circulatory system; GO:0006082 organic acid metabolic process; GO:0006605 protein targeting; GO:0006625 protein targeting to peroxisome; GO:0006629 lipid metabolic process; GO:0006631 fatty acid metabolic process; GO:0006633 fatty acid biosynthetic p…	GO:0005622 intracellular; GO:0005623 cell; GO:0005737 cytoplasm; GO:0005777 peroxisome; GO:0005782 peroxisomal matrix; GO:0005829 cytosol; GO:0031907 microbody lumen; GO:0031974 membrane-enclosed lumen; GO:0042579 microbody; GO:0043226 organelle; GO:0043227 membrane-bounded organelle; GO:0043229 intracellular organelle; GO:0043231 intracellular membrane-bounded organelle; GO:0043233 organelle lum…	GO:0000287 magnesium ion binding; GO:0003824 catalytic activity; GO:0004301 epoxide hydrolase activity; GO:0005102 signaling receptor binding; GO:0005488 binding; GO:0005515 protein binding; GO:0015643 toxic substance binding; GO:0016787 hydrolase activity; GO:0016788 hydrolase activity, acting on ester bonds; GO:0016791 phosphatase activity; GO:0016801 hydrolase activity, acting on ether bonds; …	PF00561	alpha/beta hydrolase fold	I	KOG4178	Soluble epoxide hydrolase
TRINITY_DN1086_c5_g1_i3.p1	Thioredoxin H-type 8	--	15	17	2	3	2	1.261	1.23	1.037	1.045	0.751	0.701	1.196	0.0230482	1.436	0.0541656	1.717	0.0312988	chloroplast	K03671	trxA; thioredoxin 1		GO:0006950 response to stress; GO:0006979 response to oxidative stress; GO:0008152 metabolic process; GO:0009636 response to toxic substance; GO:0009987 cellular process; GO:0019725 cellular homeostasis; GO:0033554 cellular response to stress; GO:0034599 cellular response to oxidative stress; GO:0042221 response to chemical; GO:0042592 homeostatic process; GO:0045454 cell redox homeostasis; GO:00…	GO:0005622 intracellular; GO:0005623 cell; GO:0005737 cytoplasm; GO:0005739 mitochondrion; GO:0005829 cytosol; GO:0005886 plasma membrane; GO:0016020 membrane; GO:0043226 organelle; GO:0043227 membrane-bounded organelle; GO:0043229 intracellular organelle; GO:0043231 intracellular membrane-bounded organelle; GO:0071944 cell periphery;	GO:0003824 catalytic activity; GO:0004791 thioredoxin-disulfide reductase activity; GO:0015035 protein disulfide oxidoreductase activity; GO:0015036 disulfide oxidoreductase activity; GO:0016209 antioxidant activity; GO:0016491 oxidoreductase activity; GO:0016651 oxidoreductase activity, acting on NAD(P)H; GO:0016667 oxidoreductase activity, acting on a sulfur group of donors; GO:0016668 oxidored…	PF00085	Thioredoxin	O	KOG0907	Thioredoxin
TRINITY_DN10877_c0_g1_i2.p1	Mitogen-activated protein kinase	--	27.2	11	2	2	2	0.924	0.944	1.196	1.144	0.916	0.898	0.799	0.0460195	1.29	0.0175406	1.03	0.0288335	cytoplasm	K14512	MPK6; mitogen-activated protein kinase 6 [EC:2.7.11.24]	map04016 MAPK signaling pathway - plant; map04075 Plant hormone signal transduction; map04626 Plant-pathogen interaction	GO:0000003 reproduction; GO:0000165 MAPK cascade; GO:0000302 response to reactive oxygen species; GO:0001101 response to acid chemical; GO:0002218 activation of innate immune response; GO:0002252 immune effector process; GO:0002253 activation of immune response; GO:0002376 immune system process; GO:0002682 regulation of immune system process; GO:0002684 positive regulation of immune system proces…	GO:0005622 intracellular; GO:0005623 cell; GO:0005634 nucleus; GO:0005737 cytoplasm; GO:0005794 Golgi apparatus; GO:0005802 trans-Golgi network; GO:0005856 cytoskeleton; GO:0009524 phragmoplast; GO:0009574 preprophase band; GO:0012505 endomembrane system; GO:0015630 microtubule cytoskeleton; GO:0031984 organelle subcompartment; GO:0043226 organelle; GO:0043227 membrane-bounded organelle; GO:00432…	GO:0003824 catalytic activity; GO:0004672 protein kinase activity; GO:0004674 protein serine/threonine kinase activity; GO:0004707 MAP kinase activity; GO:0016301 kinase activity; GO:0016740 transferase activity; GO:0016772 transferase activity, transferring phosphorus-containing groups; GO:0016773 phosphotransferase activity, alcohol group as acceptor; GO:0140096 catalytic activity, acting on a …	PF00069	Protein kinase domain	T	KOG0660	Mitogen-activated protein kinase
TRINITY_DN10884_c0_g1_i1.p1	Component of oligomeric Golgi complex 4	--	62	8	3	3	3	0.966	0.964	0.985	1.069	1	1.051	0.942	0.0593324	1.001	0.0226048	0.942	0.0368011	chloroplast	K20291	COG4, COD1; conserved oligomeric Golgi complex subunit 4		GO:0000301 retrograde transport, vesicle recycling within Golgi; GO:0006139 nucleobase-containing compound metabolic process; GO:0006725 cellular aromatic compound metabolic process; GO:0006807 nitrogen compound metabolic process; GO:0006810 transport; GO:0006890 retrograde vesicle-mediated transport, Golgi to endoplasmic reticulum; GO:0006891 intra-Golgi vesicle-mediated transport; GO:0006996 or…	GO:0005622 intracellular; GO:0005623 cell; GO:0005737 cytoplasm; GO:0005794 Golgi apparatus; GO:0012505 endomembrane system; GO:0017119 Golgi transport complex; GO:0032991 protein-containing complex; GO:0043226 organelle; GO:0043227 membrane-bounded organelle; GO:0043229 intracellular organelle; GO:0043231 intracellular membrane-bounded organelle; GO:0099023 vesicle tethering complex;	GO:0003676 nucleic acid binding; GO:0003723 RNA binding; GO:0003824 catalytic activity; GO:0004518 nuclease activity; GO:0004519 endonuclease activity; GO:0005488 binding; GO:0016787 hydrolase activity; GO:0016788 hydrolase activity, acting on ester bonds; GO:0097159 organic cyclic compound binding; GO:1901363 heterocyclic compound binding;	PF08318	COG4 transport protein	U	KOG0412	Golgi transport complex COD1 protein
TRINITY_DN10884_c0_g1_i1.p2	Conserved oligomeric Golgi complex subunit 4	--	21.5	6	1	1	1	0.979	1.035	1.027	1.02	0.998	0.975	0.984	0.0445535	1.038	0.0115863	1.022	0.0560701	chloroplast	K20291	COG4, COD1; conserved oligomeric Golgi complex subunit 4		GO:0000301 retrograde transport, vesicle recycling within Golgi; GO:0006139 nucleobase-containing compound metabolic process; GO:0006725 cellular aromatic compound metabolic process; GO:0006807 nitrogen compound metabolic process; GO:0006810 transport; GO:0006890 retrograde vesicle-mediated transport, Golgi to endoplasmic reticulum; GO:0006891 intra-Golgi vesicle-mediated transport; GO:0006996 or…	GO:0005622 intracellular; GO:0005623 cell; GO:0005737 cytoplasm; GO:0005794 Golgi apparatus; GO:0012505 endomembrane system; GO:0017119 Golgi transport complex; GO:0032991 protein-containing complex; GO:0043226 organelle; GO:0043227 membrane-bounded organelle; GO:0043229 intracellular organelle; GO:0043231 intracellular membrane-bounded organelle; GO:0099023 vesicle tethering complex;	GO:0003676 nucleic acid binding; GO:0003723 RNA binding; GO:0003824 catalytic activity; GO:0004518 nuclease activity; GO:0004519 endonuclease activity; GO:0005488 binding; GO:0016787 hydrolase activity; GO:0016788 hydrolase activity, acting on ester bonds; GO:0097159 organic cyclic compound binding; GO:1901363 heterocyclic compound binding;			U	KOG0412	Golgi transport complex COD1 protein
TRINITY_DN10885_c0_g1_i2.p1	syndetin isoform X2	--	120.8	5	4	5	4	0.972	0.938	0.945	1	1.169	1.072	0.983	0.0654263	0.87	0.101537	0.853	0.0364744	nucleus	K23288	VPS50; syndetin							S	KOG2939	Uncharacterized conserved protein
TRINITY_DN10888_c0_g1_i7.p1	Aspartate-semialdehyde dehydrogenase	--	33.5	24	6	17	6	0.997	0.984	0.921	0.885	1.089	1.109	1.098	0.0186844	0.822	0.0412909	0.902	0.0227466	chloroplast	K00133	asd; aspartate-semialdehyde dehydrogenase [EC:1.2.1.11]	map00260 Glycine, serine and threonine metabolism; map00261 Monobactam biosynthesis; map00270 Cysteine and methionine metabolism; map00300 Lysine biosynthesis; map01100 Metabolic pathways; map01110 Biosynthesis of secondary metabolites; map01210 2-Oxocarboxylic acid metabolism; map01230 Biosynthesis of amino acids				PF01118; PF02774	Semialdehyde dehydrogenase, NAD binding domain; Semialdehyde dehydrogenase, dimerisation domain	E	KOG4777	Aspartate-semialdehyde dehydrogenase
TRINITY_DN10889_c1_g1_i1.p1	50S ribosomal protein L12	--	24.7	15	3	6	2	1.032	1.014	1.028	1.097	0.986	0.872	0.964	0.0586811	1.15	0.132141	1.105	0.0742302	mitochondria	K02935	RP-L7, MRPL12, rplL; large subunit ribosomal protein L7/L12	map03010 Ribosome	GO:0006412 translation; GO:0006518 peptide metabolic process; GO:0006807 nitrogen compound metabolic process; GO:0006950 response to stress; GO:0006952 defense response; GO:0008152 metabolic process; GO:0009058 biosynthetic process; GO:0009059 macromolecule biosynthetic process; GO:0009605 response to external stimulus; GO:0009607 response to biotic stimulus; GO:0009617 response to bacterium; GO:…	GO:0000311 plastid large ribosomal subunit; GO:0000313 organellar ribosome; GO:0000315 organellar large ribosomal subunit; GO:0005622 intracellular; GO:0005623 cell; GO:0005737 cytoplasm; GO:0005840 ribosome; GO:0005911 cell-cell junction; GO:0009295 nucleoid; GO:0009506 plasmodesma; GO:0009507 chloroplast; GO:0009526 plastid envelope; GO:0009532 plastid stroma; GO:0009534 chloroplast thylakoid; …		PF00542	Ribosomal protein L7/L12 C-terminal domain	J	KOG1715	Mitochondrial/chloroplast ribosomal protein L12
TRINITY_DN1088_c0_g1_i29.p1	Zinc finger CCCH domain-containing protein 53	--	87.6	4	2	2	1	0.912	0.823	0.912	1.07	1.128	1.196	0.885	0.184671	0.852	0.0713746	0.748	0.114309	nucleus						GO:0003676 nucleic acid binding; GO:0003723 RNA binding; GO:0003729 mRNA binding; GO:0005488 binding; GO:0097159 organic cyclic compound binding; GO:1901363 heterocyclic compound binding;	PF00076	RNA recognition motif. (a.k.a. RRM, RBD, or RNP domain)
TRINITY_DN10892_c0_g1_i1.p1	PHB domain-containing protein	--	34.3	19	6	11	6	1.034	1.066	1.047	1.035	0.965	0.876	1.009	0.0294336	1.134	0.0605111	1.144	0.0895854	chloroplast				GO:0006996 organelle organization; GO:0007005 mitochondrion organization; GO:0007006 mitochondrial membrane organization; GO:0009987 cellular process; GO:0016043 cellular component organization; GO:0061024 membrane organization; GO:0071840 cellular component organization or biogenesis;					C	KOG2620	Prohibitins and stomatins of the PID superfamily
TRINITY_DN10895_c0_g1_i1.p1	FYVE-type domain-containing protein	--	111.6	2	1	1	1	1.067	0.991	0.791	0.846	1.143	1.213	1.26	0.0998929	0.694	0.00509076	0.876	0.0944963	cytoplasm				GO:0000003 reproduction; GO:0003006 developmental process involved in reproduction; GO:0006464 cellular protein modification process; GO:0006508 proteolysis; GO:0006511 ubiquitin-dependent protein catabolic process; GO:0006807 nitrogen compound metabolic process; GO:0006810 transport; GO:0006886 intracellular protein transport; GO:0006897 endocytosis; GO:0007034 vacuolar transport; GO:0007049 cel…	GO:0000322 storage vacuole; GO:0000323 lytic vacuole; GO:0000324 fungal-type vacuole; GO:0000329 fungal-type vacuole membrane; GO:0005622 intracellular; GO:0005623 cell; GO:0005628 prospore membrane; GO:0005737 cytoplasm; GO:0005768 endosome; GO:0005773 vacuole; GO:0005774 vacuolar membrane; GO:0012505 endomembrane system; GO:0016020 membrane; GO:0031090 organelle membrane; GO:0031410 cytoplasmic…	GO:0003824 catalytic activity; GO:0005488 binding; GO:0005543 phospholipid binding; GO:0008289 lipid binding; GO:0016740 transferase activity; GO:0019787 ubiquitin-like protein transferase activity; GO:0032266 phosphatidylinositol-3-phosphate binding; GO:0035091 phosphatidylinositol binding; GO:0043167 ion binding; GO:0043168 anion binding; GO:0061659 ubiquitin-like protein ligase activity; GO:01…	PF01363	FYVE zinc finger	TU	KOG1818	Membrane trafficking and cell signaling protein HRS, contains VHS and FYVE domains
TRINITY_DN1089_c0_g1_i1.p3	UVR domain-containing protein	--	13.7	17	2	11	1	0.848	0.88	0.875	0.866	1.278	1.304	0.992	0.0334852	0.675	0.0220152	0.67	0.0116179	nucleus	K03696	clpC; ATP-dependent Clp protease ATP-binding subunit ClpC							O	KOG1051	Chaperone HSP104 and related ATP-dependent Clp proteases
TRINITY_DN1089_c0_g1_i1.p1	ATP-dependent Clp protease ATP-binding subunit clpA homolog CD4B, chloroplastic-like	--	44.1	33	11	34	1	0.823	0.842	0.885	0.922	1.302	1.276	0.922	0.0130448	0.702	0.0433437	0.646	0.0306486	chloroplast	K03696	clpC; ATP-dependent Clp protease ATP-binding subunit ClpC					PF00004	ATPase family associated with various cellular activities (AAA)	O	KOG1051	Chaperone HSP104 and related ATP-dependent Clp proteases
TRINITY_DN1089_c0_g1_i1.p2	CLPC-like protein	--	43.2	21	8	35	8	0.844	0.835	0.834	0.867	1.316	1.338	0.988	0.0350868	0.641	0.0154438	0.633	0.0190052	cytoplasm	K03696	clpC; ATP-dependent Clp protease ATP-binding subunit ClpC					PF07724; PF10431	AAA domain (Cdc48 subfamily); C-terminal, D2-small domain, of ClpB protein	O	KOG1051	Chaperone HSP104 and related ATP-dependent Clp proteases
TRINITY_DN108_c0_g2_i1.p1	Receptor-like serine/threonine-protein kinase	--	90.3	7	4	5	3	0.916	0.974	0.912	1.007	1.112	1.12	0.986	0.0265479	0.859	0.0649929	0.847	0.0384025	chloroplast				GO:0006464 cellular protein modification process; GO:0006468 protein phosphorylation; GO:0006793 phosphorus metabolic process; GO:0006796 phosphate-containing compound metabolic process; GO:0006807 nitrogen compound metabolic process; GO:0008152 metabolic process; GO:0009987 cellular process; GO:0016310 phosphorylation; GO:0019538 protein metabolic process; GO:0036211 protein modification process…	GO:0005623 cell; GO:0005886 plasma membrane; GO:0016020 membrane; GO:0071944 cell periphery;	GO:0003824 catalytic activity; GO:0004672 protein kinase activity; GO:0004674 protein serine/threonine kinase activity; GO:0005488 binding; GO:0005515 protein binding; GO:0005516 calmodulin binding; GO:0016301 kinase activity; GO:0016740 transferase activity; GO:0016772 transferase activity, transferring phosphorus-containing groups; GO:0016773 phosphotransferase activity, alcohol group as accept…	PF01453; PF00069	D-mannose binding lectin; Protein kinase domain
TRINITY_DN10905_c0_g1_i1.p1	Putative E3 ubiquitin-protein ligase UBR7	--	46.8	10	4	6	4	1.078	1.054	1.062	1.008	0.886	0.869	1.03	0.0212715	1.18	0.0233804	1.215	0.00232792	nucleus	K11979	UBR7; E3 ubiquitin-protein ligase UBR7 [EC:2.3.2.27]							S	KOG2752	Uncharacterized conserved protein, contains N-recognin-type Zn-finger
TRINITY_DN10907_c0_g1_i2.p1	HABP4_PAI-RBP1 domain-containing protein	--	18.7	51	5	16	5	1.182	1.128	1.102	1.142	0.711	0.688	1.03	0.0583252	1.605	0.0484621	1.651	0.00942238	nucleus	K13199	SERBP1; plasminogen activator inhibitor 1 RNA-binding protein
TRINITY_DN1090_c0_g1_i1.p1	S5 DRBM domain-containing protein	--	30.3	18	4	21	4	1.113	1.167	1.152	1.11	0.766	0.73	1.008	0.0595975	1.512	0.00794765	1.526	0.0676524	cytoplasm	K02981	RP-S2e, RPS2; small subunit ribosomal protein S2e	map03010 Ribosome	GO:0006412 translation; GO:0006518 peptide metabolic process; GO:0006807 nitrogen compound metabolic process; GO:0008152 metabolic process; GO:0009058 biosynthetic process; GO:0009059 macromolecule biosynthetic process; GO:0009987 cellular process; GO:0010467 gene expression; GO:0019538 protein metabolic process; GO:0034641 cellular nitrogen compound metabolic process; GO:0034645 cellular macromo…	GO:0005618 cell wall; GO:0005622 intracellular; GO:0005623 cell; GO:0005634 nucleus; GO:0005730 nucleolus; GO:0005737 cytoplasm; GO:0005829 cytosol; GO:0005840 ribosome; GO:0005844 polysome; GO:0005886 plasma membrane; GO:0005911 cell-cell junction; GO:0009506 plasmodesma; GO:0009507 chloroplast; GO:0009536 plastid; GO:0015935 small ribosomal subunit; GO:0016020 membrane; GO:0022626 cytosolic rib…	GO:0003676 nucleic acid binding; GO:0003723 RNA binding; GO:0003729 mRNA binding; GO:0003735 structural constituent of ribosome; GO:0005198 structural molecule activity; GO:0005488 binding; GO:0097159 organic cyclic compound binding; GO:1901363 heterocyclic compound binding;	PF00333; PF03719	Ribosomal protein S5, N-terminal domain; Ribosomal protein S5, C-terminal domain	J	KOG0877	40S ribosomal protein S2/30S ribosomal protein S5
TRINITY_DN10913_c0_g1_i2.p1	universal stress protein Slr1101-like isoform X2	--	12.8	10	1	1	1													cytoplasm							PF00582	Universal stress protein family
TRINITY_DN1091_c0_g1_i8.p1	Coatomer subunit gamma	--	61.8	32	13	37	13	1.037	1.011	1.035	0.992	0.956	1.011	1.01	0.0118959	1.032	0.0698885	1.042	0.0576538	cytoplasm	K17267	COPG; coatomer subunit gamma			GO:0005622 intracellular; GO:0005623 cell; GO:0005737 cytoplasm; GO:0005829 cytosol; GO:0005886 plasma membrane; GO:0005911 cell-cell junction; GO:0009506 plasmodesma; GO:0009507 chloroplast; GO:0009536 plastid; GO:0016020 membrane; GO:0030054 cell junction; GO:0043226 organelle; GO:0043227 membrane-bounded organelle; GO:0043229 intracellular organelle; GO:0043231 intracellular membrane-bounded o…				U	KOG1078	Vesicle coat complex COPI, gamma subunit
TRINITY_DN1091_c0_g1_i8.p2	Coatomer subunit gamma	--	41.6	8	3	4	3	0.963	0.989	0.979	1.054	0.953	1.048	0.961	0.0338469	1.016	0.0146082	0.977	0.0477677	chloroplast	K17267	COPG; coatomer subunit gamma					PF08752	Coatomer gamma subunit appendage domain	U	KOG1078	Vesicle coat complex COPI, gamma subunit
TRINITY_DN10922_c0_g1_i3.p2	Conserved oligomeric Golgi complex subunit 5	--	30.5	12	3	4	3	0.964	0.88	1.066	0.963	1.06	1.103	0.909	0.00777895	0.94	0.100101	0.854	0.0919612	nucleus	K20292	COG5; conserved oligomeric Golgi complex subunit 5							U	KOG2211	Predicted Golgi transport complex 1 protein
TRINITY_DN10922_c0_g1_i3.p1	Conserved oligomeric Golgi complex subunit 5	--	63.4	10	5	6	5	0.856	0.977	0.96	1.06	1.073	1.058	0.907	0.0233883	0.948	0.0797685	0.86	0.102717	chloroplast	K20292	COG5; conserved oligomeric Golgi complex subunit 5							U	KOG2211	Predicted Golgi transport complex 1 protein
TRINITY_DN10925_c0_g2_i1.p1	Fe2OG dioxygenase domain-containing protein (Fragment)	--	40.9	10	3	4	3	1.021	1.133	1.186	1.147	0.718	0.765	0.924	0.0971364	1.576	0.0686686	1.452	0.0287422	cytoplasm				GO:0007275 multicellular organism development; GO:0007568 aging; GO:0008152 metabolic process; GO:0010150 leaf senescence; GO:0032501 multicellular organismal process; GO:0032502 developmental process; GO:0048366 leaf development; GO:0048367 shoot system development; GO:0048731 system development; GO:0048827 phyllome development; GO:0048856 anatomical structure development; GO:0055114 oxidation-r…		GO:0003824 catalytic activity; GO:0016491 oxidoreductase activity; GO:0016679 oxidoreductase activity, acting on diphenols and related substances as donors; GO:0016682 oxidoreductase activity, acting on diphenols and related substances as donors, oxygen as acceptor;	PF03171	2OG-Fe(II) oxygenase superfamily	Q	KOG0143	Iron/ascorbate family oxidoreductases
TRINITY_DN10926_c0_g1_i1.p1	Glycosyltransferase	--	53.5	21	7	9	7	0.762	0.875	0.846	0.902	1.296	1.305	0.936	0.0521543	0.672	0.0399852	0.629	0.0921824	chloroplast	K13496	UGT73C; UDP-glucosyltransferase 73C [EC:2.4.1.-]	map00908 Zeatin biosynthesis; map01110 Biosynthesis of secondary metabolites						CG	KOG1192	UDP-glucuronosyl and UDP-glucosyl transferase
TRINITY_DN10932_c0_g2_i1.p1	Protein DETOXIFICATION	--	32.8	3	1	3	1	0.583	0.584	0.729	0.764	1.841	1.573	0.782	0.0325522	0.441	0.144308	0.344	0.110999	cytoplasm	K03327	TC.MATE, SLC47A, norM, mdtK, dinF; multidrug resistance protein, MATE family		GO:0006810 transport; GO:0006855 drug transmembrane transport; GO:0015893 drug transport; GO:0042221 response to chemical; GO:0042493 response to drug; GO:0050896 response to stimulus; GO:0051179 localization; GO:0051234 establishment of localization; GO:0055085 transmembrane transport;	GO:0005622 intracellular; GO:0005623 cell; GO:0005737 cytoplasm; GO:0005773 vacuole; GO:0005774 vacuolar membrane; GO:0016020 membrane; GO:0031090 organelle membrane; GO:0043226 organelle; GO:0043227 membrane-bounded organelle; GO:0043229 intracellular organelle; GO:0043231 intracellular membrane-bounded organelle; GO:0098588 bounding membrane of organelle; GO:0098805 whole membrane;	GO:0005215 transporter activity; GO:0022857 transmembrane transporter activity;			V	KOG1347	Uncharacterized membrane protein, predicted efflux pump
TRINITY_DN10932_c0_g2_i1.p2	Protein DETOXIFICATION	--	16.6	7	1	3	1	0.674	0.773	0.817	0.802	1.558	1.438	0.894	0.10988	0.541	0.0444392	0.486	0.152927	endoplasmic reticulum	K03327	TC.MATE, SLC47A, norM, mdtK, dinF; multidrug resistance protein, MATE family		GO:0006810 transport; GO:0006855 drug transmembrane transport; GO:0015893 drug transport; GO:0042221 response to chemical; GO:0042493 response to drug; GO:0050896 response to stimulus; GO:0051179 localization; GO:0051234 establishment of localization; GO:0055085 transmembrane transport;	GO:0005622 intracellular; GO:0005623 cell; GO:0005737 cytoplasm; GO:0005773 vacuole; GO:0005774 vacuolar membrane; GO:0016020 membrane; GO:0031090 organelle membrane; GO:0043226 organelle; GO:0043227 membrane-bounded organelle; GO:0043229 intracellular organelle; GO:0043231 intracellular membrane-bounded organelle; GO:0098588 bounding membrane of organelle; GO:0098805 whole membrane;	GO:0005215 transporter activity; GO:0022857 transmembrane transporter activity;			V	KOG1347	Uncharacterized membrane protein, predicted efflux pump
TRINITY_DN10936_c0_g1_i10.p1	Derlin-2	--	11.7	8	1	1	1	0.882	1.079	1.068	1.29	0.84	0.862	0.831	0.00850911	1.384	0.115467	1.151	0.124097	extracellular	K13989	DERL2_3; Derlin-2/3	map04141 Protein processing in endoplasmic reticulum						S	KOG0858	Predicted membrane protein
TRINITY_DN10946_c0_g1_i1.p1	Elongation factor 1-alpha	--	50.1	11	5	42	1	1.382	1.05	0.578	1.25	1.111	0.671	1.616	0.678875	1.192	0.797016	1.404	0.16161	cytoplasm	K03231	EEF1A; elongation factor 1-alpha	map03013 RNA transport	GO:0006412 translation; GO:0006414 translational elongation; GO:0006518 peptide metabolic process; GO:0006807 nitrogen compound metabolic process; GO:0007275 multicellular organism development; GO:0007399 nervous system development; GO:0007568 aging; GO:0008152 metabolic process; GO:0009058 biosynthetic process; GO:0009059 macromolecule biosynthetic process; GO:0009719 response to endogenous stim…	GO:0001726 ruffle; GO:0005622 intracellular; GO:0005623 cell; GO:0005634 nucleus; GO:0005730 nucleolus; GO:0005737 cytoplasm; GO:0005829 cytosol; GO:0005856 cytoskeleton; GO:0005886 plasma membrane; GO:0005938 cell cortex; GO:0015629 actin cytoskeleton; GO:0016020 membrane; GO:0030863 cortical cytoskeleton; GO:0030864 cortical actin cytoskeleton; GO:0031252 cell leading edge; GO:0031253 cell proj…	GO:0000049 tRNA binding; GO:0003676 nucleic acid binding; GO:0003723 RNA binding; GO:0003729 mRNA binding; GO:0003746 translation elongation factor activity; GO:0003824 catalytic activity; GO:0003924 GTPase activity; GO:0005488 binding; GO:0005515 protein binding; GO:0005516 calmodulin binding; GO:0008135 translation factor activity, RNA binding; GO:0008144 drug binding; GO:0016462 pyrophosphatas…	PF00009; PF03144; PF03143	Elongation factor Tu GTP binding domain; Elongation factor Tu domain 2; Elongation factor Tu C-terminal domain	J	KOG0052	Translation elongation factor EF-1 alpha/Tu
TRINITY_DN10949_c0_g1_i4.p1	Plasmodesmata-located protein 2	--	30.5	5	1	2	1	1.071	0.736	1.121	1.245	0.953	0.897	0.773	0.332971	1.282	0.116932	0.972	0.220312	chloroplast				GO:0006091 generation of precursor metabolites and energy; GO:0006810 transport; GO:0008152 metabolic process; GO:0009767 photosynthetic electron transport chain; GO:0009773 photosynthetic electron transport in photosystem I; GO:0009987 cellular process; GO:0010496 intercellular transport; GO:0010497 plasmodesmata-mediated intercellular transport; GO:0015979 photosynthesis; GO:0016032 viral proce…	GO:0005622 intracellular; GO:0005623 cell; GO:0005737 cytoplasm; GO:0005911 cell-cell junction; GO:0009506 plasmodesma; GO:0009507 chloroplast; GO:0009536 plastid; GO:0010598 NAD(P)H dehydrogenase complex (plastoquinone); GO:0016020 membrane; GO:0030054 cell junction; GO:0032991 protein-containing complex; GO:0043226 organelle; GO:0043227 membrane-bounded organelle; GO:0043229 intracellular organ…
TRINITY_DN1094_c0_g1_i19.p3	Transcription elongation factor spt6	--	22.3	7	1	1	1	1.104	1.057	1.093	0.854	1.003	0.924	1.124	0.143434	1.007	0.116564	1.122	0.0270874	cytoplasm	K11292	SUPT6H, SPT6; transcription elongation factor SPT6		GO:0000003 reproduction; GO:0000018 regulation of DNA recombination; GO:0002637 regulation of immunoglobulin production; GO:0002682 regulation of immune system process; GO:0002694 regulation of leukocyte activation; GO:0002697 regulation of immune effector process; GO:0002700 regulation of production of molecular mediator of immune response; GO:0002703 regulation of leukocyte mediated immunity; G…	GO:0000785 chromatin; GO:0005622 intracellular; GO:0005623 cell; GO:0005634 nucleus; GO:0005654 nucleoplasm; GO:0005694 chromosome; GO:0005737 cytoplasm; GO:0005829 cytosol; GO:0005911 cell-cell junction; GO:0008023 transcription elongation factor complex; GO:0009506 plasmodesma; GO:0030054 cell junction; GO:0031974 membrane-enclosed lumen; GO:0031981 nuclear lumen; GO:0032991 protein-containing …	GO:0003682 chromatin binding; GO:0003700 DNA-binding transcription factor activity; GO:0005488 binding; GO:0005515 protein binding; GO:0031491 nucleosome binding; GO:0042393 histone binding; GO:0044877 protein-containing complex binding; GO:0140110 transcription regulator activity;			K	KOG1856	Transcription elongation factor SPT6
TRINITY_DN1094_c0_g1_i19.p2	S1 motif domain-containing protein	--	50	11	3	3	3	0.925	0.862	0.906	0.868	1.22	1.268	1.007	0.0196614	0.714	0.05744	0.719	0.0767098	cytoplasm	K11292	SUPT6H, SPT6; transcription elongation factor SPT6		GO:0000003 reproduction; GO:0000018 regulation of DNA recombination; GO:0002637 regulation of immunoglobulin production; GO:0002682 regulation of immune system process; GO:0002694 regulation of leukocyte activation; GO:0002697 regulation of immune effector process; GO:0002700 regulation of production of molecular mediator of immune response; GO:0002703 regulation of leukocyte mediated immunity; G…	GO:0000785 chromatin; GO:0005622 intracellular; GO:0005623 cell; GO:0005634 nucleus; GO:0005654 nucleoplasm; GO:0005694 chromosome; GO:0005737 cytoplasm; GO:0005829 cytosol; GO:0005911 cell-cell junction; GO:0008023 transcription elongation factor complex; GO:0009506 plasmodesma; GO:0030054 cell junction; GO:0031974 membrane-enclosed lumen; GO:0031981 nuclear lumen; GO:0032991 protein-containing …	GO:0003682 chromatin binding; GO:0003700 DNA-binding transcription factor activity; GO:0005488 binding; GO:0005515 protein binding; GO:0031491 nucleosome binding; GO:0042393 histone binding; GO:0044877 protein-containing complex binding; GO:0140110 transcription regulator activity;	PF00575	S1 RNA binding domain	K	KOG1856	Transcription elongation factor SPT6
TRINITY_DN1094_c1_g1_i1.p1	Calcium-binding EF-hand	--	23.1	10	2	6	2	0.988	0.84	0.812	0.844	1.325	1.245	1.106	0.141933	0.646	0.0712036	0.71	0.0706609	chloroplast							PF13499	EF-hand domain pair
TRINITY_DN10951_c0_g1_i1.p1	Pectinesterase	--	61.4	11	5	5	5	1.112	1.096	1.109	0.927	0.96	0.904	1.092	0.115855	1.09	0.0843338	1.185	0.0322226	chloroplast	K01051	E3.1.1.11; pectinesterase [EC:3.1.1.11]	map00040 Pentose and glucuronate interconversions; map01100 Metabolic pathways	GO:0006950 response to stress; GO:0006952 defense response; GO:0009605 response to external stimulus; GO:0009607 response to biotic stimulus; GO:0009617 response to bacterium; GO:0042742 defense response to bacterium; GO:0043086 negative regulation of catalytic activity; GO:0043207 response to external biotic stimulus; GO:0044092 negative regulation of molecular function; GO:0050790 regulation of…	GO:0005623 cell; GO:0071944 cell periphery;	GO:0003824 catalytic activity; GO:0004857 enzyme inhibitor activity; GO:0016787 hydrolase activity; GO:0016788 hydrolase activity, acting on ester bonds; GO:0030234 enzyme regulator activity; GO:0030599 pectinesterase activity; GO:0046910 pectinesterase inhibitor activity; GO:0052689 carboxylic ester hydrolase activity; GO:0098772 molecular function regulator;	PF04043	Plant invertase/pectin methylesterase inhibitor
TRINITY_DN10959_c1_g1_i2.p1	PITH domain-containing protein	--	17.7	13	2	10	2	0.981	0.976	0.886	1.029	1.08	1.116	1.027	0.109421	0.871	0.082807	0.892	0.0261745	nucleus							PF06201	PITH domain	O	KOG0908	Thioredoxin-like protein
TRINITY_DN10963_c0_g1_i2.p1	Putative leucine-rich repeat-containing protein	--	125.3	22	20	32	20	0.876	0.863	0.827	0.782	1.344	1.306	1.082	0.0294219	0.607	0.0186387	0.657	0.00969377	cytoplasm
TRINITY_DN10967_c0_g1_i1.p1	GLTSCR1 domain-containing protein	--	42.1	8	2	4	2	1.024	0.95	0.974	0.972	1.034	1.084	1.014	0.0516035	0.92	0.0346056	0.933	0.0863989	nucleus
TRINITY_DN1097_c0_g1_i8.p1	40S ribosomal protein S15-4	--	14.9	13	1	6	1	1.166	0.993	0.979	0.861	1.063	0.98	1.172	0.0229267	0.9	0.0329983	1.055	0.0563004	cytoplasm	K02958	RP-S15e, RPS15; small subunit ribosomal protein S15e	map03010 Ribosome						J	KOG0898	40S ribosomal protein S15
TRINITY_DN10980_c0_g1_i6.p1	DEAD-box ATP-dependent RNA helicase 53, mitochondrial	--	37	14	3	5	3	1.002	1.089	1.17	1.234	0.72	0.801	0.869	0.0211562	1.583	0.0375218	1.376	0.0164443	chloroplast				GO:0000373 Group II intron splicing; GO:0000375 RNA splicing, via transesterification reactions; GO:0000377 RNA splicing, via transesterification reactions with bulged adenosine as nucleophile; GO:0001101 response to acid chemical; GO:0006139 nucleobase-containing compound metabolic process; GO:0006396 RNA processing; GO:0006725 cellular aromatic compound metabolic process; GO:0006807 nitrogen co…	GO:0005618 cell wall; GO:0005622 intracellular; GO:0005623 cell; GO:0005634 nucleus; GO:0005730 nucleolus; GO:0005737 cytoplasm; GO:0005739 mitochondrion; GO:0018995 host cellular component; GO:0019034 viral replication complex; GO:0030312 external encapsulating structure; GO:0031974 membrane-enclosed lumen; GO:0031981 nuclear lumen; GO:0033643 host cell part; GO:0033646 host intracellular part; …	GO:0003676 nucleic acid binding; GO:0003677 DNA binding; GO:0003723 RNA binding; GO:0003724 RNA helicase activity; GO:0003824 catalytic activity; GO:0004386 helicase activity; GO:0005488 binding; GO:0008186 RNA-dependent ATPase activity; GO:0016462 pyrophosphatase activity; GO:0016787 hydrolase activity; GO:0016817 hydrolase activity, acting on acid anhydrides; GO:0016818 hydrolase activity, acti…	PF00270	DEAD/DEAH box helicase	A	KOG0331	ATP-dependent RNA helicase
TRINITY_DN10980_c0_g1_i6.p2	DEAD-box ATP-dependent RNA helicase 53 -like protein	--	30.8	25	6	10	6	1.018	1.148	1.368	1.372	0.56	0.507	0.79	0.083189	2.574	0.072235	2.041	0.154517	nucleus				GO:0000373 Group II intron splicing; GO:0000375 RNA splicing, via transesterification reactions; GO:0000377 RNA splicing, via transesterification reactions with bulged adenosine as nucleophile; GO:0001101 response to acid chemical; GO:0006139 nucleobase-containing compound metabolic process; GO:0006396 RNA processing; GO:0006725 cellular aromatic compound metabolic process; GO:0006807 nitrogen co…	GO:0005618 cell wall; GO:0005622 intracellular; GO:0005623 cell; GO:0005634 nucleus; GO:0005730 nucleolus; GO:0005737 cytoplasm; GO:0005739 mitochondrion; GO:0018995 host cellular component; GO:0019034 viral replication complex; GO:0030312 external encapsulating structure; GO:0031974 membrane-enclosed lumen; GO:0031981 nuclear lumen; GO:0033643 host cell part; GO:0033646 host intracellular part; …	GO:0003676 nucleic acid binding; GO:0003677 DNA binding; GO:0003723 RNA binding; GO:0003724 RNA helicase activity; GO:0003824 catalytic activity; GO:0004386 helicase activity; GO:0005488 binding; GO:0008186 RNA-dependent ATPase activity; GO:0016462 pyrophosphatase activity; GO:0016787 hydrolase activity; GO:0016817 hydrolase activity, acting on acid anhydrides; GO:0016818 hydrolase activity, acti…			A	KOG0331	ATP-dependent RNA helicase
TRINITY_DN10982_c0_g1_i4.p2	Ty3/gypsy retrotransposon protein (Fragment)	--	12.5	17	1	5	1	0.819	0.832	0.869	0.802	1.375	1.36	0.989	0.067888	0.611	0.0486064	0.604	0.0187313	chloroplast
TRINITY_DN1098_c0_g1_i5.p1	eukaryotic translation initiation factor 5	--	49	6	3	4	3	0.938	0.828	0.872	0.687	1.386	1.452	1.14	0.0799796	0.551	0.200197	0.624	0.121348	nucleus	K03262	EIF5; translation initiation factor 5	map03013 RNA transport		GO:0005622 intracellular; GO:0005623 cell; GO:0005634 nucleus; GO:0005737 cytoplasm; GO:0005829 cytosol; GO:0043226 organelle; GO:0043227 membrane-bounded organelle; GO:0043229 intracellular organelle; GO:0043231 intracellular membrane-bounded organelle;				J	KOG2767	Translation initiation factor 5 (eIF-5)
TRINITY_DN10990_c0_g1_i14.p2	Putative mediator of RNA polymerase II transcription subunit 12 isoform X1 (Fragment)	--	105.4	2	1	1	1	1.132	1.12	1.126	1.028	0.798	0.821	1.047	0.0567306	1.332	0.0844386	1.392	0.0279489	chloroplast				GO:0006139 nucleobase-containing compound metabolic process; GO:0006351 transcription, DNA-templated; GO:0006352 DNA-templated transcription, initiation; GO:0006366 transcription by RNA polymerase II; GO:0006367 transcription initiation from RNA polymerase II promoter; GO:0006725 cellular aromatic compound metabolic process; GO:0006807 nitrogen compound metabolic process; GO:0008152 metabolic pro…	GO:0005622 intracellular; GO:0005623 cell; GO:0005634 nucleus; GO:0005654 nucleoplasm; GO:0016592 mediator complex; GO:0031974 membrane-enclosed lumen; GO:0031981 nuclear lumen; GO:0032991 protein-containing complex; GO:0043226 organelle; GO:0043227 membrane-bounded organelle; GO:0043229 intracellular organelle; GO:0043231 intracellular membrane-bounded organelle; GO:0043233 organelle lumen; GO:0…				K	KOG4522	RNA polymerase II transcription mediator
TRINITY_DN10993_c0_g1_i13.p1	Clustered mitochondria protein homolog	--	76.5	12	6	10	6	0.96	1.089	1.215	1.067	0.788	0.938	0.906	0.180388	1.34	0.213187	1.19	0.0338841	nucleus	K03255	TIF31, CLU1; protein TIF31					PF13236	Clustered mitochondria	S	KOG1839	Uncharacterized protein CLU1/cluA/TIF31 involved in mitochondrial morphology/distribution, also found associated with eIF-3
TRINITY_DN10993_c0_g1_i13.p2	Clustered mitochondria protein	--	43.8	5	2	4	2	0.901	0.983	1.086	0.973	1.088	1.004	0.92	0.138347	0.984	0.0208501	0.904	0.118177	mitochondria	K03255	TIF31, CLU1; protein TIF31							S	KOG1839	Uncharacterized protein CLU1/cluA/TIF31 involved in mitochondrial morphology/distribution, also found associated with eIF-3
TRINITY_DN10994_c0_g1_i10.p2	O-fucosyltransferase family protein	--	25.4	5	1	1	1	0.979	1.066	1.103	1.353	0.757	0.758	0.838	0.0843803	1.621	0.143079	1.35	0.0592094	extracellular
TRINITY_DN10995_c0_g1_i8.p1	Strictosidine synthase	--	27	24	4	8	4	1.1	0.962	1.056	0.984	0.966	0.974	1.01	0.0448068	1.051	0.0558154	1.064	0.100398	cytoplasm					GO:0005622 intracellular; GO:0005623 cell; GO:0005737 cytoplasm; GO:0005783 endoplasmic reticulum; GO:0012505 endomembrane system; GO:0016020 membrane; GO:0043226 organelle; GO:0043227 membrane-bounded organelle; GO:0043229 intracellular organelle; GO:0043231 intracellular membrane-bounded organelle;	GO:0003824 catalytic activity; GO:0016787 hydrolase activity; GO:0016788 hydrolase activity, acting on ester bonds;			J	KOG1520	Predicted alkaloid synthase/Surface mucin Hemomucin
TRINITY_DN10996_c0_g1_i3.p1	MHD1 domain-containing protein	--	51.1	5	1	1	1	0.959	0.805	1.042	0.777	1.025	1.437	0.978	0.0838695	0.779	0.43207	0.748	0.355444	nucleus
TRINITY_DN109_c0_g1_i3.p1	Peptidylprolyl isomerase	--	23.4	6	1	1	1	0.746	0.731	0.828	0.802	1.668	1.287	0.906	0.00780471	0.56	0.160505	0.507	0.168591	chloroplast				GO:0002791 regulation of peptide secretion; GO:0002792 negative regulation of peptide secretion; GO:0006464 cellular protein modification process; GO:0006470 protein dephosphorylation; GO:0006629 lipid metabolic process; GO:0006644 phospholipid metabolic process; GO:0006650 glycerophospholipid metabolic process; GO:0006655 phosphatidylglycerol biosynthetic process; GO:0006793 phosphorus metabolic…	GO:0005622 intracellular; GO:0005623 cell; GO:0005737 cytoplasm; GO:0005739 mitochondrion; GO:0005740 mitochondrial envelope; GO:0005743 mitochondrial inner membrane; GO:0016020 membrane; GO:0016021 integral component of membrane; GO:0019866 organelle inner membrane; GO:0031090 organelle membrane; GO:0031224 intrinsic component of membrane; GO:0031300 intrinsic component of organelle membrane; GO…	GO:0003824 catalytic activity; GO:0004439 phosphatidylinositol-4,5-bisphosphate 5-phosphatase activity; GO:0004721 phosphoprotein phosphatase activity; GO:0008138 protein tyrosine/serine/threonine phosphatase activity; GO:0008962 phosphatidylglycerophosphatase activity; GO:0016787 hydrolase activity; GO:0016788 hydrolase activity, acting on ester bonds; GO:0016791 phosphatase activity; GO:0034593…			S	KOG1719	Dual specificity phosphatase
TRINITY_DN10_c0_g1_i4.p1	Sulfotransferase	--	35.1	5	2	3	1	0.742	0.635	1.111	1.103	1.305	1.14	0.622	0.104588	0.91	0.0909637	0.563	0.0150715	cytoplasm	K22312	ST2A, SOT15; hydroxyjasmonate sulfotransferase [EC:2.8.2.39]					PF00685	Sulfotransferase domain	S	KOG1584	Sulfotransferase
TRINITY_DN10_c0_g2_i1.p1	Sulfotransferase	--	37.5	11	3	4	2	0.873	0.648	0.935	0.833	1.424	1.341	0.856	0.128865	0.639	0.039837	0.548	0.167744	cytoplasm	K22312	ST2A, SOT15; hydroxyjasmonate sulfotransferase [EC:2.8.2.39]					PF00685	Sulfotransferase domain	S	KOG1584	Sulfotransferase
TRINITY_DN11000_c0_g1_i2.p1	Transketolase	--	80.5	37	20	59	18	0.887	0.933	0.959	0.984	1.169	1.135	0.936	0.0173662	0.843	0.0394001	0.79	0.0563539	chloroplast	K00615	E2.2.1.1, tktA, tktB; transketolase [EC:2.2.1.1]	map00030 Pentose phosphate pathway; map00710 Carbon fixation in photosynthetic organisms; map01100 Metabolic pathways; map01110 Biosynthesis of secondary metabolites; map01200 Carbon metabolism; map01230 Biosynthesis of amino acids			GO:0003824 catalytic activity; GO:0004802 transketolase activity; GO:0005488 binding; GO:0005509 calcium ion binding; GO:0016740 transferase activity; GO:0016744 transferase activity, transferring aldehyde or ketonic groups; GO:0030145 manganese ion binding; GO:0043167 ion binding; GO:0043169 cation binding; GO:0046872 metal ion binding; GO:0046914 transition metal ion binding; GO:0050897 cobalt …	PF00456; PF02779; PF02780	Transketolase, thiamine diphosphate binding domain; Transketolase, pyrimidine binding domain; Transketolase, C-terminal domain	G	KOG0523	Transketolase
TRINITY_DN11003_c1_g1_i9.p1	Dolichyl-diphosphooligosaccharide--protein glycosyltransferase subunit 1	--	36.5	15	2	8	2	0.949	1.056	1.111	1.162	0.84	0.905	0.882	0.044119	1.304	0.0211562	1.148	0.0227801	cytoplasm	K12666	OST1, RPN1; oligosaccharyltransferase complex subunit alpha (ribophorin I)	map00510 N-Glycan biosynthesis; map00513 Various types of N-glycan biosynthesis; map01100 Metabolic pathways; map04141 Protein processing in endoplasmic reticulum	GO:0006464 cellular protein modification process; GO:0006486 protein glycosylation; GO:0006487 protein N-linked glycosylation; GO:0006807 nitrogen compound metabolic process; GO:0008152 metabolic process; GO:0009058 biosynthetic process; GO:0009059 macromolecule biosynthetic process; GO:0009100 glycoprotein metabolic process; GO:0009101 glycoprotein biosynthetic process; GO:0009987 cellular proce…	GO:0005622 intracellular; GO:0005623 cell; GO:0005737 cytoplasm; GO:0005783 endoplasmic reticulum; GO:0005789 endoplasmic reticulum membrane; GO:0008250 oligosaccharyltransferase complex; GO:0012505 endomembrane system; GO:0016020 membrane; GO:0031984 organelle subcompartment; GO:0032991 protein-containing complex; GO:0042175 nuclear outer membrane-endoplasmic reticulum membrane network; GO:00432…	GO:0003824 catalytic activity; GO:0004576 oligosaccharyl transferase activity; GO:0004579 dolichyl-diphosphooligosaccharide-protein glycotransferase activity; GO:0016740 transferase activity; GO:0016757 transferase activity, transferring glycosyl groups; GO:0016758 transferase activity, transferring hexosyl groups;			O	KOG2291	Oligosaccharyltransferase, alpha subunit (ribophorin I)
TRINITY_DN11003_c1_g1_i9.p2	Dolichyl-diphosphooligosaccharide--protein glycosyltransferase subunit 1	--	20.3	12	3	4	3	1.161	1.201	1.176	1.155	0.679	0.68	1.014	0.0369775	1.716	0.0136022	1.738	0.0227836	extracellular	K12666	OST1, RPN1; oligosaccharyltransferase complex subunit alpha (ribophorin I)	map00510 N-Glycan biosynthesis; map00513 Various types of N-glycan biosynthesis; map01100 Metabolic pathways; map04141 Protein processing in endoplasmic reticulum	GO:0006464 cellular protein modification process; GO:0006486 protein glycosylation; GO:0006487 protein N-linked glycosylation; GO:0006807 nitrogen compound metabolic process; GO:0008152 metabolic process; GO:0009058 biosynthetic process; GO:0009059 macromolecule biosynthetic process; GO:0009100 glycoprotein metabolic process; GO:0009101 glycoprotein biosynthetic process; GO:0009987 cellular proce…	GO:0005622 intracellular; GO:0005623 cell; GO:0005737 cytoplasm; GO:0005783 endoplasmic reticulum; GO:0005789 endoplasmic reticulum membrane; GO:0008250 oligosaccharyltransferase complex; GO:0012505 endomembrane system; GO:0016020 membrane; GO:0031984 organelle subcompartment; GO:0032991 protein-containing complex; GO:0042175 nuclear outer membrane-endoplasmic reticulum membrane network; GO:00432…	GO:0003824 catalytic activity; GO:0004576 oligosaccharyl transferase activity; GO:0004579 dolichyl-diphosphooligosaccharide-protein glycotransferase activity; GO:0016740 transferase activity; GO:0016757 transferase activity, transferring glycosyl groups; GO:0016758 transferase activity, transferring hexosyl groups;			O	KOG2291	Oligosaccharyltransferase, alpha subunit (ribophorin I)
TRINITY_DN11004_c0_g1_i3.p1	Late embryogenesis abundant protein (Fragment)	--	32.3	4	1	1	1	0.949	0.978	0.798	0.92	1.205	1.201	1.126	0.0791256	0.714	0.102996	0.801	0.0229523	chloroplast	K07019	K07019; uncharacterized protein					PF00561	alpha/beta hydrolase fold	S	KOG1838	Alpha/beta hydrolase
TRINITY_DN11012_c0_g1_i1.p1	Cyanase (Fragment)	--	16.4	59	7	12	7	1.168	1.039	1.105	1.156	0.696	0.787	0.978	0.114236	1.529	0.0550512	1.499	0.168875	mitochondria	K01725	cynS; cyanate lyase [EC:4.2.1.104]	map00910 Nitrogen metabolism; map01100 Metabolic pathways			GO:0003824 catalytic activity; GO:0008824 cyanate hydratase activity; GO:0016829 lyase activity; GO:0016840 carbon-nitrogen lyase activity;	PF02560	Cyanate lyase C-terminal domain
TRINITY_DN11014_c0_g1_i3.p1	Tyrosine--tRNA ligase	--	55.4	10	4	6	4	0.966	0.873	0.914	0.864	1.217	1.144	1.034	0.0321568	0.753	0.00375621	0.778	0.0281571	chloroplast	K01866	YARS, tyrS; tyrosyl-tRNA synthetase [EC:6.1.1.1]	map00970 Aminoacyl-tRNA biosynthesis	GO:0000003 reproduction; GO:0003006 developmental process involved in reproduction; GO:0006082 organic acid metabolic process; GO:0006139 nucleobase-containing compound metabolic process; GO:0006399 tRNA metabolic process; GO:0006520 cellular amino acid metabolic process; GO:0006725 cellular aromatic compound metabolic process; GO:0006807 nitrogen compound metabolic process; GO:0007275 multicellu…	GO:0005622 intracellular; GO:0005623 cell; GO:0005737 cytoplasm; GO:0005739 mitochondrion; GO:0005829 cytosol; GO:0009507 chloroplast; GO:0009532 plastid stroma; GO:0009536 plastid; GO:0009570 chloroplast stroma; GO:0043226 organelle; GO:0043227 membrane-bounded organelle; GO:0043229 intracellular organelle; GO:0043231 intracellular membrane-bounded organelle;	GO:0003824 catalytic activity; GO:0004812 aminoacyl-tRNA ligase activity; GO:0004831 tyrosine-tRNA ligase activity; GO:0016874 ligase activity; GO:0016875 ligase activity, forming carbon-oxygen bonds; GO:0140098 catalytic activity, acting on RNA; GO:0140101 catalytic activity, acting on a tRNA;	PF01479	S4 domain	J	KOG2623	Tyrosyl-tRNA synthetase
TRINITY_DN11014_c0_g1_i3.p3	Dihydroorotase	--	18	7	1	1	1	0.961	0.972	0.943	0.889	1.205	1.074	1.056	0.049551	0.806	0.0395032	0.852	0.0888555	chloroplast	K01465	URA4, pyrC; dihydroorotase [EC:3.5.2.3]	map00240 Pyrimidine metabolism; map01100 Metabolic pathways	GO:0006139 nucleobase-containing compound metabolic process; GO:0006206 pyrimidine nucleobase metabolic process; GO:0006207 'de novo' pyrimidine nucleobase biosynthetic process; GO:0006220 pyrimidine nucleotide metabolic process; GO:0006221 pyrimidine nucleotide biosynthetic process; GO:0006725 cellular aromatic compound metabolic process; GO:0006753 nucleoside phosphate metabolic process; GO:000…	GO:0005622 intracellular; GO:0005623 cell; GO:0005737 cytoplasm; GO:0009507 chloroplast; GO:0009536 plastid; GO:0043226 organelle; GO:0043227 membrane-bounded organelle; GO:0043229 intracellular organelle; GO:0043231 intracellular membrane-bounded organelle;	GO:0003824 catalytic activity; GO:0004151 dihydroorotase activity; GO:0016787 hydrolase activity; GO:0016810 hydrolase activity, acting on carbon-nitrogen (but not peptide) bonds; GO:0016812 hydrolase activity, acting on carbon-nitrogen (but not peptide) bonds, in cyclic amides;			F	KOG2902	Dihydroorotase
TRINITY_DN11017_c0_g1_i6.p2	Pyruvate decarboxylase	--	34.1	7	2	3	2	1.21	1.131	1.158	1.138	0.696	0.684	1.019	0.0353727	1.664	0	1.696	0.0354283	chloroplast	K01568	PDC, pdc; pyruvate decarboxylase [EC:4.1.1.1]	map00010 Glycolysis / Gluconeogenesis; map01100 Metabolic pathways; map01110 Biosynthesis of secondary metabolites				PF02776	Thiamine pyrophosphate enzyme, N-terminal TPP binding domain	EH	KOG1184	Thiamine pyrophosphate-requiring enzyme
TRINITY_DN11017_c0_g1_i6.p1	Pyruvate decarboxylase	--	35.6	12	3	12	3	1.046	1.075	0.95	1.16	0.805	0.811	1.014	0.121338	1.305	0.135461	1.312	0.0145462	cytoplasm	K01568	PDC, pdc; pyruvate decarboxylase [EC:4.1.1.1]	map00010 Glycolysis / Gluconeogenesis; map01100 Metabolic pathways; map01110 Biosynthesis of secondary metabolites				PF00205	Thiamine pyrophosphate enzyme, central domain	EH	KOG1184	Thiamine pyrophosphate-requiring enzyme
TRINITY_DN1101_c0_g1_i1.p1	Ribosomal protein	--	14.6	35	4	10	4	0.972	1.37	1.24	0.728	0.872	0.889	1.333	0.582448	1.12	0.380531	1.328	0.226828	cytoplasm	K02964	RP-S18e, RPS18; small subunit ribosomal protein S18e	map03010 Ribosome		GO:0005622 intracellular; GO:0005623 cell; GO:0005737 cytoplasm;				J	KOG3311	Ribosomal protein S18
TRINITY_DN11027_c0_g2_i3.p1	BZIP domain-containing protein	--	16.1	18	1	1	1													chloroplast
TRINITY_DN1102_c0_g1_i8.p1	NAB domain-containing protein	--	194	1	1	1	1	0.854	0.704	0.87	0.847	1.264	1.516	0.906	0.117786	0.624	0.146298	0.57	0.262994	nucleus					GO:0005623 cell; GO:0005886 plasma membrane; GO:0016020 membrane; GO:0071944 cell periphery;
TRINITY_DN11031_c0_g1_i4.p1	DHHA1 domain protein	--	37.3	21	5	15	5	1.082	1.129	1.219	1.117	0.782	0.711	0.95	0.0915999	1.565	0.00542191	1.486	0.0970725	chloroplast
TRINITY_DN11032_c0_g1_i14.p1	Putative 5-oxoprolinase	--	137.8	18	17	32	17	1.01	1.066	1.016	1.069	0.9	0.919	0.996	0.00213091	1.146	0.0209787	1.141	0.0235496	cytoplasm	K01469	OPLAH, OXP1, oplAH; 5-oxoprolinase (ATP-hydrolysing) [EC:3.5.2.9]	map00480 Glutathione metabolism; map01100 Metabolic pathways	GO:0006518 peptide metabolic process; GO:0006575 cellular modified amino acid metabolic process; GO:0006749 glutathione metabolic process; GO:0006751 glutathione catabolic process; GO:0006790 sulfur compound metabolic process; GO:0006807 nitrogen compound metabolic process; GO:0008152 metabolic process; GO:0009056 catabolic process; GO:0009987 cellular process; GO:0034641 cellular nitrogen compou…	GO:0005622 intracellular; GO:0005623 cell; GO:0005737 cytoplasm; GO:0005829 cytosol; GO:0005911 cell-cell junction; GO:0009506 plasmodesma; GO:0030054 cell junction; GO:0055044 symplast;	GO:0003824 catalytic activity; GO:0016787 hydrolase activity; GO:0016810 hydrolase activity, acting on carbon-nitrogen (but not peptide) bonds; GO:0016812 hydrolase activity, acting on carbon-nitrogen (but not peptide) bonds, in cyclic amides; GO:0017168 5-oxoprolinase (ATP-hydrolyzing) activity;			E	KOG1939	Oxoprolinase
TRINITY_DN11034_c0_g1_i4.p1	Purple acid phosphatase	--	27.4	9	1	2	1													chloroplast	K22390	ACP7; acid phosphatase type 7		GO:0006793 phosphorus metabolic process; GO:0006796 phosphate-containing compound metabolic process; GO:0006950 response to stress; GO:0007154 cell communication; GO:0008152 metabolic process; GO:0009267 cellular response to starvation; GO:0009605 response to external stimulus; GO:0009987 cellular process; GO:0009991 response to extracellular stimulus; GO:0016036 cellular response to phosphate st…	GO:0005576 extracellular region; GO:0005615 extracellular space; GO:0005618 cell wall; GO:0005622 intracellular; GO:0005623 cell; GO:0005737 cytoplasm; GO:0005829 cytosol; GO:0005911 cell-cell junction; GO:0009505 plant-type cell wall; GO:0009506 plasmodesma; GO:0030054 cell junction; GO:0030312 external encapsulating structure; GO:0055044 symplast; GO:0071944 cell periphery;	GO:0003824 catalytic activity; GO:0003993 acid phosphatase activity; GO:0005488 binding; GO:0005506 iron ion binding; GO:0008199 ferric iron binding; GO:0008270 zinc ion binding; GO:0016787 hydrolase activity; GO:0016788 hydrolase activity, acting on ester bonds; GO:0016791 phosphatase activity; GO:0030145 manganese ion binding; GO:0042578 phosphoric ester hydrolase activity; GO:0043167 ion bindi…	PF00149	Calcineurin-like phosphoesterase	G	KOG1378	Purple acid phosphatase
TRINITY_DN11035_c0_g1_i3.p1	Enolase-phosphatase E1	--	30.8	42	7	14	7	0.961	1.003	0.96	1.097	0.97	1.093	0.958	0.0642489	0.997	0.00992928	0.954	0.0540794	cytoskeleton	K16054	DEP1; methylthioribulose 1-phosphate dehydratase / enolase-phosphatase E1 [EC:4.2.1.109 3.1.3.77]	map00270 Cysteine and methionine metabolism; map01100 Metabolic pathways		GO:0005622 intracellular; GO:0005623 cell; GO:0005737 cytoplasm; GO:0005829 cytosol; GO:0009507 chloroplast; GO:0009532 plastid stroma; GO:0009536 plastid; GO:0009570 chloroplast stroma; GO:0043226 organelle; GO:0043227 membrane-bounded organelle; GO:0043229 intracellular organelle; GO:0043231 intracellular membrane-bounded organelle;		PF00596	Class II Aldolase and Adducin N-terminal domain	E	KOG2631	Class II aldolase/adducin N-terminal domain protein
TRINITY_DN11037_c0_g1_i3.p1	DNA-(apurinic or apyrimidinic site) endonuclease	--	32.9	4	1	1	1	0.984	0.89	0.995	1.015	1.105	1.048	0.933	0.0848831	0.934	0.0522101	0.869	0.0333426	nucleus	K01142	E3.1.11.2, xthA; exodeoxyribonuclease III [EC:3.1.11.2]	map03410 Base excision repair	GO:0006139 nucleobase-containing compound metabolic process; GO:0006259 DNA metabolic process; GO:0006281 DNA repair; GO:0006284 base-excision repair; GO:0006289 nucleotide-excision repair; GO:0006355 regulation of transcription, DNA-templated; GO:0006725 cellular aromatic compound metabolic process; GO:0006793 phosphorus metabolic process; GO:0006796 phosphate-containing compound metabolic proce…	GO:0005622 intracellular; GO:0005623 cell; GO:0005634 nucleus; GO:0005737 cytoplasm; GO:0009295 nucleoid; GO:0009507 chloroplast; GO:0009532 plastid stroma; GO:0009536 plastid; GO:0009570 chloroplast stroma; GO:0042644 chloroplast nucleoid; GO:0042646 plastid nucleoid; GO:0043226 organelle; GO:0043227 membrane-bounded organelle; GO:0043228 non-membrane-bounded organelle; GO:0043229 intracellular …	GO:0003824 catalytic activity; GO:0003906 DNA-(apurinic or apyrimidinic site) endonuclease activity; GO:0004518 nuclease activity; GO:0004527 exonuclease activity; GO:0004528 phosphodiesterase I activity; GO:0004529 exodeoxyribonuclease activity; GO:0004536 deoxyribonuclease activity; GO:0008081 phosphoric diester hydrolase activity; GO:0008296 3'-5'-exodeoxyribonuclease activity; GO:0008309 doub…	PF03372	Endonuclease/Exonuclease/phosphatase family	L	KOG1294	Apurinic/apyrimidinic endonuclease and related enzymes
TRINITY_DN11037_c1_g1_i6.p1	TPR_REGION domain-containing protein	--	80.5	17	8	14	8	1.026	1.021	1.086	1.147	0.882	0.906	0.918	0.0423879	1.248	0.0198228	1.145	0.0222322	nucleus	K12607	CNOT10; CCR4-NOT transcription complex subunit 10	map03018 RNA degradation						S	KOG2471	TPR repeat-containing protein
TRINITY_DN11041_c0_g1_i4.p1	General transcription factor IIH subunit	--	34.2	7	1	1	1													nucleus	K03142	TFIIH2, GTF2H2, SSL1; transcription initiation factor TFIIH subunit 2	map03022 Basal transcription factors; map03420 Nucleotide excision repair	GO:0006139 nucleobase-containing compound metabolic process; GO:0006259 DNA metabolic process; GO:0006281 DNA repair; GO:0006289 nucleotide-excision repair; GO:0006351 transcription, DNA-templated; GO:0006355 regulation of transcription, DNA-templated; GO:0006357 regulation of transcription by RNA polymerase II; GO:0006366 transcription by RNA polymerase II; GO:0006725 cellular aromatic compound …	GO:0000428 DNA-directed RNA polymerase complex; GO:0005622 intracellular; GO:0005623 cell; GO:0005634 nucleus; GO:0005654 nucleoplasm; GO:0005667 transcription regulator complex; GO:0005675 transcription factor TFIIH holo complex; GO:0016591 RNA polymerase II, holoenzyme; GO:0030880 RNA polymerase complex; GO:0031974 membrane-enclosed lumen; GO:0031981 nuclear lumen; GO:0032806 carboxy-terminal d…	GO:0003676 nucleic acid binding; GO:0005488 binding; GO:0097159 organic cyclic compound binding; GO:1901363 heterocyclic compound binding;			KL	KOG2807	RNA polymerase II transcription initiation/nucleotide excision repair factor TFIIH, subunit SSL1
TRINITY_DN11045_c0_g1_i2.p1	Putative peptide-N4-(N-acetyl-beta-glucosaminyl)asparagine amidase A-like (Fragment)	--	74	11	5	11	5	1.219	1.102	1.062	0.988	0.837	0.836	1.132	0.0206226	1.225	0.0501985	1.387	0.0703538	chloroplast
TRINITY_DN11051_c0_g1_i4.p1	Probable 6-phosphogluconolactonase	--	16.3	34	3	5	3	1.084	1.111	1.103	1.05	0.879	0.8	1.02	0.0519677	1.284	0.0314025	1.311	0.0841409	cytoplasm	K01057	PGLS, pgl, devB; 6-phosphogluconolactonase [EC:3.1.1.31]	map00030 Pentose phosphate pathway; map01100 Metabolic pathways; map01110 Biosynthesis of secondary metabolites; map01200 Carbon metabolism	GO:0002229 defense response to oomycetes; GO:0002239 response to oomycetes; GO:0006081 cellular aldehyde metabolic process; GO:0006082 organic acid metabolic process; GO:0006098 pentose-phosphate shunt; GO:0006139 nucleobase-containing compound metabolic process; GO:0006725 cellular aromatic compound metabolic process; GO:0006732 coenzyme metabolic process; GO:0006733 oxidoreduction coenzyme meta…	GO:0005622 intracellular; GO:0005623 cell; GO:0005737 cytoplasm; GO:0005773 vacuole; GO:0005774 vacuolar membrane; GO:0005777 peroxisome; GO:0005829 cytosol; GO:0009507 chloroplast; GO:0009532 plastid stroma; GO:0009536 plastid; GO:0009570 chloroplast stroma; GO:0016020 membrane; GO:0031090 organelle membrane; GO:0042579 microbody; GO:0043226 organelle; GO:0043227 membrane-bounded organelle; GO:0…	GO:0003824 catalytic activity; GO:0016787 hydrolase activity; GO:0016788 hydrolase activity, acting on ester bonds; GO:0017057 6-phosphogluconolactonase activity; GO:0052689 carboxylic ester hydrolase activity;	PF01182	Glucosamine-6-phosphate isomerases/6-phosphogluconolactonase	G	KOG3147	6-phosphogluconolactonase - like protein
TRINITY_DN11055_c0_g1_i4.p1	SKP1-like protein	--	14.3	30	4	6	4	1.01	0.942	0.958	1.092	0.992	1.05	0.958	0.140905	1.003	0.0521694	0.958	0.0893576	nucleus	K03094	SKP1, CBF3D; S-phase kinase-associated protein 1	map04120 Ubiquitin mediated proteolysis; map04141 Protein processing in endoplasmic reticulum	GO:0000003 reproduction; GO:0003006 developmental process involved in reproduction; GO:0006508 proteolysis; GO:0006511 ubiquitin-dependent protein catabolic process; GO:0006807 nitrogen compound metabolic process; GO:0007275 multicellular organism development; GO:0008152 metabolic process; GO:0009056 catabolic process; GO:0009057 macromolecule catabolic process; GO:0009790 embryo development; GO:…			PF03931	Skp1 family, tetramerisation domain	O	KOG1724	SCF ubiquitin ligase, Skp1 component
TRINITY_DN11057_c1_g1_i1.p1	Putative RING/U-box superfamily protein	--	62.1	7	3	4	3	1.045	1.053	1.08	1.226	0.785	0.773	0.914	0.0843729	1.481	0.100265	1.346	0.0162795	plasma membrane	K10601	SYVN1, HRD1; E3 ubiquitin-protein ligase synoviolin [EC:2.3.2.27]	map04120 Ubiquitin mediated proteolysis; map04141 Protein processing in endoplasmic reticulum	GO:0000209 protein polyubiquitination; GO:0006464 cellular protein modification process; GO:0006508 proteolysis; GO:0006511 ubiquitin-dependent protein catabolic process; GO:0006807 nitrogen compound metabolic process; GO:0006950 response to stress; GO:0006986 response to unfolded protein; GO:0007154 cell communication; GO:0007165 signal transduction; GO:0008152 metabolic process; GO:0009056 cata…	GO:0000151 ubiquitin ligase complex; GO:0000153 cytoplasmic ubiquitin ligase complex; GO:0000835 ER ubiquitin ligase complex; GO:0000836 Hrd1p ubiquitin ligase complex; GO:0005622 intracellular; GO:0005623 cell; GO:0005737 cytoplasm; GO:0005783 endoplasmic reticulum; GO:0005789 endoplasmic reticulum membrane; GO:0012505 endomembrane system; GO:0016020 membrane; GO:0031984 organelle subcompartment…	GO:0002020 protease binding; GO:0005488 binding; GO:0005515 protein binding; GO:0019899 enzyme binding; GO:0051082 unfolded protein binding; GO:1990381 ubiquitin-specific protease binding;	PF13639	Ring finger domain	O	KOG0802	E3 ubiquitin ligase
TRINITY_DN11059_c0_g1_i1.p1	Protein kinase domain-containing protein	--	39.9	8	3	8	1	0.959	0.983	0.985	1.04	1.069	1.001	0.96	0.0213716	0.98	0.0851414	0.94	0.0639745	cytoplasm				GO:0000003 reproduction; GO:0000902 cell morphogenesis; GO:0000904 cell morphogenesis involved in differentiation; GO:0003006 developmental process involved in reproduction; GO:0006464 cellular protein modification process; GO:0006468 protein phosphorylation; GO:0006793 phosphorus metabolic process; GO:0006796 phosphate-containing compound metabolic process; GO:0006807 nitrogen compound metabolic…	GO:0005623 cell; GO:0005886 plasma membrane; GO:0016020 membrane; GO:0071944 cell periphery;	GO:0003824 catalytic activity; GO:0004672 protein kinase activity; GO:0004674 protein serine/threonine kinase activity; GO:0004675 transmembrane receptor protein serine/threonine kinase activity; GO:0004888 transmembrane signaling receptor activity; GO:0016301 kinase activity; GO:0016740 transferase activity; GO:0016772 transferase activity, transferring phosphorus-containing groups; GO:0016773 p…	PF07714	Protein tyrosine kinase	T	KOG1187	Serine/threonine protein kinase
TRINITY_DN1105_c0_g1_i13.p1	4-coumarate--CoA ligase-like 5	--	51.9	19	8	16	8	0.62	0.566	0.553	0.528	1.986	1.824	1.096	0.0315989	0.284	0.0274362	0.311	0.00454731	plasma membrane	K10526	OPCL1; OPC-8:0 CoA ligase 1 [EC:6.2.1.-]	map00592 alpha-Linolenic acid metabolism; map01100 Metabolic pathways; map01110 Biosynthesis of secondary metabolites	GO:0006082 organic acid metabolic process; GO:0006950 response to stress; GO:0008152 metabolic process; GO:0009058 biosynthetic process; GO:0009611 response to wounding; GO:0009694 jasmonic acid metabolic process; GO:0009695 jasmonic acid biosynthetic process; GO:0009987 cellular process; GO:0010817 regulation of hormone levels; GO:0016053 organic acid biosynthetic process; GO:0019752 carboxylic …	GO:0005622 intracellular; GO:0005623 cell; GO:0005737 cytoplasm; GO:0005777 peroxisome; GO:0042579 microbody; GO:0043226 organelle; GO:0043227 membrane-bounded organelle; GO:0043229 intracellular organelle; GO:0043231 intracellular membrane-bounded organelle;				I	KOG1176	Acyl-CoA synthetase
TRINITY_DN11066_c0_g1_i1.p1	Endoplasmic reticulum transmembrane protein	--	14.7	10	1	2	1	1.138	0.994	1.104	1.366	0.831	0.581	0.88	0.243608	1.84	0.392752	1.54	0.157033	plasma membrane
TRINITY_DN11067_c0_g1_i1.p1	Luminal-binding protein 5	--	13.5	47	6	16	4	1.202	1.074	1.026	1.006	0.841	0.882	1.12	0.0656599	1.18	0.0473201	1.324	0.112731	nucleus	K09490	HSPA5, BIP; heat shock 70kDa protein 5	map03060 Protein export; map04141 Protein processing in endoplasmic reticulum	GO:0006508 proteolysis; GO:0006511 ubiquitin-dependent protein catabolic process; GO:0006807 nitrogen compound metabolic process; GO:0006950 response to stress; GO:0008152 metabolic process; GO:0009056 catabolic process; GO:0009057 macromolecule catabolic process; GO:0009719 response to endogenous stimulus; GO:0009725 response to hormone; GO:0009735 response to cytokinin; GO:0009987 cellular proc…	GO:0005618 cell wall; GO:0005622 intracellular; GO:0005623 cell; GO:0005634 nucleus; GO:0005654 nucleoplasm; GO:0005730 nucleolus; GO:0005737 cytoplasm; GO:0005773 vacuole; GO:0005774 vacuolar membrane; GO:0005783 endoplasmic reticulum; GO:0005794 Golgi apparatus; GO:0005829 cytosol; GO:0005886 plasma membrane; GO:0005911 cell-cell junction; GO:0009506 plasmodesma; GO:0009507 chloroplast; GO:0009…				O	KOG0100	Molecular chaperones GRP78/BiP/KAR2, HSP70 superfamily
TRINITY_DN11067_c1_g1_i1.p1	Heat shock protein 70 family	--	33.9	35	8	50	1	1.286	1.165	1.016	1.046	0.831	0.684	1.19	0.0903195	1.376	0.157249	1.626	0.0674264	cytoplasm	K03283	HSPA1s; heat shock 70kDa protein 1/2/6/8	map03040 Spliceosome; map04141 Protein processing in endoplasmic reticulum; map04144 Endocytosis						O	KOG0101	Molecular chaperones HSP70/HSC70, HSP70 superfamily
TRINITY_DN11068_c0_g1_i1.p1	Far upstream element-binding protein 1	--	59.3	10	4	12	4	1.071	0.997	1.03	1.066	0.93	0.89	0.988	0.075186	1.153	0.0551948	1.136	0.0199185	nucleus	K13210	FUBP; far upstream element-binding protein		GO:0000375 RNA splicing, via transesterification reactions; GO:0001505 regulation of neurotransmitter levels; GO:0006139 nucleobase-containing compound metabolic process; GO:0006396 RNA processing; GO:0006397 mRNA processing; GO:0006417 regulation of translation; GO:0006725 cellular aromatic compound metabolic process; GO:0006807 nitrogen compound metabolic process; GO:0008152 metabolic process; …	GO:0005622 intracellular; GO:0005623 cell; GO:0005634 nucleus; GO:0005654 nucleoplasm; GO:0005737 cytoplasm; GO:0005829 cytosol; GO:0031974 membrane-enclosed lumen; GO:0031981 nuclear lumen; GO:0043226 organelle; GO:0043227 membrane-bounded organelle; GO:0043229 intracellular organelle; GO:0043231 intracellular membrane-bounded organelle; GO:0043233 organelle lumen; GO:0070013 intracellular organ…	GO:0003676 nucleic acid binding; GO:0003723 RNA binding; GO:0003729 mRNA binding; GO:0003730 mRNA 3'-UTR binding; GO:0005488 binding; GO:0017091 AU-rich element binding; GO:0035925 mRNA 3'-UTR AU-rich region binding; GO:0097159 organic cyclic compound binding; GO:1901363 heterocyclic compound binding;	PF00013	KH domain	A	KOG1676	K-homology type RNA binding proteins
TRINITY_DN1106_c0_g1_i19.p1	GHMP_kinases_C domain-containing protein	--	11.7	14	1	2	1	0.907	0.843	0.931	0.848	1.23	1.291	0.984	0.0143721	0.707	0.100015	0.695	0.0854633	chloroplast	K18674	GALK2; N-acetylgalactosamine kinase [EC:2.7.1.157]		GO:0005975 carbohydrate metabolic process; GO:0005996 monosaccharide metabolic process; GO:0006012 galactose metabolic process; GO:0006793 phosphorus metabolic process; GO:0006796 phosphate-containing compound metabolic process; GO:0008152 metabolic process; GO:0009987 cellular process; GO:0016310 phosphorylation; GO:0019318 hexose metabolic process; GO:0044237 cellular metabolic process; GO:0044…	GO:0005622 intracellular; GO:0005623 cell; GO:0005737 cytoplasm; GO:0005829 cytosol;	GO:0003824 catalytic activity; GO:0004335 galactokinase activity; GO:0016301 kinase activity; GO:0016740 transferase activity; GO:0016772 transferase activity, transferring phosphorus-containing groups; GO:0016773 phosphotransferase activity, alcohol group as acceptor; GO:0019200 carbohydrate kinase activity;			G	KOG0631	Galactokinase
TRINITY_DN1106_c0_g2_i1.p1	galactokinase-like	--	43.7	44	12	37	12	1.198	1.144	1.088	1.134	0.727	0.716	1.055	0.0616624	1.541	0.039934	1.623	0.0217839	cytoskeleton	K18674	GALK2; N-acetylgalactosamine kinase [EC:2.7.1.157]		GO:0005975 carbohydrate metabolic process; GO:0005996 monosaccharide metabolic process; GO:0006012 galactose metabolic process; GO:0006793 phosphorus metabolic process; GO:0006796 phosphate-containing compound metabolic process; GO:0008152 metabolic process; GO:0009987 cellular process; GO:0016310 phosphorylation; GO:0019318 hexose metabolic process; GO:0044237 cellular metabolic process; GO:0044…	GO:0005622 intracellular; GO:0005623 cell; GO:0005737 cytoplasm; GO:0005829 cytosol;	GO:0003824 catalytic activity; GO:0004335 galactokinase activity; GO:0016301 kinase activity; GO:0016740 transferase activity; GO:0016772 transferase activity, transferring phosphorus-containing groups; GO:0016773 phosphotransferase activity, alcohol group as acceptor; GO:0019200 carbohydrate kinase activity;	PF10509	Galactokinase galactose-binding signature	G	KOG0631	Galactokinase
TRINITY_DN11070_c0_g1_i1.p1	LEA_2 domain-containing protein	--	31.1	7	1	4	1	1.113	1.165	1.114	1.067	0.749	0.814	1.046	0.062899	1.399	0.088957	1.458	0.026665	chloroplast							PF03168	Late embryogenesis abundant protein
TRINITY_DN11071_c0_g1_i1.p1	Iso_dh domain-containing protein	--	28.9	36	8	20	8	0.989	0.997	0.921	0.988	1.059	1.04	1.042	0.0441305	0.91	0.0621632	0.946	0.0186769	chloroplast	K00030	IDH3; isocitrate dehydrogenase (NAD+) [EC:1.1.1.41]	map00020 Citrate cycle (TCA cycle); map01100 Metabolic pathways; map01110 Biosynthesis of secondary metabolites; map01200 Carbon metabolism; map01210 2-Oxocarboxylic acid metabolism; map01230 Biosynthesis of amino acids	GO:0006082 organic acid metabolic process; GO:0006091 generation of precursor metabolites and energy; GO:0006099 tricarboxylic acid cycle; GO:0006101 citrate metabolic process; GO:0006102 isocitrate metabolic process; GO:0008152 metabolic process; GO:0009060 aerobic respiration; GO:0009987 cellular process; GO:0015980 energy derivation by oxidation of organic compounds; GO:0016999 antibiotic meta…	GO:0005622 intracellular; GO:0005623 cell; GO:0005737 cytoplasm; GO:0005739 mitochondrion; GO:0009507 chloroplast; GO:0009536 plastid; GO:0043226 organelle; GO:0043227 membrane-bounded organelle; GO:0043229 intracellular organelle; GO:0043231 intracellular membrane-bounded organelle;	GO:0000166 nucleotide binding; GO:0003824 catalytic activity; GO:0004448 isocitrate dehydrogenase activity; GO:0004449 isocitrate dehydrogenase (NAD+) activity; GO:0005488 binding; GO:0005524 ATP binding; GO:0008144 drug binding; GO:0008270 zinc ion binding; GO:0016491 oxidoreductase activity; GO:0016614 oxidoreductase activity, acting on CH-OH group of donors; GO:0016616 oxidoreductase activity,…	PF00180	Isocitrate/isopropylmalate dehydrogenase	E	KOG0785	Isocitrate dehydrogenase, alpha subunit
TRINITY_DN11077_c0_g1_i9.p1	14_3_3 domain-containing protein	--	29.6	51	10	59	5	0.924	0.893	0.905	0.954	1.217	1.158	0.978	0.0614247	0.784	0.0721538	0.765	0.0110919	chloroplast	K06630	YWHAE; 14-3-3 protein epsilon		GO:0010035 response to inorganic substance; GO:0010038 response to metal ion; GO:0042221 response to chemical; GO:0046686 response to cadmium ion; GO:0050896 response to stimulus;	GO:0005618 cell wall; GO:0005622 intracellular; GO:0005623 cell; GO:0005737 cytoplasm; GO:0005739 mitochondrion; GO:0005794 Golgi apparatus; GO:0005829 cytosol; GO:0005886 plasma membrane; GO:0005911 cell-cell junction; GO:0009506 plasmodesma; GO:0009507 chloroplast; GO:0009536 plastid; GO:0012505 endomembrane system; GO:0016020 membrane; GO:0030054 cell junction; GO:0030312 external encapsulatin…	GO:0000166 nucleotide binding; GO:0005488 binding; GO:0005524 ATP binding; GO:0008144 drug binding; GO:0017076 purine nucleotide binding; GO:0030554 adenyl nucleotide binding; GO:0032553 ribonucleotide binding; GO:0032555 purine ribonucleotide binding; GO:0032559 adenyl ribonucleotide binding; GO:0035639 purine ribonucleoside triphosphate binding; GO:0036094 small molecule binding; GO:0043167 ion…	PF00244	14-3-3 protein	O	KOG0841	Multifunctional chaperone (14-3-3 family)
TRINITY_DN11078_c0_g1_i3.p2	AT5G08400 protein	--	16.5	16	1	1	1													cytoplasm
TRINITY_DN1107_c0_g1_i4.p1	Pre-mRNA-processing factor 19	--	49.2	26	9	24	9	1.142	1.055	1.102	1.114	0.76	0.856	0.992	0.063472	1.376	0.0765968	1.368	0.140129	cytoplasm	K10599	PRPF19, PRP19; pre-mRNA-processing factor 19 [EC:2.3.2.27]	map03040 Spliceosome; map04120 Ubiquitin mediated proteolysis	GO:0000209 protein polyubiquitination; GO:0000349 generation of catalytic spliceosome for first transesterification step; GO:0000375 RNA splicing, via transesterification reactions; GO:0000377 RNA splicing, via transesterification reactions with bulged adenosine as nucleophile; GO:0000393 spliceosomal conformational changes to generate catalytic conformation; GO:0000398 mRNA splicing, via spliceo…	GO:0000151 ubiquitin ligase complex; GO:0000974 Prp19 complex; GO:0005618 cell wall; GO:0005622 intracellular; GO:0005623 cell; GO:0005634 nucleus; GO:0005681 spliceosomal complex; GO:0005684 U2-type spliceosomal complex; GO:0005730 nucleolus; GO:0005737 cytoplasm; GO:0009507 chloroplast; GO:0009536 plastid; GO:0030312 external encapsulating structure; GO:0031461 cullin-RING ubiquitin ligase comp…	GO:0003824 catalytic activity; GO:0004842 ubiquitin-protein transferase activity; GO:0016740 transferase activity; GO:0019787 ubiquitin-like protein transferase activity; GO:0061630 ubiquitin protein ligase activity; GO:0061659 ubiquitin-like protein ligase activity; GO:0140096 catalytic activity, acting on a protein;	PF08606	Prp19/Pso4-like	L	KOG0289	mRNA splicing factor
TRINITY_DN1107_c1_g1_i5.p1	Folate-biopterin transporter	--	66	3	1	1	1													plasma membrane				GO:0006810 transport; GO:0006811 ion transport; GO:0006820 anion transport; GO:0006835 dicarboxylic acid transport; GO:0006855 drug transmembrane transport; GO:0015711 organic anion transport; GO:0015849 organic acid transport; GO:0015884 folic acid transport; GO:0015885 5-formyltetrahydrofolate transport; GO:0015893 drug transport; GO:0034220 ion transmembrane transport; GO:0035461 vitamin trans…	GO:0005622 intracellular; GO:0005623 cell; GO:0005737 cytoplasm; GO:0009507 chloroplast; GO:0009526 plastid envelope; GO:0009536 plastid; GO:0009941 chloroplast envelope; GO:0031967 organelle envelope; GO:0031975 envelope; GO:0043226 organelle; GO:0043227 membrane-bounded organelle; GO:0043229 intracellular organelle; GO:0043231 intracellular membrane-bounded organelle;	GO:0005215 transporter activity; GO:0005310 dicarboxylic acid transmembrane transporter activity; GO:0005342 organic acid transmembrane transporter activity; GO:0008509 anion transmembrane transporter activity; GO:0008514 organic anion transmembrane transporter activity; GO:0008517 folic acid transmembrane transporter activity; GO:0015075 ion transmembrane transporter activity; GO:0015231 5-formy…
TRINITY_DN11082_c0_g1_i3.p2	Helicase ATP-binding domain-containing protein	--	21.4	24	3	4	3	1.005	1.017	1.085	0.93	1.008	0.99	1.01	0.117618	1.008	0.0961525	1.012	0.0209617	chloroplast	K14442	DHX36, RHAU; ATP-dependent RNA helicase DHX36 [EC:3.6.4.13]	map03018 RNA degradation	GO:0001503 ossification; GO:0001817 regulation of cytokine production; GO:0001819 positive regulation of cytokine production; GO:0002791 regulation of peptide secretion; GO:0002793 positive regulation of peptide secretion; GO:0006139 nucleobase-containing compound metabolic process; GO:0006355 regulation of transcription, DNA-templated; GO:0006357 regulation of transcription by RNA polymerase II;…	GO:0005622 intracellular; GO:0005623 cell; GO:0005634 nucleus; GO:0005737 cytoplasm; GO:0005739 mitochondrion; GO:0005829 cytosol; GO:0043226 organelle; GO:0043227 membrane-bounded organelle; GO:0043229 intracellular organelle; GO:0043231 intracellular membrane-bounded organelle;	GO:0000976 transcription regulatory region sequence-specific DNA binding; GO:0000977 RNA polymerase II transcription regulatory region sequence-specific DNA binding; GO:0000978 RNA polymerase II cis-regulatory region sequence-specific DNA binding; GO:0000987 cis-regulatory region sequence-specific DNA binding; GO:0001067 regulatory region nucleic acid binding; GO:0002151 G-quadruplex RNA binding;…			A	KOG0920	ATP-dependent RNA helicase A
TRINITY_DN11082_c0_g1_i3.p1	DExH-box ATP-dependent RNA helicase DExH1 isoform X2	--	53.8	10	4	4	4	1.093	1.095	1.156	1.105	0.845	0.864	0.968	0.0328547	1.324	0.0475501	1.28	0.0143631	cytoplasm	K14442	DHX36, RHAU; ATP-dependent RNA helicase DHX36 [EC:3.6.4.13]	map03018 RNA degradation	GO:0001503 ossification; GO:0001817 regulation of cytokine production; GO:0001819 positive regulation of cytokine production; GO:0002791 regulation of peptide secretion; GO:0002793 positive regulation of peptide secretion; GO:0006139 nucleobase-containing compound metabolic process; GO:0006355 regulation of transcription, DNA-templated; GO:0006357 regulation of transcription by RNA polymerase II;…	GO:0005622 intracellular; GO:0005623 cell; GO:0005634 nucleus; GO:0005737 cytoplasm; GO:0005739 mitochondrion; GO:0005829 cytosol; GO:0043226 organelle; GO:0043227 membrane-bounded organelle; GO:0043229 intracellular organelle; GO:0043231 intracellular membrane-bounded organelle;	GO:0000976 transcription regulatory region sequence-specific DNA binding; GO:0000977 RNA polymerase II transcription regulatory region sequence-specific DNA binding; GO:0000978 RNA polymerase II cis-regulatory region sequence-specific DNA binding; GO:0000987 cis-regulatory region sequence-specific DNA binding; GO:0001067 regulatory region nucleic acid binding; GO:0002151 G-quadruplex RNA binding;…	PF04408	Helicase associated domain (HA2)	A	KOG0920	ATP-dependent RNA helicase A
TRINITY_DN11082_c0_g1_i3.p3	HA2 domain-containing protein	--	17.1	13	2	3	2	1.058	1.166	1.14	1.036	0.827	0.796	1.026	0.135704	1.34	0.0401046	1.372	0.0958614	cytoplasm	K14442	DHX36, RHAU; ATP-dependent RNA helicase DHX36 [EC:3.6.4.13]	map03018 RNA degradation	GO:0006139 nucleobase-containing compound metabolic process; GO:0006396 RNA processing; GO:0006725 cellular aromatic compound metabolic process; GO:0006807 nitrogen compound metabolic process; GO:0008152 metabolic process; GO:0009987 cellular process; GO:0010467 gene expression; GO:0016070 RNA metabolic process; GO:0034641 cellular nitrogen compound metabolic process; GO:0043170 macromolecule met…	GO:0005622 intracellular; GO:0005623 cell; GO:0005737 cytoplasm; GO:0005739 mitochondrion; GO:0043226 organelle; GO:0043227 membrane-bounded organelle; GO:0043229 intracellular organelle; GO:0043231 intracellular membrane-bounded organelle;	GO:0003676 nucleic acid binding; GO:0003723 RNA binding; GO:0003724 RNA helicase activity; GO:0003824 catalytic activity; GO:0004386 helicase activity; GO:0005488 binding; GO:0008186 RNA-dependent ATPase activity; GO:0016462 pyrophosphatase activity; GO:0016787 hydrolase activity; GO:0016817 hydrolase activity, acting on acid anhydrides; GO:0016818 hydrolase activity, acting on acid anhydrides, i…	PF07717	Oligonucleotide/oligosaccharide-binding (OB)-fold	A	KOG0920	ATP-dependent RNA helicase A
TRINITY_DN11089_c0_g1_i1.p1	SGL domain-containing protein	--	42.7	17	3	4	3	0.918	1.018	1.085	1.029	1.046	0.936	0.918	0.110208	1.068	0.0410493	0.983	0.15106	vacuolar membrane
TRINITY_DN1108_c0_g1_i1.p1	Gal_mutarotas_2 domain-containing protein	--	108.4	8	7	11	7	1.041	1.057	1.085	1.113	0.87	0.904	0.954	0.00666732	1.239	0.00913132	1.183	0.0167363	chloroplast	K05546	GANAB; mannosyl-oligosaccharide alpha-1,3-glucosidase [EC:3.2.1.207]	map00510 N-Glycan biosynthesis; map01100 Metabolic pathways; map04141 Protein processing in endoplasmic reticulum	GO:0000271 polysaccharide biosynthetic process; GO:0000902 cell morphogenesis; GO:0005975 carbohydrate metabolic process; GO:0005976 polysaccharide metabolic process; GO:0006073 cellular glucan metabolic process; GO:0006464 cellular protein modification process; GO:0006491 N-glycan processing; GO:0006807 nitrogen compound metabolic process; GO:0006950 response to stress; GO:0006952 defense respon…	GO:0005622 intracellular; GO:0005623 cell; GO:0005737 cytoplasm; GO:0005783 endoplasmic reticulum; GO:0009507 chloroplast; GO:0009536 plastid; GO:0012505 endomembrane system; GO:0043226 organelle; GO:0043227 membrane-bounded organelle; GO:0043229 intracellular organelle; GO:0043231 intracellular membrane-bounded organelle;	GO:0003824 catalytic activity; GO:0004553 hydrolase activity, hydrolyzing O-glycosyl compounds; GO:0015926 glucosidase activity; GO:0016787 hydrolase activity; GO:0016798 hydrolase activity, acting on glycosyl bonds; GO:0033919 glucan 1,3-alpha-glucosidase activity; GO:0090599 alpha-glucosidase activity; GO:0090600 alpha-1,3-glucosidase activity;	PF13802	Galactose mutarotase-like	G	KOG1066	Glucosidase II catalytic (alpha) subunit and related enzymes, glycosyl hydrolase family 31
TRINITY_DN11097_c0_g1_i8.p2	Phospholipase A(1) (Fragment)	--	35.4	3	1	1	1	0.737	0.95	0.886	0.923	1.216	1.336	0.93	0.149704	0.71	0.0378452	0.658	0.112751	nucleus				GO:0006996 organelle organization; GO:0009581 detection of external stimulus; GO:0009582 detection of abiotic stimulus; GO:0009590 detection of gravity; GO:0009605 response to external stimulus; GO:0009606 tropism; GO:0009628 response to abiotic stimulus; GO:0009629 response to gravity; GO:0009630 gravitropism; GO:0009657 plastid organization; GO:0009660 amyloplast organization; GO:0009959 negati…	GO:0000325 plant-type vacuole; GO:0005622 intracellular; GO:0005623 cell; GO:0005737 cytoplasm; GO:0005773 vacuole; GO:0005774 vacuolar membrane; GO:0005911 cell-cell junction; GO:0009506 plasmodesma; GO:0009705 plant-type vacuole membrane; GO:0016020 membrane; GO:0030054 cell junction; GO:0031090 organelle membrane; GO:0043226 organelle; GO:0043227 membrane-bounded organelle; GO:0043229 intracel…	GO:0003824 catalytic activity; GO:0004620 phospholipase activity; GO:0008970 phospholipase A1 activity; GO:0016298 lipase activity; GO:0016787 hydrolase activity; GO:0016788 hydrolase activity, acting on ester bonds; GO:0052689 carboxylic ester hydrolase activity;			IU	KOG2308	Phosphatidic acid-preferring phospholipase A1, contains DDHD domain
TRINITY_DN11097_c0_g1_i8.p1	DDHD domain-containing protein	--	71.7	2	1	1	1	0.8	0.903	1.285	0.843	1.193	1.011	0.847	0.374007	0.956	0.179829	0.782	0.200739	nucleus				GO:0006996 organelle organization; GO:0009581 detection of external stimulus; GO:0009582 detection of abiotic stimulus; GO:0009590 detection of gravity; GO:0009605 response to external stimulus; GO:0009606 tropism; GO:0009628 response to abiotic stimulus; GO:0009629 response to gravity; GO:0009630 gravitropism; GO:0009657 plastid organization; GO:0009660 amyloplast organization; GO:0009959 negati…	GO:0000325 plant-type vacuole; GO:0005622 intracellular; GO:0005623 cell; GO:0005737 cytoplasm; GO:0005773 vacuole; GO:0005774 vacuolar membrane; GO:0005911 cell-cell junction; GO:0009506 plasmodesma; GO:0009705 plant-type vacuole membrane; GO:0016020 membrane; GO:0030054 cell junction; GO:0031090 organelle membrane; GO:0043226 organelle; GO:0043227 membrane-bounded organelle; GO:0043229 intracel…	GO:0003824 catalytic activity; GO:0004620 phospholipase activity; GO:0008970 phospholipase A1 activity; GO:0016298 lipase activity; GO:0016787 hydrolase activity; GO:0016788 hydrolase activity, acting on ester bonds; GO:0052689 carboxylic ester hydrolase activity;			IU	KOG2308	Phosphatidic acid-preferring phospholipase A1, contains DDHD domain
TRINITY_DN11099_c0_g1_i3.p1	Alliinase_C domain-containing protein (Fragment)	--	33.8	12	3	3	3	1.158	1.192	1.216	1.255	0.578	0.61	0.951	0.00148708	2.08	0.0159741	1.978	0.0175124	vacuolar membrane	K16903	TAA1; L-tryptophan---pyruvate aminotransferase [EC:2.6.1.99]	map00380 Tryptophan metabolism; map01100 Metabolic pathways	GO:0000003 reproduction; GO:0003006 developmental process involved in reproduction; GO:0006950 response to stress; GO:0006952 defense response; GO:0007154 cell communication; GO:0007275 multicellular organism development; GO:0009605 response to external stimulus; GO:0009606 tropism; GO:0009607 response to biotic stimulus; GO:0009617 response to bacterium; GO:0009628 response to abiotic stimulus; …	GO:0005622 intracellular; GO:0005623 cell; GO:0005737 cytoplasm; GO:0005783 endoplasmic reticulum; GO:0005789 endoplasmic reticulum membrane; GO:0012505 endomembrane system; GO:0016020 membrane; GO:0031984 organelle subcompartment; GO:0042175 nuclear outer membrane-endoplasmic reticulum membrane network; GO:0043226 organelle; GO:0043227 membrane-bounded organelle; GO:0043229 intracellular organel…	GO:0003824 catalytic activity; GO:0008483 transaminase activity; GO:0016740 transferase activity; GO:0016769 transferase activity, transferring nitrogenous groups; GO:0050362 L-tryptophan:2-oxoglutarate aminotransferase activity; GO:0070529 L-tryptophan aminotransferase activity; GO:0080097 L-tryptophan:pyruvate aminotransferase activity;	PF04864	Allinase
TRINITY_DN11100_c0_g1_i1.p1	chaperonin CPN60-2, mitochondrial	--	23.7	29	6	22	6	1.132	1.088	0.948	1.046	0.925	0.935	1.117	0.0974883	1.072	0.0620038	1.194	0.035533	cytoplasm	K04077	groEL, HSPD1; chaperonin GroEL	map03018 RNA degradation	GO:0006457 protein folding; GO:0006458 'de novo' protein folding; GO:0006605 protein targeting; GO:0006626 protein targeting to mitochondrion; GO:0006810 transport; GO:0006839 mitochondrial transport; GO:0006886 intracellular protein transport; GO:0006950 response to stress; GO:0006996 organelle organization; GO:0007005 mitochondrion organization; GO:0008104 protein localization; GO:0009266 respo…	GO:0005622 intracellular; GO:0005623 cell; GO:0005737 cytoplasm; GO:0005739 mitochondrion; GO:0005759 mitochondrial matrix; GO:0005773 vacuole; GO:0005774 vacuolar membrane; GO:0005829 cytosol; GO:0005840 ribosome; GO:0005844 polysome; GO:0005886 plasma membrane; GO:0009507 chloroplast; GO:0009526 plastid envelope; GO:0009532 plastid stroma; GO:0009536 plastid; GO:0009570 chloroplast stroma; GO:0…	GO:0000166 nucleotide binding; GO:0003735 structural constituent of ribosome; GO:0005198 structural molecule activity; GO:0005488 binding; GO:0005507 copper ion binding; GO:0005515 protein binding; GO:0005524 ATP binding; GO:0008144 drug binding; GO:0017076 purine nucleotide binding; GO:0019899 enzyme binding; GO:0030554 adenyl nucleotide binding; GO:0032553 ribonucleotide binding; GO:0032555 pur…			O	KOG0356	Mitochondrial chaperonin, Cpn60/Hsp60p
TRINITY_DN1110_c0_g2_i3.p1	ACC oxidase 3	--	36.8	17	4	11	4	0.806	1.021	0.978	0.994	1.125	1.195	0.926	0.155097	0.85	0.0307618	0.785	0.124307	cytoplasm	K05933	E1.14.17.4; aminocyclopropanecarboxylate oxidase [EC:1.14.17.4]	map00270 Cysteine and methionine metabolism; map01100 Metabolic pathways; map01110 Biosynthesis of secondary metabolites	GO:0000302 response to reactive oxygen species; GO:0001101 response to acid chemical; GO:0006950 response to stress; GO:0006970 response to osmotic stress; GO:0006979 response to oxidative stress; GO:0008152 metabolic process; GO:0009058 biosynthetic process; GO:0009593 detection of chemical stimulus; GO:0009605 response to external stimulus; GO:0009607 response to biotic stimulus; GO:0009620 res…	GO:0005618 cell wall; GO:0005622 intracellular; GO:0005623 cell; GO:0005737 cytoplasm; GO:0005783 endoplasmic reticulum; GO:0005794 Golgi apparatus; GO:0005829 cytosol; GO:0005886 plasma membrane; GO:0005911 cell-cell junction; GO:0009506 plasmodesma; GO:0012505 endomembrane system; GO:0016020 membrane; GO:0030054 cell junction; GO:0030312 external encapsulating structure; GO:0043226 organelle; G…	GO:0003824 catalytic activity; GO:0005488 binding; GO:0005507 copper ion binding; GO:0009815 1-aminocyclopropane-1-carboxylate oxidase activity; GO:0016491 oxidoreductase activity; GO:0016638 oxidoreductase activity, acting on the CH-NH2 group of donors; GO:0016641 oxidoreductase activity, acting on the CH-NH2 group of donors, oxygen as acceptor; GO:0043167 ion binding; GO:0043169 cation binding;…	PF03171	2OG-Fe(II) oxygenase superfamily	Q	KOG0143	Iron/ascorbate family oxidoreductases
TRINITY_DN11111_c0_g1_i1.p1	C2 domain-containing protein	--	219.1	6	9	11	9	0.859	0.992	0.95	1.015	1.092	1.132	0.94	0.0548844	0.884	0.0216094	0.832	0.0756855	plasma membrane				GO:0000003 reproduction; GO:0000226 microtubule cytoskeleton organization; GO:0000271 polysaccharide biosynthetic process; GO:0000278 mitotic cell cycle; GO:0000281 mitotic cytokinesis; GO:0000910 cytokinesis; GO:0001101 response to acid chemical; GO:0002682 regulation of immune system process; GO:0002683 negative regulation of immune system process; GO:0003006 developmental process involved in r…	GO:0005622 intracellular; GO:0005623 cell; GO:0005634 nucleus; GO:0005737 cytoplasm; GO:0005794 Golgi apparatus; GO:0005829 cytosol; GO:0005856 cytoskeleton; GO:0005874 microtubule; GO:0005881 cytoplasmic microtubule; GO:0005886 plasma membrane; GO:0005911 cell-cell junction; GO:0005938 cell cortex; GO:0009506 plasmodesma; GO:0009898 cytoplasmic side of plasma membrane; GO:0010330 cellulose synth…	GO:0003824 catalytic activity; GO:0004842 ubiquitin-protein transferase activity; GO:0005102 signaling receptor binding; GO:0005488 binding; GO:0005515 protein binding; GO:0008017 microtubule binding; GO:0008092 cytoskeletal protein binding; GO:0015631 tubulin binding; GO:0016740 transferase activity; GO:0019787 ubiquitin-like protein transferase activity; GO:0033612 receptor serine/threonine kin…			S	KOG0167	FOG: Armadillo/beta-catenin-like repeats
TRINITY_DN11115_c0_g1_i4.p1	Dynactin, like	--	12.8	35	4	16	4	1.12	1.219	1.108	1.163	0.748	0.714	1.03	0.0254133	1.555	0.0673002	1.602	0.0926919	mitochondria	K14948	PTBP2, NPTB; polypyrimidine tract-binding protein 2
TRINITY_DN11116_c0_g1_i1.p1	Neugrin-like protein	--	42.9	17	6	9	6	0.996	0.956	1.009	1.026	1.083	0.968	0.96	0.0405324	0.996	0.0908732	0.954	0.0504017	chloroplast
TRINITY_DN11118_c0_g1_i1.p1	STS14 protein	--	19.5	20	3	6	3	1.008	1.016	1.036	1.026	0.969	0.927	0.982	0.0122474	1.088	0.0246967	1.068	0.0370768	extracellular							PF00188	Cysteine-rich secretory protein family	S	KOG3017	Defense-related protein containing SCP domain
TRINITY_DN11121_c0_g1_i3.p1	CN hydrolase domain-containing protein	--	35.2	21	3	4	3	1.149	0.815	0.72	1.023	1.066	1.275	1.197	0.472192	0.738	0.121601	0.858	0.361584	cytoplasm	K01431	UPB1, pydC; beta-ureidopropionase [EC:3.5.1.6]	map00240 Pyrimidine metabolism; map00410 beta-Alanine metabolism; map00770 Pantothenate and CoA biosynthesis; map01100 Metabolic pathways	GO:0006139 nucleobase-containing compound metabolic process; GO:0006206 pyrimidine nucleobase metabolic process; GO:0006208 pyrimidine nucleobase catabolic process; GO:0006212 uracil catabolic process; GO:0006725 cellular aromatic compound metabolic process; GO:0006807 nitrogen compound metabolic process; GO:0007154 cell communication; GO:0008152 metabolic process; GO:0009056 catabolic process; G…	GO:0005622 intracellular; GO:0005623 cell; GO:0005737 cytoplasm; GO:0005829 cytosol;	GO:0003824 catalytic activity; GO:0003837 beta-ureidopropionase activity; GO:0016787 hydrolase activity; GO:0016810 hydrolase activity, acting on carbon-nitrogen (but not peptide) bonds; GO:0016811 hydrolase activity, acting on carbon-nitrogen (but not peptide) bonds, in linear amides;			E	KOG0808	Carbon-nitrogen hydrolase
TRINITY_DN1112_c0_g1_i4.p1	RRM domain-containing protein	--	28.7	22	4	7	4	1.173	1.158	1.183	1.151	0.683	0.577	0.999	0.0099094	1.864	0.0997956	1.862	0.110129	nucleus							PF00076	RNA recognition motif. (a.k.a. RRM, RBD, or RNP domain)
TRINITY_DN1112_c0_g2_i1.p1	elongation factor 1-beta 2	--	11.2	50	4	24	4	1.042	1.054	1.068	1.101	0.834	0.88	0.966	0.0139007	1.266	0.0167561	1.224	0.0294748	Golgi apparatus	K03232	EEF1B; elongation factor 1-beta		GO:0006950 response to stress; GO:0006952 defense response; GO:0009605 response to external stimulus; GO:0009607 response to biotic stimulus; GO:0009617 response to bacterium; GO:0042742 defense response to bacterium; GO:0043207 response to external biotic stimulus; GO:0050896 response to stimulus; GO:0051704 multi-organism process; GO:0051707 response to other organism; GO:0098542 defense respon…	GO:0005576 extracellular region; GO:0005622 intracellular; GO:0005623 cell; GO:0005737 cytoplasm; GO:0005773 vacuole; GO:0005829 cytosol; GO:0005911 cell-cell junction; GO:0009506 plasmodesma; GO:0030054 cell junction; GO:0043226 organelle; GO:0043227 membrane-bounded organelle; GO:0043229 intracellular organelle; GO:0043231 intracellular membrane-bounded organelle; GO:0048046 apoplast; GO:005504…				J	KOG1668	Elongation factor 1 beta/delta chain
TRINITY_DN11132_c0_g1_i3.p2	Serine incorporator/TMS membrane protein	--	12.9	11	1	1	1	0.935	0.931	0.917	1.038	1.129	1.091	0.958	0.0907398	0.882	0.111501	0.84	0.0210323	cytoplasm	K23544	SERINC1_3; serine incorporator 1/3		GO:0003333 amino acid transmembrane transport; GO:0006810 transport; GO:0006811 ion transport; GO:0006812 cation transport; GO:0006820 anion transport; GO:0006865 amino acid transport; GO:0015711 organic anion transport; GO:0015804 neutral amino acid transport; GO:0015807 L-amino acid transport; GO:0015825 L-serine transport; GO:0015849 organic acid transport; GO:0032329 serine transport; GO:0034…		GO:0005215 transporter activity; GO:0005342 organic acid transmembrane transporter activity; GO:0008324 cation transmembrane transporter activity; GO:0008509 anion transmembrane transporter activity; GO:0008514 organic anion transmembrane transporter activity; GO:0015075 ion transmembrane transporter activity; GO:0015171 amino acid transmembrane transporter activity; GO:0015175 neutral amino acid…			S	KOG2592	Tumor differentially expressed (TDE) protein
TRINITY_DN11135_c0_g1_i2.p1	RRM domain-containing protein	--	27.9	22	4	17	4	1.116	1.057	1.164	1.241	0.722	0.714	0.906	0.0835565	1.675	0.0531913	1.513	0.0308454	nucleus	K12898	HNRNPF_H; heterogeneous nuclear ribonucleoprotein F/H		GO:0010468 regulation of gene expression; GO:0019219 regulation of nucleobase-containing compound metabolic process; GO:0019222 regulation of metabolic process; GO:0031323 regulation of cellular metabolic process; GO:0043484 regulation of RNA splicing; GO:0050789 regulation of biological process; GO:0050794 regulation of cellular process; GO:0051171 regulation of nitrogen compound metabolic proce…		GO:0003676 nucleic acid binding; GO:0003723 RNA binding; GO:0003727 single-stranded RNA binding; GO:0005488 binding; GO:0097159 organic cyclic compound binding; GO:1901363 heterocyclic compound binding;	PF00076	RNA recognition motif. (a.k.a. RRM, RBD, or RNP domain)	A	KOG1365	RNA-binding protein Fusilli, contains RRM domain
TRINITY_DN11144_c0_g1_i1.p1	Caffeoyl-CoA O-methyltransferase	--	29	14	3	8	3	0.674	0.561	0.609	0.554	1.842	1.816	1.06	0.0627057	0.318	0.0578138	0.338	0.119422	cytoplasm	K00588	E2.1.1.104; caffeoyl-CoA O-methyltransferase [EC:2.1.1.104]	map00940 Phenylpropanoid biosynthesis; map00941 Flavonoid biosynthesis; map00945 Stilbenoid, diarylheptanoid and gingerol biosynthesis; map01100 Metabolic pathways; map01110 Biosynthesis of secondary metabolites				PF01596	O-methyltransferase	Q	KOG1663	O-methyltransferase
TRINITY_DN11147_c0_g1_i3.p1	Oxoglutarate/iron-dependent dioxygenase	--	41.2	37	10	27	10	0.714	0.89	0.943	1.019	1.288	1.174	0.815	0.100643	0.8	0.120208	0.656	0.219893	cytoplasm	K00475	F3H; naringenin 3-dioxygenase [EC:1.14.11.9]	map00941 Flavonoid biosynthesis; map01100 Metabolic pathways; map01110 Biosynthesis of secondary metabolites	GO:0008152 metabolic process; GO:0009058 biosynthetic process; GO:0009314 response to radiation; GO:0009411 response to UV; GO:0009416 response to light stimulus; GO:0009628 response to abiotic stimulus; GO:0009812 flavonoid metabolic process; GO:0009813 flavonoid biosynthetic process; GO:0010224 response to UV-B; GO:0050896 response to stimulus; GO:0055114 oxidation-reduction process; GO:0071704…		GO:0003824 catalytic activity; GO:0016491 oxidoreductase activity; GO:0016705 oxidoreductase activity, acting on paired donors, with incorporation or reduction of molecular oxygen; GO:0016706 2-oxoglutarate-dependent dioxygenase activity; GO:0045486 naringenin 3-dioxygenase activity; GO:0051213 dioxygenase activity;	PF03171	2OG-Fe(II) oxygenase superfamily	Q	KOG0143	Iron/ascorbate family oxidoreductases
TRINITY_DN11169_c0_g1_i1.p1	LRRNT_2 domain-containing protein	--	37.3	9	3	5	3	0.457	0.484	0.443	0.414	2.11	2.198	1.1	0.0880269	0.199	0.0781726	0.218	0.00970856	chloroplast				GO:0043086 negative regulation of catalytic activity; GO:0044092 negative regulation of molecular function; GO:0050790 regulation of catalytic activity; GO:0065007 biological regulation; GO:0065009 regulation of molecular function;	GO:0005618 cell wall; GO:0005622 intracellular; GO:0005623 cell; GO:0005737 cytoplasm; GO:0005794 Golgi apparatus; GO:0005911 cell-cell junction; GO:0009505 plant-type cell wall; GO:0009506 plasmodesma; GO:0012505 endomembrane system; GO:0016020 membrane; GO:0030054 cell junction; GO:0030312 external encapsulating structure; GO:0043226 organelle; GO:0043227 membrane-bounded organelle; GO:0043229 …	GO:0004857 enzyme inhibitor activity; GO:0030234 enzyme regulator activity; GO:0090353 polygalacturonase inhibitor activity; GO:0098772 molecular function regulator;
TRINITY_DN11177_c0_g1_i7.p3	Aspergillus nuclease S(1)	--	14.6	8	1	4	1	1.031	1.011	0.923	0.846	1.093	1.142	1.156	0.0477114	0.792	0.0919016	0.914	0.0448711	nucleus				GO:0006139 nucleobase-containing compound metabolic process; GO:0006259 DNA metabolic process; GO:0006725 cellular aromatic compound metabolic process; GO:0006807 nitrogen compound metabolic process; GO:0008152 metabolic process; GO:0009987 cellular process; GO:0034641 cellular nitrogen compound metabolic process; GO:0043170 macromolecule metabolic process; GO:0044237 cellular metabolic process; …	GO:0005576 extracellular region;	GO:0000014 single-stranded DNA endodeoxyribonuclease activity; GO:0003824 catalytic activity; GO:0004518 nuclease activity; GO:0004519 endonuclease activity; GO:0004520 endodeoxyribonuclease activity; GO:0004536 deoxyribonuclease activity; GO:0016787 hydrolase activity; GO:0016788 hydrolase activity, acting on ester bonds; GO:0043765 T/G mismatch-specific endonuclease activity; GO:0140097 catalyt…	PF02265	S1/P1 Nuclease
TRINITY_DN11177_c0_g1_i7.p1	Aspergillus nuclease S(1)	--	21.8	15	3	3	3	1.075	1.185	1.206	1.077	0.762	0.751	0.996	0.148453	1.508	0.0698435	1.494	0.0790143	cytoplasm				GO:0000003 reproduction; GO:0003006 developmental process involved in reproduction; GO:0006139 nucleobase-containing compound metabolic process; GO:0006259 DNA metabolic process; GO:0006725 cellular aromatic compound metabolic process; GO:0006807 nitrogen compound metabolic process; GO:0007275 multicellular organism development; GO:0007568 aging; GO:0008152 metabolic process; GO:0009791 post-embr…	GO:0005576 extracellular region;	GO:0000014 single-stranded DNA endodeoxyribonuclease activity; GO:0003824 catalytic activity; GO:0004518 nuclease activity; GO:0004519 endonuclease activity; GO:0004520 endodeoxyribonuclease activity; GO:0004521 endoribonuclease activity; GO:0004536 deoxyribonuclease activity; GO:0004540 ribonuclease activity; GO:0016787 hydrolase activity; GO:0016788 hydrolase activity, acting on ester bonds; GO…	PF02265	S1/P1 Nuclease
TRINITY_DN11177_c0_g1_i7.p2	Aspergillus nuclease S(1)	--	19.6	10	1	3	1	1.057	1.003	0.93	0.886	1.089	1.08	1.134	0.00311638	0.837	0.0287236	0.95	0.0312616	cytoplasm				GO:0006139 nucleobase-containing compound metabolic process; GO:0006259 DNA metabolic process; GO:0006725 cellular aromatic compound metabolic process; GO:0006807 nitrogen compound metabolic process; GO:0008152 metabolic process; GO:0009987 cellular process; GO:0034641 cellular nitrogen compound metabolic process; GO:0043170 macromolecule metabolic process; GO:0044237 cellular metabolic process; …	GO:0005576 extracellular region;	GO:0000014 single-stranded DNA endodeoxyribonuclease activity; GO:0003824 catalytic activity; GO:0004518 nuclease activity; GO:0004519 endonuclease activity; GO:0004520 endodeoxyribonuclease activity; GO:0004536 deoxyribonuclease activity; GO:0016787 hydrolase activity; GO:0016788 hydrolase activity, acting on ester bonds; GO:0043765 T/G mismatch-specific endonuclease activity; GO:0140097 catalyt…	PF02265	S1/P1 Nuclease
TRINITY_DN11177_c0_g1_i7.p5	Aspergillus nuclease S(1)	--	14.1	18	1	2	1													chloroplast							PF02265	S1/P1 Nuclease
TRINITY_DN11177_c1_g1_i9.p1	ABC transporter domain-containing protein	--	65.4	1	1	2	1	1.003	1.046	1.137	1.175	0.798	0.861	0.886	0.00638471	1.395	0.0304132	1.236	0.0240279	plasma membrane							PF00005	ABC transporter	Q	KOG0061	Transporter, ABC superfamily (Breast cancer resistance protein)
TRINITY_DN11183_c0_g1_i6.p1	Conserved oligomeric Golgi complex subunit 6 (Fragment)	--	26.7	10	2	2	2	1.124	0.995	0.938	0.893	0.916	1.174	1.156	0.0513815	0.893	0.208369	1.038	0.258307	cytoplasm	K20293	COG6, COD2; conserved oligomeric Golgi complex subunit 6		GO:0006810 transport; GO:0006891 intra-Golgi vesicle-mediated transport; GO:0008152 metabolic process; GO:0016192 vesicle-mediated transport; GO:0048193 Golgi vesicle transport; GO:0051179 localization; GO:0051234 establishment of localization; GO:0070085 glycosylation;	GO:0005622 intracellular; GO:0005623 cell; GO:0005737 cytoplasm; GO:0005794 Golgi apparatus; GO:0012505 endomembrane system; GO:0017119 Golgi transport complex; GO:0032991 protein-containing complex; GO:0043226 organelle; GO:0043227 membrane-bounded organelle; GO:0043229 intracellular organelle; GO:0043231 intracellular membrane-bounded organelle; GO:0099023 vesicle tethering complex;				S	KOG3758	Uncharacterized conserved protein
TRINITY_DN11183_c0_g1_i6.p2	Conserved oligomeric Golgi complex subunit 6	--	26.7	18	3	3	3	0.955	1.043	0.957	1.017	0.865	1.109	1.012	0.0195642	1.012	0.132124	1.022	0.113469	cytoplasm	K20293	COG6, COD2; conserved oligomeric Golgi complex subunit 6		GO:0006810 transport; GO:0006891 intra-Golgi vesicle-mediated transport; GO:0008152 metabolic process; GO:0016192 vesicle-mediated transport; GO:0048193 Golgi vesicle transport; GO:0051179 localization; GO:0051234 establishment of localization; GO:0070085 glycosylation;	GO:0005622 intracellular; GO:0005623 cell; GO:0005737 cytoplasm; GO:0005794 Golgi apparatus; GO:0012505 endomembrane system; GO:0017119 Golgi transport complex; GO:0032991 protein-containing complex; GO:0043226 organelle; GO:0043227 membrane-bounded organelle; GO:0043229 intracellular organelle; GO:0043231 intracellular membrane-bounded organelle; GO:0099023 vesicle tethering complex;				S	KOG3758	Uncharacterized conserved protein
TRINITY_DN11187_c0_g1_i1.p1	protein FLUORESCENT IN BLUE LIGHT, chloroplastic isoform X2	--	26.1	28	4	12	4	0.731	0.759	0.675	0.69	1.644	1.57	1.092	0.0110131	0.425	0.0465859	0.464	0.0579096	chloroplast					GO:0005622 intracellular; GO:0005623 cell; GO:0005737 cytoplasm; GO:0009507 chloroplast; GO:0009534 chloroplast thylakoid; GO:0009535 chloroplast thylakoid membrane; GO:0009536 plastid; GO:0009579 thylakoid; GO:0016020 membrane; GO:0031976 plastid thylakoid; GO:0031984 organelle subcompartment; GO:0034357 photosynthetic membrane; GO:0042651 thylakoid membrane; GO:0043226 organelle; GO:0043227 mem…
TRINITY_DN1118_c0_g1_i6.p1	C3HC-type domain-containing protein	--	91.6	8	4	6	4	0.998	1.074	1.051	1.008	0.888	0.923	1.007	0.0807119	1.138	0.057165	1.144	0.024724	nucleus							PF07967	C3HC zinc finger-like	G	KOG4765	Uncharacterized conserved protein
TRINITY_DN11197_c0_g1_i1.p1	6-hydroxymethyl-7,8-dihydropterin pyrophosphokinase	--	55.9	17	6	8	6	1.021	1.044	1.052	0.98	0.965	0.936	1.018	0.0652928	1.068	0.0284563	1.086	0.0370963	chloroplast	K13941	folKP; 2-amino-4-hydroxy-6-hydroxymethyldihydropteridine diphosphokinase / dihydropteroate synthase [EC:2.7.6.3 2.5.1.15]	map00790 Folate biosynthesis; map01100 Metabolic pathways	GO:0006082 organic acid metabolic process; GO:0006575 cellular modified amino acid metabolic process; GO:0006725 cellular aromatic compound metabolic process; GO:0006732 coenzyme metabolic process; GO:0006760 folic acid-containing compound metabolic process; GO:0006807 nitrogen compound metabolic process; GO:0006950 response to stress; GO:0006979 response to oxidative stress; GO:0008152 metabolic…	GO:0005622 intracellular; GO:0005623 cell; GO:0005737 cytoplasm; GO:0005829 cytosol;	GO:0003824 catalytic activity; GO:0003848 2-amino-4-hydroxy-6-hydroxymethyldihydropteridine diphosphokinase activity; GO:0004156 dihydropteroate synthase activity; GO:0016740 transferase activity; GO:0016765 transferase activity, transferring alkyl or aryl (other than methyl) groups; GO:0016772 transferase activity, transferring phosphorus-containing groups; GO:0016778 diphosphotransferase activi…	PF01288; PF00809	7,8-dihydro-6-hydroxymethylpterin-pyrophosphokinase (HPPK); Pterin binding enzyme	H	KOG2544	Dihydropteroate synthase/7,8-dihydro-6-hydroxymethylpterin-pyrophosphokinase/Dihydroneopterin aldolase
TRINITY_DN111_c0_g1_i8.p2	Uncharacterized protein	--	11.8	25	1	1	1													nucleus	K03217	yidC, spoIIIJ, OXA1, ccfA; YidC/Oxa1 family membrane protein insertase	map03060 Protein export						OU	KOG1239	Inner membrane protein translocase involved in respiratory chain assembly
TRINITY_DN111_c0_g1_i8.p1	mitochondrial inner membrane protein OXA1-like	--	25.7	5	1	3	1	1.014	1.123	1.014	0.978	0.933	0.971	1.074	0.0974412	1.047	0.0540292	1.122	0.0441154	mitochondria	K03217	yidC, spoIIIJ, OXA1, ccfA; YidC/Oxa1 family membrane protein insertase	map03060 Protein export						OU	KOG1239	Inner membrane protein translocase involved in respiratory chain assembly
TRINITY_DN11207_c0_g1_i16.p1	Malate synthase	--	33.3	40	9	49	9	1.227	1.244	1.092	1.158	0.594	0.615	1.099	0.0321705	1.86	0.0171028	2.045	0.0148719	cytoplasm	K01638	aceB, glcB; malate synthase [EC:2.3.3.9]	map00620 Pyruvate metabolism; map00630 Glyoxylate and dicarboxylate metabolism; map01100 Metabolic pathways; map01110 Biosynthesis of secondary metabolites; map01200 Carbon metabolism	GO:0005975 carbohydrate metabolic process; GO:0006081 cellular aldehyde metabolic process; GO:0006082 organic acid metabolic process; GO:0006097 glyoxylate cycle; GO:0008152 metabolic process; GO:0009987 cellular process; GO:0019752 carboxylic acid metabolic process; GO:0032787 monocarboxylic acid metabolic process; GO:0043436 oxoacid metabolic process; GO:0044237 cellular metabolic process; GO:0…	GO:0005622 intracellular; GO:0005623 cell; GO:0005737 cytoplasm; GO:0005777 peroxisome; GO:0009514 glyoxysome; GO:0042579 microbody; GO:0043226 organelle; GO:0043227 membrane-bounded organelle; GO:0043229 intracellular organelle; GO:0043231 intracellular membrane-bounded organelle;	GO:0003824 catalytic activity; GO:0004474 malate synthase activity; GO:0016740 transferase activity; GO:0016746 transferase activity, transferring acyl groups; GO:0046912 transferase activity, transferring acyl groups, acyl groups converted into alkyl on transfer;			C	KOG1261	Malate synthase
TRINITY_DN11207_c0_g1_i16.p2	Malate synthase	--	24.9	35	7	46	7	1.265	1.247	1.165	1.185	0.527	0.502	1.069	0.0224898	2.286	0.0463981	2.442	0.0243231	cytoplasm	K01638	aceB, glcB; malate synthase [EC:2.3.3.9]	map00620 Pyruvate metabolism; map00630 Glyoxylate and dicarboxylate metabolism; map01100 Metabolic pathways; map01110 Biosynthesis of secondary metabolites; map01200 Carbon metabolism	GO:0005975 carbohydrate metabolic process; GO:0006081 cellular aldehyde metabolic process; GO:0006082 organic acid metabolic process; GO:0006097 glyoxylate cycle; GO:0008152 metabolic process; GO:0009987 cellular process; GO:0019752 carboxylic acid metabolic process; GO:0032787 monocarboxylic acid metabolic process; GO:0043436 oxoacid metabolic process; GO:0044237 cellular metabolic process; GO:0…	GO:0005622 intracellular; GO:0005623 cell; GO:0005737 cytoplasm; GO:0005777 peroxisome; GO:0009514 glyoxysome; GO:0042579 microbody; GO:0043226 organelle; GO:0043227 membrane-bounded organelle; GO:0043229 intracellular organelle; GO:0043231 intracellular membrane-bounded organelle;	GO:0003824 catalytic activity; GO:0004474 malate synthase activity; GO:0016740 transferase activity; GO:0016746 transferase activity, transferring acyl groups; GO:0046912 transferase activity, transferring acyl groups, acyl groups converted into alkyl on transfer;			H	KOG1261	Malate synthase
TRINITY_DN11207_c0_g1_i16.p3	Malate synthase	--	16.7	41	7	17	7	1.36	1.338	1.043	1.155	0.572	0.392	1.231	0.0838648	2.384	0.333018	2.896	0.252756	cytoplasm	K01638	aceB, glcB; malate synthase [EC:2.3.3.9]	map00620 Pyruvate metabolism; map00630 Glyoxylate and dicarboxylate metabolism; map01100 Metabolic pathways; map01110 Biosynthesis of secondary metabolites; map01200 Carbon metabolism	GO:0005975 carbohydrate metabolic process; GO:0006081 cellular aldehyde metabolic process; GO:0006082 organic acid metabolic process; GO:0006097 glyoxylate cycle; GO:0008152 metabolic process; GO:0009987 cellular process; GO:0019752 carboxylic acid metabolic process; GO:0032787 monocarboxylic acid metabolic process; GO:0043436 oxoacid metabolic process; GO:0044237 cellular metabolic process; GO:0…	GO:0005622 intracellular; GO:0005623 cell; GO:0005737 cytoplasm; GO:0005777 peroxisome; GO:0009514 glyoxysome; GO:0042579 microbody; GO:0043226 organelle; GO:0043227 membrane-bounded organelle; GO:0043229 intracellular organelle; GO:0043231 intracellular membrane-bounded organelle;	GO:0003824 catalytic activity; GO:0004474 malate synthase activity; GO:0016740 transferase activity; GO:0016746 transferase activity, transferring acyl groups; GO:0046912 transferase activity, transferring acyl groups, acyl groups converted into alkyl on transfer;			H	KOG1261	Malate synthase
TRINITY_DN11215_c0_g1_i1.p1	Patatin	--	48	6	2	2	2	0.75	0.703	0.716	0.729	1.63	1.543	1.006	0.0583688	0.456	0.0512284	0.458	0.00617561	chloroplast				GO:0006629 lipid metabolic process; GO:0006638 neutral lipid metabolic process; GO:0006639 acylglycerol metabolic process; GO:0006641 triglyceride metabolic process; GO:0006996 organelle organization; GO:0008152 metabolic process; GO:0009056 catabolic process; GO:0009893 positive regulation of metabolic process; GO:0009894 regulation of catabolic process; GO:0009896 positive regulation of catabol…	GO:0005622 intracellular; GO:0005623 cell; GO:0005634 nucleus; GO:0005654 nucleoplasm; GO:0005737 cytoplasm; GO:0005811 lipid droplet; GO:0005829 cytosol; GO:0005886 plasma membrane; GO:0016020 membrane; GO:0031974 membrane-enclosed lumen; GO:0031981 nuclear lumen; GO:0043226 organelle; GO:0043227 membrane-bounded organelle; GO:0043228 non-membrane-bounded organelle; GO:0043229 intracellular orga…	GO:0003824 catalytic activity; GO:0004806 triglyceride lipase activity; GO:0016298 lipase activity; GO:0016787 hydrolase activity; GO:0016788 hydrolase activity, acting on ester bonds; GO:0052689 carboxylic ester hydrolase activity;			I	KOG3773	Adiponutrin and related vesicular transport proteins; predicted alpha/beta hydrolase
TRINITY_DN1121_c0_g1_i5.p1	Pyruvate kinase	--	44.7	32	11	34	3	1.122	1.154	1.154	1.044	0.83	0.718	1.038	0.0905587	1.422	0.0318248	1.48	0.121874	cytoplasm	K00873	PK, pyk; pyruvate kinase [EC:2.7.1.40]	map00010 Glycolysis / Gluconeogenesis; map00230 Purine metabolism; map00620 Pyruvate metabolism; map01100 Metabolic pathways; map01110 Biosynthesis of secondary metabolites; map01200 Carbon metabolism; map01230 Biosynthesis of amino acids	GO:0005975 carbohydrate metabolic process; GO:0006082 organic acid metabolic process; GO:0006090 pyruvate metabolic process; GO:0006091 generation of precursor metabolites and energy; GO:0006096 glycolytic process; GO:0006139 nucleobase-containing compound metabolic process; GO:0006163 purine nucleotide metabolic process; GO:0006164 purine nucleotide biosynthetic process; GO:0006165 nucleoside di…	GO:0005622 intracellular; GO:0005623 cell; GO:0005737 cytoplasm;	GO:0003824 catalytic activity; GO:0004743 pyruvate kinase activity; GO:0016740 transferase activity; GO:0016772 transferase activity, transferring phosphorus-containing groups; GO:0016773 phosphotransferase activity, alcohol group as acceptor;	PF02887	Pyruvate kinase, alpha/beta domain	G	KOG2323	Pyruvate kinase
TRINITY_DN1121_c0_g2_i1.p1	Pyruvate kinase	--	45.1	27	10	31	2	1.222	1.158	1.326	1.199	0.576	0.524	0.944	0.0329584	2.295	0.00431351	2.166	0.0287283	cytoplasm	K00873	PK, pyk; pyruvate kinase [EC:2.7.1.40]	map00010 Glycolysis / Gluconeogenesis; map00230 Purine metabolism; map00620 Pyruvate metabolism; map01100 Metabolic pathways; map01110 Biosynthesis of secondary metabolites; map01200 Carbon metabolism; map01230 Biosynthesis of amino acids	GO:0005975 carbohydrate metabolic process; GO:0006082 organic acid metabolic process; GO:0006090 pyruvate metabolic process; GO:0006091 generation of precursor metabolites and energy; GO:0006096 glycolytic process; GO:0006139 nucleobase-containing compound metabolic process; GO:0006163 purine nucleotide metabolic process; GO:0006164 purine nucleotide biosynthetic process; GO:0006165 nucleoside di…	GO:0005622 intracellular; GO:0005623 cell; GO:0005737 cytoplasm;	GO:0003824 catalytic activity; GO:0004743 pyruvate kinase activity; GO:0016740 transferase activity; GO:0016772 transferase activity, transferring phosphorus-containing groups; GO:0016773 phosphotransferase activity, alcohol group as acceptor;	PF02887	Pyruvate kinase, alpha/beta domain	G	KOG2323	Pyruvate kinase
TRINITY_DN11221_c0_g1_i2.p1	IST1 homolog	--	26.3	8	2	2	2	0.985	1.099	1.005	1.164	0.931	0.843	0.962	0.0264614	1.23	0.173615	1.181	0.147289	nucleus	K19476	IST1; vacuolar protein sorting-associated protein IST1	map04144 Endocytosis						Z	KOG2027	Spindle pole body protein
TRINITY_DN11226_c0_g1_i4.p2	Cytochrome P450	--	20.9	6	1	1	1	0.364	0.44	0.433	0.403	2.24	2.229	0.966	0.183636	0.187	0.0453758	0.18	0.137876	cytoplasm				GO:0006629 lipid metabolic process; GO:0006720 isoprenoid metabolic process; GO:0006721 terpenoid metabolic process; GO:0008152 metabolic process; GO:0008299 isoprenoid biosynthetic process; GO:0008610 lipid biosynthetic process; GO:0009058 biosynthetic process; GO:0009403 toxin biosynthetic process; GO:0009404 toxin metabolic process; GO:0009987 cellular process; GO:0016101 diterpenoid metabolic…	GO:0016020 membrane;	GO:0003824 catalytic activity; GO:0004497 monooxygenase activity; GO:0016491 oxidoreductase activity; GO:0016705 oxidoreductase activity, acting on paired donors, with incorporation or reduction of molecular oxygen; GO:0016709 oxidoreductase activity, acting on paired donors, with incorporation or reduction of molecular oxygen, NAD(P)H as one donor, and incorporation of one atom of oxygen; GO:003…	PF00067	Cytochrome P450	Q	KOG0156	Cytochrome P450 CYP2 subfamily
TRINITY_DN11227_c0_g1_i2.p1	PUA domain-containing protein	--	46.9	2	1	2	1	0.872	0.895	1.097	0.846	1.357	0.977	0.927	0.200722	0.837	0.048999	0.78	0.247646	cytoplasm	K11131	DKC1, NOLA4, CBF5; H/ACA ribonucleoprotein complex subunit 4 [EC:5.4.99.-]	map03008 Ribosome biogenesis in eukaryotes	GO:0000003 reproduction; GO:0000154 rRNA modification; GO:0000495 box H/ACA snoRNA 3'-end processing; GO:0001522 pseudouridine synthesis; GO:0006139 nucleobase-containing compound metabolic process; GO:0006364 rRNA processing; GO:0006396 RNA processing; GO:0006725 cellular aromatic compound metabolic process; GO:0006807 nitrogen compound metabolic process; GO:0006810 transport; GO:0006897 endocyt…	GO:0005622 intracellular; GO:0005623 cell; GO:0005634 nucleus; GO:0005730 nucleolus; GO:0005732 small nucleolar ribonucleoprotein complex; GO:0030684 preribosome; GO:0030686 90S preribosome; GO:0031429 box H/ACA snoRNP complex; GO:0031974 membrane-enclosed lumen; GO:0031981 nuclear lumen; GO:0032991 protein-containing complex; GO:0043226 organelle; GO:0043227 membrane-bounded organelle; GO:004322…	GO:0003676 nucleic acid binding; GO:0003723 RNA binding; GO:0003729 mRNA binding; GO:0003824 catalytic activity; GO:0004730 pseudouridylate synthase activity; GO:0005488 binding; GO:0009982 pseudouridine synthase activity; GO:0016829 lyase activity; GO:0016835 carbon-oxygen lyase activity; GO:0016836 hydro-lyase activity; GO:0016853 isomerase activity; GO:0016866 intramolecular transferase activi…	PF08068	DKCLD (NUC011) domain	J	KOG2529	Pseudouridine synthase
TRINITY_DN11231_c0_g1_i1.p1	Peroxidase	--	15.5	14	2	6	2	0.934	0.65	0.597	0.561	1.717	1.624	1.362	0.21034	0.346	0.00612214	0.472	0.215727	chloroplast	K00430	E1.11.1.7; peroxidase [EC:1.11.1.7]	map00940 Phenylpropanoid biosynthesis; map01100 Metabolic pathways; map01110 Biosynthesis of secondary metabolites				PF00141	Peroxidase
TRINITY_DN11232_c0_g1_i1.p1	WD_REPEATS_REGION domain-containing protein	--	60.1	3	1	1	1	0.845	1.102	0.97	1.014	0.968	1.138	0.979	0.156011	0.946	0.0829254	0.92	0.0729768	nucleus	K14549	UTP15; U3 small nucleolar RNA-associated protein 15	map03008 Ribosome biogenesis in eukaryotes	GO:0006139 nucleobase-containing compound metabolic process; GO:0006364 rRNA processing; GO:0006396 RNA processing; GO:0006725 cellular aromatic compound metabolic process; GO:0006807 nitrogen compound metabolic process; GO:0007275 multicellular organism development; GO:0008152 metabolic process; GO:0009553 embryo sac development; GO:0009561 megagametogenesis; GO:0009987 cellular process; GO:0010…	GO:0000151 ubiquitin ligase complex; GO:0005622 intracellular; GO:0005623 cell; GO:0005634 nucleus; GO:0005730 nucleolus; GO:0031461 cullin-RING ubiquitin ligase complex; GO:0031974 membrane-enclosed lumen; GO:0031981 nuclear lumen; GO:0032991 protein-containing complex; GO:0043226 organelle; GO:0043227 membrane-bounded organelle; GO:0043228 non-membrane-bounded organelle; GO:0043229 intracellula…				S	KOG0310	Conserved WD40 repeat-containing protein
TRINITY_DN11238_c0_g1_i3.p1	WD_REPEATS_REGION domain-containing protein	--	39	20	5	7	5	1.001	0.942	1.032	0.939	1.159	1.13	0.986	0.0236539	0.86	0.0484826	0.849	0.0249861	cytoskeleton	K11805	DCAF7, HAN11; DDB1- and CUL4-associated factor 7		GO:0000003 reproduction; GO:0003006 developmental process involved in reproduction; GO:0007275 multicellular organism development; GO:0008152 metabolic process; GO:0009058 biosynthetic process; GO:0009314 response to radiation; GO:0009416 response to light stimulus; GO:0009605 response to external stimulus; GO:0009628 response to abiotic stimulus; GO:0009648 photoperiodism; GO:0009649 entrainment…	GO:0005622 intracellular; GO:0005623 cell; GO:0005634 nucleus; GO:0043226 organelle; GO:0043227 membrane-bounded organelle; GO:0043229 intracellular organelle; GO:0043231 intracellular membrane-bounded organelle;	GO:0001067 regulatory region nucleic acid binding; GO:0003676 nucleic acid binding; GO:0003677 DNA binding; GO:0005488 binding; GO:0097159 organic cyclic compound binding; GO:1901363 heterocyclic compound binding;			S	KOG0290	Conserved WD40 repeat-containing protein AN11
TRINITY_DN11253_c0_g1_i2.p1	40S ribosomal protein S14 (Fragment)	--	16.1	15	3	11	2	1.143	1.217	1.182	1.112	0.698	0.666	1.03	0.0871446	1.682	0.00967199	1.732	0.0771389	cytoplasm	K02955	RP-S14e, RPS14; small subunit ribosomal protein S14e	map03010 Ribosome	GO:0000028 ribosomal small subunit assembly; GO:0000462 maturation of SSU-rRNA from tricistronic rRNA transcript (SSU-rRNA, 5.8S rRNA, LSU-rRNA); GO:0002181 cytoplasmic translation; GO:0006139 nucleobase-containing compound metabolic process; GO:0006364 rRNA processing; GO:0006396 RNA processing; GO:0006412 translation; GO:0006518 peptide metabolic process; GO:0006725 cellular aromatic compound m…	GO:0005622 intracellular; GO:0005623 cell; GO:0005737 cytoplasm; GO:0005829 cytosol; GO:0005840 ribosome; GO:0015935 small ribosomal subunit; GO:0022626 cytosolic ribosome; GO:0022627 cytosolic small ribosomal subunit; GO:0030684 preribosome; GO:0030686 90S preribosome; GO:0032040 small-subunit processome; GO:0032991 protein-containing complex; GO:0043226 organelle; GO:0043228 non-membrane-bounde…	GO:0003676 nucleic acid binding; GO:0003723 RNA binding; GO:0003729 mRNA binding; GO:0003735 structural constituent of ribosome; GO:0005198 structural molecule activity; GO:0005488 binding; GO:0019843 rRNA binding; GO:0048027 mRNA 5'-UTR binding; GO:0070181 small ribosomal subunit rRNA binding; GO:0097159 organic cyclic compound binding; GO:1901363 heterocyclic compound binding;			J	KOG0407	40S ribosomal protein S14
TRINITY_DN11253_c0_g2_i1.p1	40S ribosomal protein S14 (Fragment)	--	16.2	23	3	6	2	0.869	0.854	0.907	0.609	1.428	1.396	1.18	0.266064	0.536	0.262772	0.61	0.00347473	cytoplasm	K02955	RP-S14e, RPS14; small subunit ribosomal protein S14e	map03010 Ribosome	GO:0000028 ribosomal small subunit assembly; GO:0000462 maturation of SSU-rRNA from tricistronic rRNA transcript (SSU-rRNA, 5.8S rRNA, LSU-rRNA); GO:0002181 cytoplasmic translation; GO:0006139 nucleobase-containing compound metabolic process; GO:0006364 rRNA processing; GO:0006396 RNA processing; GO:0006412 translation; GO:0006518 peptide metabolic process; GO:0006725 cellular aromatic compound m…	GO:0005622 intracellular; GO:0005623 cell; GO:0005737 cytoplasm; GO:0005829 cytosol; GO:0005840 ribosome; GO:0015935 small ribosomal subunit; GO:0022626 cytosolic ribosome; GO:0022627 cytosolic small ribosomal subunit; GO:0030684 preribosome; GO:0030686 90S preribosome; GO:0032040 small-subunit processome; GO:0032991 protein-containing complex; GO:0043226 organelle; GO:0043228 non-membrane-bounde…	GO:0003676 nucleic acid binding; GO:0003723 RNA binding; GO:0003729 mRNA binding; GO:0003735 structural constituent of ribosome; GO:0005198 structural molecule activity; GO:0005488 binding; GO:0019843 rRNA binding; GO:0048027 mRNA 5'-UTR binding; GO:0070181 small ribosomal subunit rRNA binding; GO:0097159 organic cyclic compound binding; GO:1901363 heterocyclic compound binding;			J	KOG0407	40S ribosomal protein S14
TRINITY_DN11265_c0_g1_i2.p1	Lectin	--	22.7	5	1	1	1	1.17	1.136	1.298	1.163	0.623	0.619	0.939	0.0572312	1.981	0.0728166	1.856	0.0163779	chloroplast									L	KOG0017	FOG: Transposon-encoded proteins with TYA, reverse transcriptase, integrase domains in various combinations
TRINITY_DN11270_c0_g1_i2.p1	basic endochitinase-like	--	33.3	3	1	1	1	0.498	0.593	0.574	0.531	1.923	1.973	0.992	0.1774	0.284	0.0723319	0.28	0.106066	extracellular	K01183	E3.2.1.14; chitinase [EC:3.2.1.14]	map00520 Amino sugar and nucleotide sugar metabolism; map01100 Metabolic pathways				PF00704	Glycosyl hydrolases family 18	G	KOG4701	Chitinase
TRINITY_DN11274_c0_g2_i1.p1	Abhydrolase_3 domain-containing protein	--	37.6	27	8	20	8	0.994	1.037	1.053	1.05	0.946	0.933	0.966	0.0322078	1.119	0.00758291	1.081	0.0392474	chloroplast				GO:0008152 metabolic process; GO:0009056 catabolic process;	GO:0005622 intracellular; GO:0005623 cell; GO:0005737 cytoplasm; GO:0005829 cytosol;	GO:0003824 catalytic activity; GO:0016787 hydrolase activity; GO:0016788 hydrolase activity, acting on ester bonds; GO:0052689 carboxylic ester hydrolase activity;	PF07859	alpha/beta hydrolase fold	V	KOG1515	Arylacetamide deacetylase
TRINITY_DN11275_c0_g1_i2.p1	3-methyl-2-oxobutanoate hydroxymethyltransferase	--	29.8	9	1	1	1													chloroplast	K00606	panB; 3-methyl-2-oxobutanoate hydroxymethyltransferase [EC:2.1.2.11]	map00770 Pantothenate and CoA biosynthesis; map01100 Metabolic pathways; map01110 Biosynthesis of secondary metabolites						H	KOG2949	Ketopantoate hydroxymethyltransferase
TRINITY_DN11276_c0_g1_i1.p1	TPR_REGION domain-containing protein	--	74.5	20	11	18	11	1.122	1.115	1.037	1.109	0.829	0.849	1.043	0.0521775	1.278	0.0304191	1.333	0.0212185	chloroplast				GO:0006996 organelle organization; GO:0009966 regulation of signal transduction; GO:0009968 negative regulation of signal transduction; GO:0009987 cellular process; GO:0010646 regulation of cell communication; GO:0010648 negative regulation of cell communication; GO:0016043 cellular component organization; GO:0022603 regulation of anatomical structure morphogenesis; GO:0022607 cellular component …	GO:0005623 cell; GO:0005929 cilium; GO:0042995 cell projection; GO:0043226 organelle; GO:0120025 plasma membrane bounded cell projection;				Z	KOG1840	Kinesin light chain
TRINITY_DN1127_c1_g1_i5.p1	probable galactinol--sucrose galactosyltransferase 6 isoform X2	--	57.3	2	1	1	1	0.628	0.524	0.627	0.558	1.88	1.871	0.97	0.0459018	0.316	0.0805565	0.307	0.124377	cytoplasm	K06617	E2.4.1.82; raffinose synthase [EC:2.4.1.82]	map00052 Galactose metabolism; map01100 Metabolic pathways
TRINITY_DN1127_c1_g1_i5.p2	Galactinol--sucrose galactosyltransferase	--	22.4	22	3	3	3	0.701	0.695	0.773	0.721	1.532	1.537	0.936	0.043084	0.487	0.0522707	0.455	0.00932449	cytoplasm	K06617	E2.4.1.82; raffinose synthase [EC:2.4.1.82]	map00052 Galactose metabolism; map01100 Metabolic pathways
TRINITY_DN11288_c0_g1_i10.p1	Peroxin-1	--	106.7	1	1	1	1	0.884	0.988	0.885	0.763	1.31	1.226	1.147	0.182479	0.649	0.0588348	0.74	0.125092	nucleus	K13338	PEX1; peroxin-1	map04146 Peroxisome	GO:0006082 organic acid metabolic process; GO:0006605 protein targeting; GO:0006625 protein targeting to peroxisome; GO:0006629 lipid metabolic process; GO:0006631 fatty acid metabolic process; GO:0006635 fatty acid beta-oxidation; GO:0006810 transport; GO:0006886 intracellular protein transport; GO:0006996 organelle organization; GO:0007031 peroxisome organization; GO:0008104 protein localizatio…			PF09262; PF00004	Peroxisome biogenesis factor 1, N-terminal ; ATPase family associated with various cellular activities (AAA)	O	KOG0735	AAA+-type ATPase
TRINITY_DN11290_c0_g1_i3.p1	Thiol-disulfide oxidoreductase DCC	--	26.5	6	1	1	1													chloroplast
TRINITY_DN11293_c0_g1_i3.p1	Nucleosome assembly protein 1	--	38.5	12	3	3	3	1.129	1.172	1.049	1.086	0.788	0.83	1.078	0.00196874	1.32	0.0123255	1.422	0.0104388	cytoplasm	K11279	NAP1L1, NRP; nucleosome assembly protein 1-like 1		GO:0000724 double-strand break repair via homologous recombination; GO:0000725 recombinational repair; GO:0000730 DNA recombinase assembly; GO:0006139 nucleobase-containing compound metabolic process; GO:0006259 DNA metabolic process; GO:0006281 DNA repair; GO:0006302 double-strand break repair; GO:0006310 DNA recombination; GO:0006312 mitotic recombination; GO:0006725 cellular aromatic compound …		GO:0000150 recombinase activity; GO:0000217 DNA secondary structure binding; GO:0000400 four-way junction DNA binding; GO:0003676 nucleic acid binding; GO:0003677 DNA binding; GO:0003690 double-stranded DNA binding; GO:0003697 single-stranded DNA binding; GO:0003824 catalytic activity; GO:0005488 binding; GO:0008094 DNA-dependent ATPase activity; GO:0016462 pyrophosphatase activity; GO:0016787 hy…			BD	KOG1507	Nucleosome assembly protein NAP-1
TRINITY_DN11295_c0_g1_i1.p2	CID domain-containing protein	--	21.4	16	2	3	2	1.124	0.922	1.233	0.981	0.984	0.781	0.926	0.0213812	1.254	0.00169097	1.162	0.0237427	nucleus				GO:0006810 transport; GO:0006811 ion transport; GO:0006812 cation transport; GO:0006816 calcium ion transport; GO:0006873 cellular ion homeostasis; GO:0006874 cellular calcium ion homeostasis; GO:0006875 cellular metal ion homeostasis; GO:0007204 positive regulation of cytosolic calcium ion concentration; GO:0008285 negative regulation of cell population proliferation; GO:0009966 regulation of si…	GO:0005622 intracellular; GO:0005623 cell; GO:0005737 cytoplasm; GO:0005783 endoplasmic reticulum; GO:0005789 endoplasmic reticulum membrane; GO:0012505 endomembrane system; GO:0016020 membrane; GO:0016528 sarcoplasm; GO:0016529 sarcoplasmic reticulum; GO:0031090 organelle membrane; GO:0031984 organelle subcompartment; GO:0033017 sarcoplasmic reticulum membrane; GO:0042175 nuclear outer membrane-…	GO:0005488 binding; GO:0005515 protein binding; GO:0044325 ion channel binding;			A	KOG0007	Splicing factor 3a, subunit 1
TRINITY_DN11295_c0_g1_i1.p1	Putative calcium homeostasis endoplasmic reticulum protein-like isoform X1	--	49.5	3	1	2	1													nucleus				GO:0006810 transport; GO:0006811 ion transport; GO:0006812 cation transport; GO:0006816 calcium ion transport; GO:0006873 cellular ion homeostasis; GO:0006874 cellular calcium ion homeostasis; GO:0006875 cellular metal ion homeostasis; GO:0007204 positive regulation of cytosolic calcium ion concentration; GO:0008285 negative regulation of cell population proliferation; GO:0009966 regulation of si…	GO:0005622 intracellular; GO:0005623 cell; GO:0005737 cytoplasm; GO:0005783 endoplasmic reticulum; GO:0005789 endoplasmic reticulum membrane; GO:0012505 endomembrane system; GO:0016020 membrane; GO:0016528 sarcoplasm; GO:0016529 sarcoplasmic reticulum; GO:0031090 organelle membrane; GO:0031984 organelle subcompartment; GO:0033017 sarcoplasmic reticulum membrane; GO:0042175 nuclear outer membrane-…	GO:0005488 binding; GO:0005515 protein binding; GO:0044325 ion channel binding;			A	KOG0007	Splicing factor 3a, subunit 1
TRINITY_DN11298_c0_g1_i1.p1	DEAD-box ATP-dependent RNA helicase	--	84.5	14	6	6	6	1.11	1.014	1.086	0.907	1.023	1.069	1.07	0.0634414	0.955	0.158451	1.017	0.094559	cytoplasm	K12835	DDX42, SF3B125; ATP-dependent RNA helicase DDX42 [EC:3.6.4.13]	map03040 Spliceosome	GO:0006139 nucleobase-containing compound metabolic process; GO:0006725 cellular aromatic compound metabolic process; GO:0006807 nitrogen compound metabolic process; GO:0008152 metabolic process; GO:0009987 cellular process; GO:0010501 RNA secondary structure unwinding; GO:0016070 RNA metabolic process; GO:0034641 cellular nitrogen compound metabolic process; GO:0043170 macromolecule metabolic pr…	GO:0005622 intracellular; GO:0005623 cell; GO:0005634 nucleus; GO:0005730 nucleolus; GO:0005737 cytoplasm; GO:0031974 membrane-enclosed lumen; GO:0031981 nuclear lumen; GO:0043226 organelle; GO:0043227 membrane-bounded organelle; GO:0043228 non-membrane-bounded organelle; GO:0043229 intracellular organelle; GO:0043231 intracellular membrane-bounded organelle; GO:0043232 intracellular non-membrane…	GO:0003724 RNA helicase activity; GO:0003824 catalytic activity; GO:0004386 helicase activity; GO:0008186 RNA-dependent ATPase activity; GO:0016462 pyrophosphatase activity; GO:0016787 hydrolase activity; GO:0016817 hydrolase activity, acting on acid anhydrides; GO:0016818 hydrolase activity, acting on acid anhydrides, in phosphorus-containing anhydrides; GO:0016887 ATPase activity; GO:0017111 nu…	PF00270	DEAD/DEAH box helicase	A	KOG0339	ATP-dependent RNA helicase
TRINITY_DN1129_c0_g1_i2.p1	Phosphoglucan phosphatase LSF2, chloroplastic (Fragment)	--	27.7	3	1	2	1	0.844	0.806	0.69	0.845	1.48	1.398	1.088	0.174747	0.535	0.182394	0.573	0.00863077	mitochondria				GO:0000272 polysaccharide catabolic process; GO:0005975 carbohydrate metabolic process; GO:0005976 polysaccharide metabolic process; GO:0005982 starch metabolic process; GO:0005983 starch catabolic process; GO:0006073 cellular glucan metabolic process; GO:0006793 phosphorus metabolic process; GO:0006796 phosphate-containing compound metabolic process; GO:0008152 metabolic process; GO:0009056 cata…	GO:0005622 intracellular; GO:0005623 cell; GO:0005737 cytoplasm; GO:0009507 chloroplast; GO:0009536 plastid; GO:0043226 organelle; GO:0043227 membrane-bounded organelle; GO:0043229 intracellular organelle; GO:0043231 intracellular membrane-bounded organelle;	GO:0003824 catalytic activity; GO:0005488 binding; GO:0016787 hydrolase activity; GO:0016788 hydrolase activity, acting on ester bonds; GO:0016791 phosphatase activity; GO:0019203 carbohydrate phosphatase activity; GO:0030246 carbohydrate binding; GO:0030247 polysaccharide binding; GO:0042578 phosphoric ester hydrolase activity; GO:0050308 sugar-phosphatase activity; GO:2001070 starch binding;			V	KOG1716	Dual specificity phosphatase
TRINITY_DN11301_c0_g2_i1.p1	50S ribosomal protein L19-1, chloroplastic	--	26.7	18	4	11	4	0.948	0.925	0.932	0.808	1.296	1.124	1.081	0.0837277	0.719	0	0.777	0.0837244	chloroplast	K02884	RP-L19, MRPL19, rplS; large subunit ribosomal protein L19	map03010 Ribosome		GO:0005622 intracellular; GO:0005623 cell; GO:0005737 cytoplasm; GO:0009507 chloroplast; GO:0009526 plastid envelope; GO:0009532 plastid stroma; GO:0009536 plastid; GO:0009570 chloroplast stroma; GO:0009941 chloroplast envelope; GO:0016020 membrane; GO:0031967 organelle envelope; GO:0031975 envelope; GO:0043226 organelle; GO:0043227 membrane-bounded organelle; GO:0043229 intracellular organelle; …	GO:0003735 structural constituent of ribosome; GO:0005198 structural molecule activity;			J	KOG1698	Mitochondrial/chloroplast ribosomal protein L19
TRINITY_DN1130_c0_g1_i2.p1	Putative microtubule-associated protein futsch isoform X2	--	178.7	1	1	1	1	0.744	0.855	1.013	0.766	1.257	1.416	0.925	0.292016	0.674	0.278223	0.598	0.0141894	nucleus
TRINITY_DN11311_c0_g1_i7.p2	Triose-phosphate isomerase	--	28.3	14	4	5	4	1.088	1.14	1.084	1.123	0.802	0.823	1.01	0.00770498	1.358	0.00676657	1.371	0.0144413	cytoplasm
TRINITY_DN11311_c0_g1_i7.p1	Protein-tyrosine phosphatase-like	--	98.2	11	7	11	7	1.085	1.069	1.062	1.072	0.899	0.861	1.01	0.0175113	1.213	0.0373082	1.224	0.0202113	cytoplasm
TRINITY_DN11314_c0_g1_i2.p1	30S ribosomal protein S13, chloroplastic	--	15.6	17	2	5	2	0.965	1.072	0.998	0.837	1.146	1.025	1.124	0.197537	0.844	0.0452414	0.944	0.152807	chloroplast	K02952	RP-S13, rpsM; small subunit ribosomal protein S13	map03010 Ribosome	GO:0006412 translation; GO:0006518 peptide metabolic process; GO:0006807 nitrogen compound metabolic process; GO:0008152 metabolic process; GO:0009058 biosynthetic process; GO:0009059 macromolecule biosynthetic process; GO:0009987 cellular process; GO:0010467 gene expression; GO:0019538 protein metabolic process; GO:0022613 ribonucleoprotein complex biogenesis; GO:0034641 cellular nitrogen compou…	GO:0005622 intracellular; GO:0005623 cell; GO:0005737 cytoplasm; GO:0005840 ribosome; GO:0009507 chloroplast; GO:0009526 plastid envelope; GO:0009532 plastid stroma; GO:0009536 plastid; GO:0009570 chloroplast stroma; GO:0009941 chloroplast envelope; GO:0015935 small ribosomal subunit; GO:0031967 organelle envelope; GO:0031975 envelope; GO:0032991 protein-containing complex; GO:0043226 organelle; …	GO:0003735 structural constituent of ribosome; GO:0005198 structural molecule activity;			J	KOG3311	Ribosomal protein S18
TRINITY_DN11323_c0_g1_i2.p1	mitochondrial outer membrane protein porin of 36 kDa	--	12.4	21	2	7	1	1.034	0.897	0.944	1.013	1.025	1.126	0.99	0.149992	0.911	0.0163089	0.903	0.16601	chloroplast	K15040	VDAC2; voltage-dependent anion channel protein 2		GO:0006810 transport; GO:0006811 ion transport; GO:0006820 anion transport; GO:0015698 inorganic anion transport; GO:0034220 ion transmembrane transport; GO:0051179 localization; GO:0051234 establishment of localization; GO:0055085 transmembrane transport; GO:0098656 anion transmembrane transport;	GO:0005622 intracellular; GO:0005623 cell; GO:0005737 cytoplasm; GO:0005739 mitochondrion; GO:0005740 mitochondrial envelope; GO:0005741 mitochondrial outer membrane; GO:0009526 plastid envelope; GO:0009527 plastid outer membrane; GO:0009536 plastid; GO:0016020 membrane; GO:0016021 integral component of membrane; GO:0019867 outer membrane; GO:0031090 organelle membrane; GO:0031224 intrinsic compo…	GO:0005215 transporter activity; GO:0005216 ion channel activity; GO:0005244 voltage-gated ion channel activity; GO:0005253 anion channel activity; GO:0008308 voltage-gated anion channel activity; GO:0008509 anion transmembrane transporter activity; GO:0015075 ion transmembrane transporter activity; GO:0015103 inorganic anion transmembrane transporter activity; GO:0015267 channel activity; GO:001…			P	KOG3126	Porin/voltage-dependent anion-selective channel protein
TRINITY_DN11323_c0_g3_i1.p1	mitochondrial outer membrane protein porin of 36 kDa	--	29.6	29	7	31	6	1.092	1.021	0.989	1.018	0.962	0.908	1.054	0.067791	1.074	0.0612014	1.13	0.00688639	cytoplasm	K15040	VDAC2; voltage-dependent anion channel protein 2		GO:0006810 transport; GO:0006811 ion transport; GO:0006820 anion transport; GO:0015698 inorganic anion transport; GO:0034220 ion transmembrane transport; GO:0051179 localization; GO:0051234 establishment of localization; GO:0055085 transmembrane transport; GO:0098656 anion transmembrane transport;	GO:0005622 intracellular; GO:0005623 cell; GO:0005737 cytoplasm; GO:0005739 mitochondrion; GO:0005740 mitochondrial envelope; GO:0009526 plastid envelope; GO:0009527 plastid outer membrane; GO:0009536 plastid; GO:0016020 membrane; GO:0016021 integral component of membrane; GO:0019867 outer membrane; GO:0031090 organelle membrane; GO:0031224 intrinsic component of membrane; GO:0031300 intrinsic co…	GO:0005215 transporter activity; GO:0005216 ion channel activity; GO:0005244 voltage-gated ion channel activity; GO:0005253 anion channel activity; GO:0008308 voltage-gated anion channel activity; GO:0008509 anion transmembrane transporter activity; GO:0015075 ion transmembrane transporter activity; GO:0015103 inorganic anion transmembrane transporter activity; GO:0015267 channel activity; GO:001…			P	KOG3126	Porin/voltage-dependent anion-selective channel protein
TRINITY_DN11336_c0_g1_i17.p2	J domain-containing protein	--	11.7	14	1	3	1	0.898	0.985	0.919	0.963	1.218	1.062	1	0.0325269	0.831	0.129338	0.832	0.161479	cytoplasm							PF14308	X-domain of DnaJ-containing	O	KOG0691	Molecular chaperone (DnaJ superfamily)
TRINITY_DN11336_c0_g1_i17.p1	DnaJ-X domain-containing protein	--	12.5	38	4	4	4	0.978	0.889	0.854	0.958	1.154	1.201	1.036	0.148039	0.769	0.0533319	0.794	0.0953503	cytoplasm							PF14308	X-domain of DnaJ-containing	O	KOG0691	Molecular chaperone (DnaJ superfamily)
TRINITY_DN11337_c0_g1_i1.p1	Pectinesterase	--	23.9	10	2	4	2	1.226	1.112	1.051	1.115	0.796	0.724	1.082	0.111098	1.43	0.108786	1.538	0.00183903	chloroplast				GO:0043086 negative regulation of catalytic activity; GO:0044092 negative regulation of molecular function; GO:0050790 regulation of catalytic activity; GO:0065007 biological regulation; GO:0065009 regulation of molecular function;	GO:0005623 cell; GO:0005886 plasma membrane; GO:0016020 membrane; GO:0071944 cell periphery;	GO:0003824 catalytic activity; GO:0004857 enzyme inhibitor activity; GO:0016787 hydrolase activity; GO:0016788 hydrolase activity, acting on ester bonds; GO:0030234 enzyme regulator activity; GO:0030599 pectinesterase activity; GO:0046910 pectinesterase inhibitor activity; GO:0052689 carboxylic ester hydrolase activity; GO:0098772 molecular function regulator;	PF04043	Plant invertase/pectin methylesterase inhibitor
TRINITY_DN1133_c0_g1_i12.p1	phosphatidylinositol 3,4,5-trisphosphate 3-phosphatase and protein-tyrosine-phosphatase PTEN2A	--	41.3	5	2	3	1													nucleus	K01110	PTEN; phosphatidylinositol-3,4,5-trisphosphate 3-phosphatase and dual-specificity protein phosphatase PTEN [EC:3.1.3.16 3.1.3.48 3.1.3.67]	map00562 Inositol phosphate metabolism; map01100 Metabolic pathways; map04070 Phosphatidylinositol signaling system	GO:0000278 mitotic cell cycle; GO:0000281 mitotic cytokinesis; GO:0000910 cytokinesis; GO:0001932 regulation of protein phosphorylation; GO:0001933 negative regulation of protein phosphorylation; GO:0006464 cellular protein modification process; GO:0006469 negative regulation of protein kinase activity; GO:0006470 protein dephosphorylation; GO:0006629 lipid metabolic process; GO:0006644 phospholi…	GO:0001931 uropod; GO:0005622 intracellular; GO:0005623 cell; GO:0005737 cytoplasm; GO:0005829 cytosol; GO:0005886 plasma membrane; GO:0005938 cell cortex; GO:0016020 membrane; GO:0031254 cell trailing edge; GO:0031257 cell trailing edge membrane; GO:0032153 cell division site; GO:0042995 cell projection; GO:0051285 cell cortex of cell tip; GO:0051286 cell tip; GO:0071944 cell periphery; GO:00995…	GO:0003824 catalytic activity; GO:0004721 phosphoprotein phosphatase activity; GO:0004725 protein tyrosine phosphatase activity; GO:0016787 hydrolase activity; GO:0016788 hydrolase activity, acting on ester bonds; GO:0016791 phosphatase activity; GO:0034485 phosphatidylinositol-3,4,5-trisphosphate 5-phosphatase activity; GO:0034593 phosphatidylinositol bisphosphate phosphatase activity; GO:003459…			T	KOG2283	Clathrin coat dissociation kinase GAK/PTEN/Auxilin and related tyrosine phosphatases
TRINITY_DN1133_c0_g1_i12.p2	C2 tensin-type domain-containing protein	--	25.5	9	2	2	2	0.901	0.9	1.006	0.982	1.1	1.15	0.906	0.0156094	0.885	0.048766	0.801	0.0317801	nucleus	K01110	PTEN; phosphatidylinositol-3,4,5-trisphosphate 3-phosphatase and dual-specificity protein phosphatase PTEN [EC:3.1.3.16 3.1.3.48 3.1.3.67]	map00562 Inositol phosphate metabolism; map01100 Metabolic pathways; map04070 Phosphatidylinositol signaling system	GO:0000278 mitotic cell cycle; GO:0000281 mitotic cytokinesis; GO:0000910 cytokinesis; GO:0001932 regulation of protein phosphorylation; GO:0001933 negative regulation of protein phosphorylation; GO:0006464 cellular protein modification process; GO:0006469 negative regulation of protein kinase activity; GO:0006470 protein dephosphorylation; GO:0006629 lipid metabolic process; GO:0006644 phospholi…	GO:0001931 uropod; GO:0005622 intracellular; GO:0005623 cell; GO:0005737 cytoplasm; GO:0005829 cytosol; GO:0005886 plasma membrane; GO:0005938 cell cortex; GO:0016020 membrane; GO:0031254 cell trailing edge; GO:0031257 cell trailing edge membrane; GO:0032153 cell division site; GO:0042995 cell projection; GO:0051285 cell cortex of cell tip; GO:0051286 cell tip; GO:0071944 cell periphery; GO:00995…	GO:0003824 catalytic activity; GO:0004721 phosphoprotein phosphatase activity; GO:0004725 protein tyrosine phosphatase activity; GO:0016787 hydrolase activity; GO:0016788 hydrolase activity, acting on ester bonds; GO:0016791 phosphatase activity; GO:0034485 phosphatidylinositol-3,4,5-trisphosphate 5-phosphatase activity; GO:0034593 phosphatidylinositol bisphosphate phosphatase activity; GO:003459…			T	KOG2283	Clathrin coat dissociation kinase GAK/PTEN/Auxilin and related tyrosine phosphatases
TRINITY_DN1134_c0_g2_i1.p1	Mesoderm induction early response protein 1, putative isoform 1	--	34.9	10	2	2	2	1.16	0.999	1.092	0.965	0.941	0.874	1.048	0.0182088	1.132	0.0349805	1.188	0.0535687	nucleus				GO:0006605 protein targeting; GO:0006623 protein targeting to vacuole; GO:0006810 transport; GO:0006886 intracellular protein transport; GO:0006914 autophagy; GO:0007034 vacuolar transport; GO:0008104 protein localization; GO:0008152 metabolic process; GO:0009056 catabolic process; GO:0009987 cellular process; GO:0015031 protein transport; GO:0015833 peptide transport; GO:0016192 vesicle-mediated…	GO:0005622 intracellular; GO:0005623 cell; GO:0005737 cytoplasm; GO:0005783 endoplasmic reticulum; GO:0009507 chloroplast; GO:0009532 plastid stroma; GO:0009536 plastid; GO:0009570 chloroplast stroma; GO:0012505 endomembrane system; GO:0043226 organelle; GO:0043227 membrane-bounded organelle; GO:0043229 intracellular organelle; GO:0043231 intracellular membrane-bounded organelle;				V	KOG1347	Uncharacterized membrane protein, predicted efflux pump
TRINITY_DN1134_c0_g3_i2.p1	Mesoderm induction early response protein	--	34.1	22	4	5	4	1.05	0.924	0.896	0.906	1.157	1.093	1.096	0.0980659	0.802	0.0485226	0.876	0.0508246	nucleus				GO:0006605 protein targeting; GO:0006623 protein targeting to vacuole; GO:0006810 transport; GO:0006886 intracellular protein transport; GO:0006914 autophagy; GO:0007034 vacuolar transport; GO:0008104 protein localization; GO:0008152 metabolic process; GO:0009056 catabolic process; GO:0009987 cellular process; GO:0015031 protein transport; GO:0015833 peptide transport; GO:0016192 vesicle-mediated…	GO:0005622 intracellular; GO:0005623 cell; GO:0005737 cytoplasm; GO:0005783 endoplasmic reticulum; GO:0009507 chloroplast; GO:0009532 plastid stroma; GO:0009536 plastid; GO:0009570 chloroplast stroma; GO:0012505 endomembrane system; GO:0043226 organelle; GO:0043227 membrane-bounded organelle; GO:0043229 intracellular organelle; GO:0043231 intracellular membrane-bounded organelle;				V	KOG1347	Uncharacterized membrane protein, predicted efflux pump
TRINITY_DN11352_c0_g1_i6.p2	La protein	--	15	38	4	8	4	1.04	1.039	1.15	1.122	0.812	0.831	0.915	0.0170015	1.383	0.0337448	1.265	0.0173215	cytoplasm	K11090	LA, SSB; lupus La protein		GO:0006139 nucleobase-containing compound metabolic process; GO:0006396 RNA processing; GO:0006725 cellular aromatic compound metabolic process; GO:0006807 nitrogen compound metabolic process; GO:0008152 metabolic process; GO:0009987 cellular process; GO:0010467 gene expression; GO:0016070 RNA metabolic process; GO:0034470 ncRNA processing; GO:0034641 cellular nitrogen compound metabolic process;…	GO:0005622 intracellular; GO:0005623 cell; GO:0005634 nucleus; GO:0005654 nucleoplasm; GO:0005730 nucleolus; GO:0031974 membrane-enclosed lumen; GO:0031981 nuclear lumen; GO:0043226 organelle; GO:0043227 membrane-bounded organelle; GO:0043228 non-membrane-bounded organelle; GO:0043229 intracellular organelle; GO:0043231 intracellular membrane-bounded organelle; GO:0043232 intracellular non-membra…	GO:0003676 nucleic acid binding; GO:0003723 RNA binding; GO:0005488 binding; GO:0097159 organic cyclic compound binding; GO:1901363 heterocyclic compound binding;	PF00076	RNA recognition motif. (a.k.a. RRM, RBD, or RNP domain)	A	KOG0118	FOG: RRM domain
TRINITY_DN11352_c0_g1_i6.p1	Uncharacterized protein	--	15	12	1	3	1	1.072	1.238	1.419	1.253	0.535	0.483	0.871	0.189049	2.623	0.0156356	2.284	0.173099	chloroplast
TRINITY_DN11352_c0_g1_i6.p3	RRM domain-containing protein	--	11.5	9	1	2	1	1.098	1.07	1.267	1.299	0.677	0.596	0.845	0.0359617	2.026	0.107873	1.708	0.0716005	nucleus	K11090	LA, SSB; lupus La protein		GO:0006139 nucleobase-containing compound metabolic process; GO:0006396 RNA processing; GO:0006399 tRNA metabolic process; GO:0006725 cellular aromatic compound metabolic process; GO:0006807 nitrogen compound metabolic process; GO:0008033 tRNA processing; GO:0008152 metabolic process; GO:0009987 cellular process; GO:0010467 gene expression; GO:0016070 RNA metabolic process; GO:0034470 ncRNA proce…	GO:0005618 cell wall; GO:0005622 intracellular; GO:0005623 cell; GO:0005634 nucleus; GO:0005654 nucleoplasm; GO:0005730 nucleolus; GO:0005737 cytoplasm; GO:0005829 cytosol; GO:0030312 external encapsulating structure; GO:0031974 membrane-enclosed lumen; GO:0031981 nuclear lumen; GO:0043226 organelle; GO:0043227 membrane-bounded organelle; GO:0043228 non-membrane-bounded organelle; GO:0043229 intr…	GO:0000049 tRNA binding; GO:0003676 nucleic acid binding; GO:0003723 RNA binding; GO:0005488 binding; GO:0097159 organic cyclic compound binding; GO:1901363 heterocyclic compound binding;	PF08777	RNA binding motif	A	KOG0118	FOG: RRM domain
TRINITY_DN11367_c0_g1_i4.p1	Pentatricopeptide repeat-containing protein, mitochondrial	--	58.7	13	7	7	7	1.038	1.146	1.146	1.126	0.81	0.784	0.962	0.0823243	1.426	0.0104169	1.372	0.0933185	chloroplast									S	KOG4197	FOG: PPR repeat
TRINITY_DN11378_c0_g1_i1.p1	Non-intrinsic ABC protein 6	--	53.9	14	4	9	4	0.736	0.85	0.832	0.778	1.48	1.448	0.989	0.148714	0.55	0.0321705	0.542	0.117416	chloroplast	K09015	sufD; Fe-S cluster assembly protein SufD		GO:0000003 reproduction; GO:0003006 developmental process involved in reproduction; GO:0006790 sulfur compound metabolic process; GO:0006996 organelle organization; GO:0007275 multicellular organism development; GO:0008152 metabolic process; GO:0009657 plastid organization; GO:0009668 plastid membrane organization; GO:0009790 embryo development; GO:0009791 post-embryonic development; GO:0009793 e…	GO:0005622 intracellular; GO:0005623 cell; GO:0005737 cytoplasm; GO:0009507 chloroplast; GO:0009532 plastid stroma; GO:0009536 plastid; GO:0009570 chloroplast stroma; GO:0043226 organelle; GO:0043227 membrane-bounded organelle; GO:0043229 intracellular organelle; GO:0043231 intracellular membrane-bounded organelle;	GO:0005215 transporter activity;
TRINITY_DN11379_c0_g1_i1.p1	UDP-glycosyltransferase 85A28	--	58.3	9	3	4	3	0.528	0.535	0.578	0.585	1.91	1.953	0.914	0.00154728	0.302	0.00703589	0.275	0.00514259	chloroplast					GO:0005622 intracellular; GO:0005623 cell; GO:0043226 organelle; GO:0043227 membrane-bounded organelle; GO:0043229 intracellular organelle; GO:0043231 intracellular membrane-bounded organelle;	GO:0003824 catalytic activity; GO:0008194 UDP-glycosyltransferase activity; GO:0015020 glucuronosyltransferase activity; GO:0016740 transferase activity; GO:0016757 transferase activity, transferring glycosyl groups; GO:0016758 transferase activity, transferring hexosyl groups; GO:0035251 UDP-glucosyltransferase activity; GO:0046527 glucosyltransferase activity; GO:0050403 trans-zeatin O-beta-D-g…			CG	KOG1192	UDP-glucuronosyl and UDP-glucosyl transferase
TRINITY_DN1137_c0_g1_i6.p1	PREDICTED: ZEAMMB73_Zm00001d029422	--	266.2	1	3	3	3	0.819	1.058	0.998	1.075	1.057	0.978	0.902	0.12771	1.022	0.107295	0.929	0.233798	chloroplast
TRINITY_DN11383_c0_g1_i7.p1	Serine hydroxymethyltransferase	--	37.5	18	4	37	3	0.532	0.509	0.5	0.511	1.987	2.057	1.03	0.0466828	0.25	0.0113137	0.258	0.057667	cytoplasm	K00600	glyA, SHMT; glycine hydroxymethyltransferase [EC:2.1.2.1]	map00260 Glycine, serine and threonine metabolism; map00460 Cyanoamino acid metabolism; map00630 Glyoxylate and dicarboxylate metabolism; map00670 One carbon pool by folate; map01100 Metabolic pathways; map01110 Biosynthesis of secondary metabolites; map01200 Carbon metabolism; map01230 Biosynthesis of amino acids	GO:0001505 regulation of neurotransmitter levels; GO:0002376 immune system process; GO:0006082 organic acid metabolic process; GO:0006520 cellular amino acid metabolic process; GO:0006544 glycine metabolic process; GO:0006563 L-serine metabolic process; GO:0006807 nitrogen compound metabolic process; GO:0006950 response to stress; GO:0006952 defense response; GO:0006955 immune response; GO:000762…	GO:0005576 extracellular region; GO:0005622 intracellular; GO:0005623 cell; GO:0005634 nucleus; GO:0005737 cytoplasm; GO:0005739 mitochondrion; GO:0005759 mitochondrial matrix; GO:0005829 cytosol; GO:0005840 ribosome; GO:0005886 plasma membrane; GO:0009507 chloroplast; GO:0009526 plastid envelope; GO:0009532 plastid stroma; GO:0009534 chloroplast thylakoid; GO:0009536 plastid; GO:0009570 chloropl…	GO:0003676 nucleic acid binding; GO:0003723 RNA binding; GO:0003727 single-stranded RNA binding; GO:0003824 catalytic activity; GO:0004372 glycine hydroxymethyltransferase activity; GO:0005488 binding; GO:0008187 poly-pyrimidine tract binding; GO:0008266 poly(U) RNA binding; GO:0016740 transferase activity; GO:0016741 transferase activity, transferring one-carbon groups; GO:0016742 hydroxymethyl-…	PF00464	Serine hydroxymethyltransferase	E	KOG2467	Glycine/serine hydroxymethyltransferase
TRINITY_DN11395_c0_g1_i7.p1	UDP-glucuronate decarboxylase	--	41.8	14	5	10	2	1.148	1.213	1.071	1.245	0.613	0.726	1.023	0.0677385	1.731	0.0130719	1.772	0.080607	mitochondria	K08678	UXS1, uxs; UDP-glucuronate decarboxylase [EC:4.1.1.35]	map00520 Amino sugar and nucleotide sugar metabolism; map01100 Metabolic pathways	GO:0005975 carbohydrate metabolic process; GO:0005996 monosaccharide metabolic process; GO:0006139 nucleobase-containing compound metabolic process; GO:0006725 cellular aromatic compound metabolic process; GO:0006807 nitrogen compound metabolic process; GO:0008152 metabolic process; GO:0009058 biosynthetic process; GO:0009225 nucleotide-sugar metabolic process; GO:0009226 nucleotide-sugar biosynt…	GO:0000139 Golgi membrane; GO:0005622 intracellular; GO:0005623 cell; GO:0005737 cytoplasm; GO:0005768 endosome; GO:0005794 Golgi apparatus; GO:0005802 trans-Golgi network; GO:0005886 plasma membrane; GO:0012505 endomembrane system; GO:0016020 membrane; GO:0031090 organelle membrane; GO:0031410 cytoplasmic vesicle; GO:0031982 vesicle; GO:0031984 organelle subcompartment; GO:0043226 organelle; GO:…	GO:0000166 nucleotide binding; GO:0003824 catalytic activity; GO:0005488 binding; GO:0008460 dTDP-glucose 4,6-dehydratase activity; GO:0016829 lyase activity; GO:0016830 carbon-carbon lyase activity; GO:0016831 carboxy-lyase activity; GO:0016835 carbon-oxygen lyase activity; GO:0016836 hydro-lyase activity; GO:0036094 small molecule binding; GO:0043167 ion binding; GO:0043168 anion binding; GO:00…			GM	KOG1429	dTDP-glucose 4-6-dehydratase/UDP-glucuronic acid decarboxylase
TRINITY_DN11396_c0_g1_i20.p2	Carbonic anhydrase	--	13.3	24	2	5	2	0.44	0.353	0.357	0.334	2.375	2.257	1.144	0.10812	0.149	0.00949137	0.17	0.12027	cytoplasm	K01673	cynT, can; carbonic anhydrase [EC:4.2.1.1]	map00910 Nitrogen metabolism; map01100 Metabolic pathways	GO:0010033 response to organic substance; GO:0010037 response to carbon dioxide; GO:0010119 regulation of stomatal movement; GO:0042221 response to chemical; GO:0042493 response to drug; GO:0048519 negative regulation of biological process; GO:0048580 regulation of post-embryonic development; GO:0048581 negative regulation of post-embryonic development; GO:0050789 regulation of biological process…	GO:0005622 intracellular; GO:0005623 cell; GO:0005737 cytoplasm; GO:0005829 cytosol; GO:0005886 plasma membrane; GO:0009507 chloroplast; GO:0009526 plastid envelope; GO:0009532 plastid stroma; GO:0009536 plastid; GO:0009570 chloroplast stroma; GO:0009941 chloroplast envelope; GO:0016020 membrane; GO:0031967 organelle envelope; GO:0031975 envelope; GO:0043226 organelle; GO:0043227 membrane-bounded…	GO:0003824 catalytic activity; GO:0004089 carbonate dehydratase activity; GO:0016829 lyase activity; GO:0016835 carbon-oxygen lyase activity; GO:0016836 hydro-lyase activity;	PF00484	Carbonic anhydrase	P	KOG1578	Predicted carbonic anhydrase involved in protection against oxidative damage
TRINITY_DN11396_c1_g1_i1.p1	RING-type domain-containing protein	--	533.3	1	2	2	2	0.998	1.014	0.909	0.97	1.027	1.124	1.072	0.0349759	0.874	0.017799	0.937	0.0528255	plasma membrane	K17592	SACS; sacsin		GO:0006457 protein folding; GO:0009987 cellular process; GO:0044087 regulation of cellular component biogenesis; GO:0048519 negative regulation of biological process; GO:0048523 negative regulation of cellular process; GO:0050789 regulation of biological process; GO:0050794 regulation of cellular process; GO:0051128 regulation of cellular component organization; GO:0051129 negative regulation of …	GO:0005622 intracellular; GO:0005623 cell; GO:0005634 nucleus; GO:0005737 cytoplasm; GO:0005739 mitochondrion; GO:0030424 axon; GO:0030425 dendrite; GO:0036477 somatodendritic compartment; GO:0042995 cell projection; GO:0043005 neuron projection; GO:0043226 organelle; GO:0043227 membrane-bounded organelle; GO:0043229 intracellular organelle; GO:0043231 intracellular membrane-bounded organelle; GO…	GO:0005488 binding; GO:0005515 protein binding; GO:0030544 Hsp70 protein binding; GO:0031072 heat shock protein binding; GO:0044877 protein-containing complex binding; GO:0051087 chaperone binding; GO:0070628 proteasome binding;	PF13920	Zinc finger, C3HC4 type (RING finger)
TRINITY_DN11400_c0_g1_i1.p1	SSD domain-containing protein	--	78	9	5	11	5	1.044	1.067	1.139	0.926	0.87	1.041	1.034	0.160628	1.1	0.269466	1.112	0.11123	plasma membrane	K12385	NPC1; Niemann-Pick C1 protein		GO:0006082 organic acid metabolic process; GO:0006464 cellular protein modification process; GO:0006486 protein glycosylation; GO:0006629 lipid metabolic process; GO:0006807 nitrogen compound metabolic process; GO:0006810 transport; GO:0006869 lipid transport; GO:0007034 vacuolar transport; GO:0007041 lysosomal transport; GO:0008152 metabolic process; GO:0008202 steroid metabolic process; GO:0008…	GO:0000323 lytic vacuole; GO:0005576 extracellular region; GO:0005622 intracellular; GO:0005623 cell; GO:0005634 nucleus; GO:0005635 nuclear envelope; GO:0005737 cytoplasm; GO:0005764 lysosome; GO:0005773 vacuole; GO:0005783 endoplasmic reticulum; GO:0005886 plasma membrane; GO:0005887 integral component of plasma membrane; GO:0012505 endomembrane system; GO:0016020 membrane; GO:0016021 integral …	GO:0005488 binding; GO:0005496 steroid binding; GO:0008289 lipid binding; GO:0015485 cholesterol binding; GO:0032934 sterol binding; GO:0036094 small molecule binding; GO:0043178 alcohol binding; GO:0097159 organic cyclic compound binding;			I	KOG1933	Cholesterol transport protein (Niemann-Pick C disease protein)
TRINITY_DN11400_c0_g1_i1.p2	Patched family protein	--	30.8	26	5	13	5	1.169	1.088	1.031	1.077	0.816	0.841	1.072	0.0817922	1.272	0.0100062	1.364	0.072085	extracellular	K12385	NPC1; Niemann-Pick C1 protein		GO:0006082 organic acid metabolic process; GO:0006464 cellular protein modification process; GO:0006486 protein glycosylation; GO:0006629 lipid metabolic process; GO:0006807 nitrogen compound metabolic process; GO:0006810 transport; GO:0006869 lipid transport; GO:0007034 vacuolar transport; GO:0007041 lysosomal transport; GO:0008152 metabolic process; GO:0008202 steroid metabolic process; GO:0008…	GO:0000323 lytic vacuole; GO:0005576 extracellular region; GO:0005622 intracellular; GO:0005623 cell; GO:0005634 nucleus; GO:0005635 nuclear envelope; GO:0005737 cytoplasm; GO:0005764 lysosome; GO:0005773 vacuole; GO:0005783 endoplasmic reticulum; GO:0005886 plasma membrane; GO:0005887 integral component of plasma membrane; GO:0012505 endomembrane system; GO:0016020 membrane; GO:0016021 integral …	GO:0005488 binding; GO:0005496 steroid binding; GO:0008289 lipid binding; GO:0015485 cholesterol binding; GO:0032934 sterol binding; GO:0036094 small molecule binding; GO:0043178 alcohol binding; GO:0097159 organic cyclic compound binding;			I	KOG1933	Cholesterol transport protein (Niemann-Pick C disease protein)
TRINITY_DN11409_c0_g1_i7.p2	Putative proline-, glutamic acid-and leucine-rich protein 1 (Fragment)	--	25.6	4	1	1	1	1.082	1.018	1.131	1.015	0.894	0.889	0.98	0.0331907	1.204	0.0722677	1.178	0.0390335	cytoplasm							PF08167	rRNA processing/ribosome biogenesis
TRINITY_DN1140_c0_g1_i10.p1	Clathrin adaptor complexes medium subunit	--	45.9	15	4	5	4	0.887	0.914	1.002	0.92	1.082	1.118	0.939	0.0813286	0.874	0.0832842	0.819	0.00172676	cytoplasm	K11826	AP2M1; AP-2 complex subunit mu-1	map04144 Endocytosis						U	KOG0938	Adaptor complexes medium subunit family
TRINITY_DN11421_c0_g1_i8.p1	HMA domain-containing protein	--	64.2	2	1	1	1	0.853	0.83	0.925	0.885	1.289	1.268	0.93	0.0121653	0.708	0.0199748	0.659	0.0075167	chloroplast	K17686	copA, ctpA, ATP7; P-type Cu+ transporter [EC:7.2.2.8]	map04016 MAPK signaling pathway - plant				PF00702	haloacid dehalogenase-like hydrolase	P	KOG0207	Cation transport ATPase
TRINITY_DN11424_c0_g1_i5.p2	Isoleucine--tRNA ligase, chloroplastic/mitochondrial	--	11.9	32	2	6	2	0.906	0.975	1.03	1.07	1.051	1.002	0.896	0.0244783	1.024	0.060767	0.918	0.0855464	chloroplast	K01870	IARS, ileS; isoleucyl-tRNA synthetase [EC:6.1.1.5]	map00970 Aminoacyl-tRNA biosynthesis	GO:0000003 reproduction; GO:0003006 developmental process involved in reproduction; GO:0007275 multicellular organism development; GO:0009791 post-embryonic development; GO:0009908 flower development; GO:0022414 reproductive process; GO:0032501 multicellular organismal process; GO:0032502 developmental process; GO:0035670 plant-type ovary development; GO:0048367 shoot system development; GO:00484…	GO:0005622 intracellular; GO:0005623 cell; GO:0005737 cytoplasm; GO:0009507 chloroplast; GO:0009532 plastid stroma; GO:0009536 plastid; GO:0009570 chloroplast stroma; GO:0043226 organelle; GO:0043227 membrane-bounded organelle; GO:0043229 intracellular organelle; GO:0043231 intracellular membrane-bounded organelle;		PF06827	Zinc finger found in FPG and IleRS	J	KOG0433	Isoleucyl-tRNA synthetase
TRINITY_DN11424_c0_g1_i5.p1	Isoleucyl-tRNA synthetase	--	76.5	22	11	23	11	0.853	0.87	0.863	0.767	1.345	1.335	1.061	0.0973022	0.608	0.0778573	0.643	0.0197946	chloroplast	K01870	IARS, ileS; isoleucyl-tRNA synthetase [EC:6.1.1.5]	map00970 Aminoacyl-tRNA biosynthesis	GO:0000003 reproduction; GO:0003006 developmental process involved in reproduction; GO:0007275 multicellular organism development; GO:0009791 post-embryonic development; GO:0009908 flower development; GO:0022414 reproductive process; GO:0032501 multicellular organismal process; GO:0032502 developmental process; GO:0035670 plant-type ovary development; GO:0048367 shoot system development; GO:00484…	GO:0005622 intracellular; GO:0005623 cell; GO:0005737 cytoplasm; GO:0009507 chloroplast; GO:0009532 plastid stroma; GO:0009536 plastid; GO:0009570 chloroplast stroma; GO:0043226 organelle; GO:0043227 membrane-bounded organelle; GO:0043229 intracellular organelle; GO:0043231 intracellular membrane-bounded organelle;				J	KOG0433	Isoleucyl-tRNA synthetase
TRINITY_DN1142_c0_g1_i7.p1	Early nodulin-like protein 2-like	--	14.5	20	2	7	2	0.993	1.036	1.038	1.034	0.972	0.96	0.98	0.0324858	1.072	0.00593376	1.05	0.0383675	nucleus
TRINITY_DN11435_c0_g1_i1.p1	Coatomer subunit zeta	--	13.2	12	1	1	1	0.827	1.026	0.954	0.994	1.071	1.168	0.95	0.122878	0.871	0.0324733	0.825	0.0908525	nucleus	K20472	COPZ, RET3; coatomer subunit zeta			GO:0005623 cell; GO:0005886 plasma membrane; GO:0016020 membrane; GO:0071944 cell periphery;		PF01217	Clathrin adaptor complex small chain	U	KOG3343	Vesicle coat complex COPI, zeta subunit
TRINITY_DN11441_c0_g1_i2.p1	PHB domain-containing protein	--	12.6	35	3	6	3	1.01	0.898	0.965	0.911	1.174	1.127	1.016	0.0424334	0.815	0.0121466	0.828	0.0537691	nucleus					GO:0005622 intracellular; GO:0005623 cell; GO:0005737 cytoplasm; GO:0005773 vacuole; GO:0005774 vacuolar membrane; GO:0005794 Golgi apparatus; GO:0005886 plasma membrane; GO:0005911 cell-cell junction; GO:0009506 plasmodesma; GO:0012505 endomembrane system; GO:0016020 membrane; GO:0030054 cell junction; GO:0031090 organelle membrane; GO:0043226 organelle; GO:0043227 membrane-bounded organelle; GO…	GO:0005488 binding; GO:0005515 protein binding; GO:0019899 enzyme binding; GO:0019900 kinase binding; GO:0019901 protein kinase binding; GO:0043424 protein histidine kinase binding;			C	KOG2620	Prohibitins and stomatins of the PID superfamily
TRINITY_DN11444_c0_g1_i2.p1	Ribonuclease T(2)	--	27.7	17	3	13	3	0.85	1.381	1.284	1.261	0.633	0.593	0.879	0.348523	2.077	0.0333637	1.836	0.379743	extracellular	K01166	RNASET2; ribonuclease T2 [EC:4.6.1.19]					PF00445	Ribonuclease T2 family	A	KOG1642	Ribonuclease, T2 family
TRINITY_DN11448_c0_g1_i5.p1	Putative GrpE nucleotide exchange factor	--	32.9	26	6	12	6	0.499	0.486	0.489	0.422	2.062	2.144	1.086	0.0859467	0.217	0.130342	0.234	0.0452307	chloroplast	K03687	GRPE; molecular chaperone GrpE							O	KOG3003	Molecular chaperone of the GrpE family
TRINITY_DN1144_c2_g1_i1.p1	Cellulose synthase (UDP-forming)	--	128.9	6	6	7	6	0.885	0.907	1.051	1.022	1.104	1.048	0.864	0.0368072	0.964	0.0168796	0.834	0.0534466	plasma membrane	K20924	CSLD; cellulose synthase-like protein [EC:2.4.1.-]		GO:0006950 response to stress; GO:0007275 multicellular organism development; GO:0008152 metabolic process; GO:0009266 response to temperature stimulus; GO:0009409 response to cold; GO:0009628 response to abiotic stimulus; GO:0009653 anatomical structure morphogenesis; GO:0009888 tissue development; GO:0009987 cellular process; GO:0010015 root morphogenesis; GO:0010053 root epidermal cell differe…	GO:0000139 Golgi membrane; GO:0005622 intracellular; GO:0005623 cell; GO:0005737 cytoplasm; GO:0005768 endosome; GO:0005783 endoplasmic reticulum; GO:0005794 Golgi apparatus; GO:0005802 trans-Golgi network; GO:0005886 plasma membrane; GO:0012505 endomembrane system; GO:0016020 membrane; GO:0016021 integral component of membrane; GO:0030173 integral component of Golgi membrane; GO:0031090 organell…	GO:0000030 mannosyltransferase activity; GO:0003824 catalytic activity; GO:0016740 transferase activity; GO:0016757 transferase activity, transferring glycosyl groups; GO:0016758 transferase activity, transferring hexosyl groups; GO:0019187 beta-1,4-mannosyltransferase activity; GO:0051753 mannan synthase activity;
TRINITY_DN11453_c0_g1_i1.p1	Putative Xin actin-binding repeat-containing protein 1	--	51.9	7	2	6	2	0.979	0.928	0.926	0.93	1.182	1.1	1.027	0.0406027	0.814	0.0538583	0.836	0.0135331	nucleus							PF00564	PB1 domain
TRINITY_DN11454_c0_g1_i1.p2	Protein kinase domain-containing protein	--	21.6	18	2	3	2	1.229	1.196	1.116	1.17	0.675	0.631	1.062	0.052625	1.754	0.0810542	1.858	0.0281625	nucleus									T	KOG1164	Casein kinase (serine/threonine/tyrosine protein kinase)
TRINITY_DN11454_c0_g1_i1.p4	Casein kinase I protein isoform 1	--	11.5	21	1	1	1	1.028	0.715	0.928	0.832	1.223	1.324	0.984	0.179023	0.694	0.13357	0.69	0.308239	nucleus				GO:0006464 cellular protein modification process; GO:0006468 protein phosphorylation; GO:0006793 phosphorus metabolic process; GO:0006796 phosphate-containing compound metabolic process; GO:0006807 nitrogen compound metabolic process; GO:0006810 transport; GO:0006897 endocytosis; GO:0008152 metabolic process; GO:0009987 cellular process; GO:0016192 vesicle-mediated transport; GO:0016310 phosphory…	GO:0005622 intracellular; GO:0005623 cell; GO:0005634 nucleus; GO:0005737 cytoplasm; GO:0043226 organelle; GO:0043227 membrane-bounded organelle; GO:0043229 intracellular organelle; GO:0043231 intracellular membrane-bounded organelle;	GO:0000166 nucleotide binding; GO:0003824 catalytic activity; GO:0004672 protein kinase activity; GO:0004674 protein serine/threonine kinase activity; GO:0005488 binding; GO:0005524 ATP binding; GO:0008144 drug binding; GO:0016301 kinase activity; GO:0016740 transferase activity; GO:0016772 transferase activity, transferring phosphorus-containing groups; GO:0016773 phosphotransferase activity, al…			T	KOG1164	Casein kinase (serine/threonine/tyrosine protein kinase)
TRINITY_DN11462_c0_g1_i2.p1	Structural constituent of cell wall, putative	--	28.1	6	2	4	2	1.108	1.018	1.054	0.98	0.979	0.894	1.045	0.00811989	1.086	0.0123654	1.136	0.00435909	chloroplast
TRINITY_DN11465_c1_g1_i9.p1	Neutral ceramidase	--	26.8	11	2	4	2	1.12	0.976	0.972	0.992	1.01	0.967	1.068	0.11123	0.994	0.045528	1.059	0.0667712	chloroplast	K12349	ASAH2; neutral ceramidase [EC:3.5.1.23]	map00600 Sphingolipid metabolism; map01100 Metabolic pathways	GO:0006950 response to stress; GO:0006979 response to oxidative stress; GO:0009987 cellular process; GO:0019725 cellular homeostasis; GO:0033554 cellular response to stress; GO:0034599 cellular response to oxidative stress; GO:0042221 response to chemical; GO:0042592 homeostatic process; GO:0048878 chemical homeostasis; GO:0050896 response to stimulus; GO:0051716 cellular response to stimulus; GO…	GO:0005622 intracellular; GO:0005623 cell; GO:0005737 cytoplasm; GO:0005773 vacuole; GO:0005774 vacuolar membrane; GO:0005783 endoplasmic reticulum; GO:0005794 Golgi apparatus; GO:0012505 endomembrane system; GO:0016020 membrane; GO:0031090 organelle membrane; GO:0043226 organelle; GO:0043227 membrane-bounded organelle; GO:0043229 intracellular organelle; GO:0043231 intracellular membrane-bounded…		PF04734	Neutral/alkaline non-lysosomal ceramidase	T	KOG2232	Ceramidases
TRINITY_DN11486_c0_g1_i1.p1	Histone domain-containing protein (Fragment)	--	15.3	15	3	7	1	0.841	0.947	1.082	0.68	1.387	1.112	1.085	0.401454	0.696	0.170681	0.729	0.238612	nucleus	K11253	H3; histone H3		GO:0006323 DNA packaging; GO:0006325 chromatin organization; GO:0006333 chromatin assembly or disassembly; GO:0006334 nucleosome assembly; GO:0006996 organelle organization; GO:0009987 cellular process; GO:0016043 cellular component organization; GO:0022607 cellular component assembly; GO:0031497 chromatin assembly; GO:0034622 cellular protein-containing complex assembly; GO:0034728 nucleosome or…	GO:0000785 chromatin; GO:0000786 nucleosome; GO:0005622 intracellular; GO:0005623 cell; GO:0005634 nucleus; GO:0005694 chromosome; GO:0010369 chromocenter; GO:0032991 protein-containing complex; GO:0032993 protein-DNA complex; GO:0043226 organelle; GO:0043227 membrane-bounded organelle; GO:0043228 non-membrane-bounded organelle; GO:0043229 intracellular organelle; GO:0043231 intracellular membran…	GO:0003676 nucleic acid binding; GO:0003677 DNA binding; GO:0003682 chromatin binding; GO:0005488 binding; GO:0031490 chromatin DNA binding; GO:0031491 nucleosome binding; GO:0031492 nucleosomal DNA binding; GO:0044877 protein-containing complex binding; GO:0097159 organic cyclic compound binding; GO:1901363 heterocyclic compound binding;	PF00125	Core histone H2A/H2B/H3/H4	B	KOG1745	Histones H3 and H4
TRINITY_DN11489_c0_g1_i1.p1	Alpha/beta hydrolase domain-containing protein 11-like	--	37	18	4	7	4	1.005	0.983	0.91	0.979	1.135	1.07	1.054	0.0670879	0.858	0.0930729	0.902	0.0266537	chloroplast,mitochondria							PF12697	Alpha/beta hydrolase family	J	KOG2382	Predicted alpha/beta hydrolase
TRINITY_DN11494_c0_g1_i7.p1	Adenosinetriphosphatase	--	19.2	28	3	4	3	0.919	0.972	0.936	0.93	1.186	1.104	1.014	0.0439543	0.816	0.0459554	0.828	0.0897235	Golgi apparatus	K01551	arsA, ASNA1, GET3; arsenite/tail-anchored protein-transporting ATPase [EC:7.3.2.7 7.3.-.-]			GO:0005622 intracellular; GO:0005623 cell; GO:0005737 cytoplasm; GO:0005829 cytosol;		PF02374	Anion-transporting ATPase	P	KOG2825	Putative arsenite-translocating ATPase
TRINITY_DN11494_c0_g1_i7.p2	Arsenical pump ATPase	--	15.6	12	2	3	2	1.007	1.06	0.98	0.962	1.025	1.004	1.065	0.0491323	0.957	0.00147776	1.019	0.0513502	chloroplast	K01551	arsA, ASNA1, GET3; arsenite/tail-anchored protein-transporting ATPase [EC:7.3.2.7 7.3.-.-]			GO:0005622 intracellular; GO:0005623 cell; GO:0005737 cytoplasm; GO:0005829 cytosol;		PF02374	Anion-transporting ATPase	P	KOG2825	Putative arsenite-translocating ATPase
TRINITY_DN11496_c0_g1_i3.p1	Tonoplast intrinsic protein	--	16.1	7	1	2	1	0.571	0.51	0.557	0.495	2.267	1.699	1.027	0.00344091	0.268	0.11851	0.276	0.122975	vacuolar membrane	K09873	TIP; aquaporin TIP		GO:0006810 transport; GO:0006811 ion transport; GO:0006833 water transport; GO:0015840 urea transport; GO:0019755 one-carbon compound transport; GO:0034220 ion transmembrane transport; GO:0042044 fluid transport; GO:0042886 amide transport; GO:0051179 localization; GO:0051234 establishment of localization; GO:0055085 transmembrane transport; GO:0071702 organic substance transport; GO:0071705 nitr…	GO:0000325 plant-type vacuole; GO:0005622 intracellular; GO:0005623 cell; GO:0005737 cytoplasm; GO:0005773 vacuole; GO:0005774 vacuolar membrane; GO:0005886 plasma membrane; GO:0005887 integral component of plasma membrane; GO:0009705 plant-type vacuole membrane; GO:0016020 membrane; GO:0016021 integral component of membrane; GO:0031090 organelle membrane; GO:0031224 intrinsic component of membra…	GO:0005215 transporter activity; GO:0005372 water transmembrane transporter activity; GO:0015204 urea transmembrane transporter activity; GO:0015250 water channel activity; GO:0015267 channel activity; GO:0015318 inorganic molecular entity transmembrane transporter activity; GO:0022803 passive transmembrane transporter activity; GO:0022857 transmembrane transporter activity; GO:0042887 amide tran…			G	KOG0223	Aquaporin (major intrinsic protein family)
TRINITY_DN11497_c0_g1_i1.p1	Glycosyltransferase	--	48.9	10	2	3	2	0.958	1.037	0.949	1.056	0.988	1.01	0.995	0.0191782	1.004	0.0598944	0.998	0.0403656	chloroplast	K20783	RRA; arabinosyltransferase [EC:2.4.2.-]	map00514 Other types of O-glycan biosynthesis	GO:0007275 multicellular organism development; GO:0009653 anatomical structure morphogenesis; GO:0009888 tissue development; GO:0009987 cellular process; GO:0010015 root morphogenesis; GO:0010053 root epidermal cell differentiation; GO:0010054 trichoblast differentiation; GO:0021700 developmental maturation; GO:0022622 root system development; GO:0030154 cell differentiation; GO:0032501 multicell…	GO:0005622 intracellular; GO:0005623 cell; GO:0005737 cytoplasm; GO:0005768 endosome; GO:0005794 Golgi apparatus; GO:0005802 trans-Golgi network; GO:0012505 endomembrane system; GO:0031410 cytoplasmic vesicle; GO:0031982 vesicle; GO:0031984 organelle subcompartment; GO:0043226 organelle; GO:0043227 membrane-bounded organelle; GO:0043229 intracellular organelle; GO:0043231 intracellular membrane-b…	GO:0003824 catalytic activity; GO:0016740 transferase activity; GO:0016757 transferase activity, transferring glycosyl groups;
TRINITY_DN114_c0_g1_i1.p2	ATPase, F1 complex, gamma subunit	--	41.3	27	8	28	7	0.539	0.508	0.528	0.523	1.949	2.048	0.996	0.0354973	0.263	0.0430179	0.262	0.0781185	chloroplast	K02115	ATPF1G, atpG; F-type H+-transporting ATPase subunit gamma	map00190 Oxidative phosphorylation; map00195 Photosynthesis; map01100 Metabolic pathways	GO:0006091 generation of precursor metabolites and energy; GO:0006139 nucleobase-containing compound metabolic process; GO:0006163 purine nucleotide metabolic process; GO:0006164 purine nucleotide biosynthetic process; GO:0006725 cellular aromatic compound metabolic process; GO:0006753 nucleoside phosphate metabolic process; GO:0006754 ATP biosynthetic process; GO:0006793 phosphorus metabolic pro…	GO:0005622 intracellular; GO:0005623 cell; GO:0005737 cytoplasm; GO:0009507 chloroplast; GO:0009526 plastid envelope; GO:0009534 chloroplast thylakoid; GO:0009535 chloroplast thylakoid membrane; GO:0009536 plastid; GO:0009544 chloroplast ATP synthase complex; GO:0009579 thylakoid; GO:0009941 chloroplast envelope; GO:0016020 membrane; GO:0031967 organelle envelope; GO:0031975 envelope; GO:0031976 …	GO:0030234 enzyme regulator activity; GO:0098772 molecular function regulator;	PF00231	ATP synthase	C	KOG1531	F0F1-type ATP synthase, gamma subunit
[truncated: 6,411 more rows]
