# Supplementary material for: Proteome Dynamics Analysis Reveals the Potential Mechanisms of Salinity and Drought Response during Seed Germination and Seedling Growth in Tamarix hispida
Source: Genes (Basel). 2023 Mar 5;14(3):656. doi: 10.3390/genes14030656 (PMC10048391; doi:10.3390/genes14030656)
Supplement: Supplementary file 1 [file genes-14-00656-s001.zip › Table S2.xlsx]

## Sheet: KEGG enrichment
	KEGG enrichment of DAPs
	Stage 4 vs. Stage 3									Stage 5 vs. Stage 4
	ID	Description	GeneRatio	BgRatio	pvalue	p.adjust	qvalue	geneID	Count	ID	Description	GeneRatio	BgRatio	pvalue	p.adjust	qvalue	geneID	Count
	ko00062	Fatty acid elongation	2/34	16/2748	0.0159993	0.201094	0.192434	TRINITY_DN14849_c0_g1_i1.p1/TRINITY_DN1878_c0_g1_i5.p1	2	ko00630	Glyoxylate and dicarboxylate metabolism	49/986	79/2748	1.45949e-06	0.000153246	0.000130586	TRINITY_DN11207_c0_g1_i16.p1/TRINITY_DN11207_c0_g1_i16.p2/TRINITY_DN11383_c0_g1_i7.p1/TRINITY_DN13009_c0_g1_i1.p2/TRINITY_DN13009_c0_g1_i1.p1/TRINITY_DN15570_c0_g1_i2.p3/TRINITY_DN15580_c0_g1_i10.p2/TRINITY_DN15580_c0_g1_i10.p1/TRINITY_DN19702_c0_g1_i3.p1/TRINITY_DN21577_c0_g1_i5.p1/TRINITY_DN21577_c0_g1_i5.p2/TRINITY_DN28176_c0_g1_i1.p1/TRINITY_DN2897_c0_g1_i7.p2/TRINITY_DN2897_c0_g1_i7.p1/TRINI…	49
	ko00860	Porphyrin and chlorophyll metabolism	3/34	46/2748	0.0182813	0.201094	0.192434	TRINITY_DN1023_c2_g1_i6.p1/TRINITY_DN1774_c0_g1_i13.p2/TRINITY_DN3565_c0_g1_i2.p1	3	ko00940	Phenylpropanoid biosynthesis	49/986	82/2748	6.78335e-06	0.000356126	0.000303466	TRINITY_DN11144_c0_g1_i1.p1/TRINITY_DN11231_c0_g1_i1.p1/TRINITY_DN12445_c0_g1_i1.p1/TRINITY_DN12553_c0_g1_i5.p1/TRINITY_DN13288_c0_g1_i1.p1/TRINITY_DN14056_c0_g1_i1.p1/TRINITY_DN14954_c0_g1_i1.p1/TRINITY_DN14954_c0_g1_i1.p2/TRINITY_DN14_c0_g1_i13.p1/TRINITY_DN1652_c0_g3_i2.p2/TRINITY_DN1652_c0_g3_i2.p1/TRINITY_DN16671_c0_g1_i1.p2/TRINITY_DN16671_c0_g1_i1.p1/TRINITY_DN16671_c0_g1_i1.p3/TRINITY_DN1…	49
										ko00195	Photosynthesis	25/986	37/2748	7.95959e-05	0.00278586	0.00237391	TRINITY_DN114_c0_g1_i1.p2/TRINITY_DN11828_c0_g1_i3.p1/TRINITY_DN12029_c0_g1_i8.p1/TRINITY_DN1258_c0_g2_i1.p1/TRINITY_DN16090_c0_g1_i2.p1/TRINITY_DN1711_c1_g2_i2.p9/TRINITY_DN17420_c0_g1_i6.p1/TRINITY_DN19762_c0_g1_i6.p2/TRINITY_DN19814_c1_g1_i1.p1/TRINITY_DN24350_c0_g1_i1.p2/TRINITY_DN2526_c0_g2_i3.p1/TRINITY_DN3044_c0_g1_i1.p1/TRINITY_DN3191_c1_g2_i1.p2/TRINITY_DN3191_c1_g2_i1.p1/TRINITY_DN32218…	25
										ko00950	Isoquinoline alkaloid biosynthesis	13/986	16/2748	0.000261943	0.00602169	0.00513127	TRINITY_DN10268_c0_g1_i1.p1/TRINITY_DN18042_c0_g2_i1.p1/TRINITY_DN19472_c0_g1_i3.p2/TRINITY_DN19472_c0_g1_i3.p1/TRINITY_DN19988_c0_g1_i1.p1/TRINITY_DN22545_c0_g1_i3.p1/TRINITY_DN3034_c0_g1_i9.p3/TRINITY_DN3034_c0_g1_i9.p1/TRINITY_DN3229_c2_g1_i1.p1/TRINITY_DN3229_c2_g1_i1.p2/TRINITY_DN7392_c0_g1_i7.p1/TRINITY_DN7392_c0_g1_i7.p2/TRINITY_DN7780_c0_g1_i1.p2	13
										ko00350	Tyrosine metabolism	21/986	31/2748	0.000286747	0.00602169	0.00513127	TRINITY_DN10268_c0_g1_i1.p1/TRINITY_DN13360_c0_g2_i9.p1/TRINITY_DN13360_c0_g2_i9.p2/TRINITY_DN18042_c0_g2_i1.p1/TRINITY_DN19472_c0_g1_i3.p2/TRINITY_DN19472_c0_g1_i3.p1/TRINITY_DN19988_c0_g1_i1.p1/TRINITY_DN22545_c0_g1_i3.p1/TRINITY_DN3034_c0_g1_i9.p3/TRINITY_DN3034_c0_g1_i9.p1/TRINITY_DN3229_c2_g1_i1.p1/TRINITY_DN3229_c2_g1_i1.p2/TRINITY_DN5409_c0_g1_i1.p1/TRINITY_DN5677_c0_g1_i9.p2/TRINITY_DN567…	21
										ko00710	Carbon fixation in photosynthetic organisms	43/986	82/2748	0.00135807	0.0237663	0.020252	TRINITY_DN13613_c0_g1_i1.p1/TRINITY_DN14260_c0_g1_i3.p1/TRINITY_DN15570_c0_g1_i2.p3/TRINITY_DN16479_c0_g1_i1.p1/TRINITY_DN1760_c0_g1_i2.p2/TRINITY_DN1760_c0_g2_i2.p1/TRINITY_DN18042_c0_g2_i1.p1/TRINITY_DN18635_c0_g1_i4.p1/TRINITY_DN19988_c0_g1_i1.p1/TRINITY_DN20_c0_g1_i21.p1/TRINITY_DN2177_c1_g1_i13.p1/TRINITY_DN2177_c1_g1_i13.p2/TRINITY_DN22830_c0_g1_i6.p1/TRINITY_DN24089_c0_g1_i1.p1/TRINITY_DN2…	43
										ko00960	Tropane, piperidine and pyridine alkaloid biosynthesis	12/986	16/2748	0.00162554	0.0243831	0.0207776	TRINITY_DN10268_c0_g1_i1.p1/TRINITY_DN18042_c0_g2_i1.p1/TRINITY_DN19472_c0_g1_i3.p2/TRINITY_DN19472_c0_g1_i3.p1/TRINITY_DN19988_c0_g1_i1.p1/TRINITY_DN3034_c0_g1_i9.p3/TRINITY_DN3034_c0_g1_i9.p1/TRINITY_DN3229_c2_g1_i1.p1/TRINITY_DN3229_c2_g1_i1.p2/TRINITY_DN7392_c0_g1_i7.p1/TRINITY_DN7392_c0_g1_i7.p2/TRINITY_DN7780_c0_g1_i1.p2	12
										ko00920	Sulfur metabolism	17/986	26/2748	0.00201666	0.0264686	0.0225547	TRINITY_DN1776_c1_g1_i4.p1/TRINITY_DN1826_c0_g1_i9.p2/TRINITY_DN1826_c0_g1_i9.p1/TRINITY_DN22469_c0_g1_i7.p2/TRINITY_DN2461_c0_g1_i5.p2/TRINITY_DN2461_c0_g1_i5.p1/TRINITY_DN25649_c0_g1_i1.p1/TRINITY_DN3275_c0_g2_i4.p1/TRINITY_DN4972_c1_g2_i7.p1/TRINITY_DN5019_c0_g1_i4.p1/TRINITY_DN50804_c0_g1_i1.p1/TRINITY_DN5666_c2_g1_i3.p2/TRINITY_DN5666_c2_g1_i3.p1/TRINITY_DN6647_c0_g1_i4.p1/TRINITY_DN7475_c1_…	17
										ko01200	Carbon metabolism	125/986	288/2748	0.00325	0.0379167	0.03231	TRINITY_DN10540_c0_g1_i2.p1/TRINITY_DN11207_c0_g1_i16.p1/TRINITY_DN11207_c0_g1_i16.p2/TRINITY_DN1121_c0_g1_i5.p1/TRINITY_DN1121_c0_g2_i1.p1/TRINITY_DN11383_c0_g1_i7.p1/TRINITY_DN1154_c0_g1_i5.p1/TRINITY_DN11967_c0_g1_i2.p2/TRINITY_DN11967_c0_g1_i2.p1/TRINITY_DN12977_c0_g1_i2.p1/TRINITY_DN13009_c0_g1_i1.p2/TRINITY_DN13009_c0_g1_i1.p1/TRINITY_DN1316_c0_g2_i4.p1/TRINITY_DN13360_c0_g2_i9.p1/TRINITY_D…	125
										ko00500	Starch and sucrose metabolism	52/986	107/2748	0.0039874	0.0418677	0.0356768	TRINITY_DN11707_c0_g1_i2.p1/TRINITY_DN12553_c0_g1_i5.p1/TRINITY_DN13773_c0_g2_i1.p1/TRINITY_DN14329_c0_g1_i11.p1/TRINITY_DN1449_c0_g1_i4.p1/TRINITY_DN14954_c0_g1_i1.p1/TRINITY_DN14954_c0_g1_i1.p2/TRINITY_DN14_c0_g1_i13.p1/TRINITY_DN1652_c0_g3_i2.p2/TRINITY_DN1652_c0_g3_i2.p1/TRINITY_DN16621_c0_g1_i1.p1/TRINITY_DN18245_c0_g1_i8.p1/TRINITY_DN19094_c0_g1_i1.p1/TRINITY_DN19524_c0_g1_i3.p1/TRINITY_DN1…	52
										ko00360	Phenylalanine metabolism	15/986	24/2748	0.00693185	0.0634916	0.0541032	TRINITY_DN10268_c0_g1_i1.p1/TRINITY_DN18042_c0_g2_i1.p1/TRINITY_DN19472_c0_g1_i3.p2/TRINITY_DN19472_c0_g1_i3.p1/TRINITY_DN19988_c0_g1_i1.p1/TRINITY_DN3034_c0_g1_i9.p3/TRINITY_DN3034_c0_g1_i9.p1/TRINITY_DN3229_c2_g1_i1.p1/TRINITY_DN3229_c2_g1_i1.p2/TRINITY_DN5656_c1_g1_i1.p1/TRINITY_DN5677_c0_g1_i9.p2/TRINITY_DN5677_c0_g1_i9.p1/TRINITY_DN7392_c0_g1_i7.p1/TRINITY_DN7392_c0_g1_i7.p2/TRINITY_DN7780_c…	15
										ko00906	Carotenoid biosynthesis	10/986	14/2748	0.00725619	0.0634916	0.0541032	TRINITY_DN14894_c0_g1_i8.p1/TRINITY_DN14894_c0_g1_i8.p3/TRINITY_DN1576_c0_g1_i6.p1/TRINITY_DN1615_c0_g1_i22.p1/TRINITY_DN2095_c0_g1_i1.p2/TRINITY_DN27129_c0_g1_i16.p1/TRINITY_DN5497_c0_g1_i9.p3/TRINITY_DN5497_c0_g1_i9.p2/TRINITY_DN791_c0_g1_i2.p1/TRINITY_DN965_c1_g1_i2.p1	10
										ko00460	Cyanoamino acid metabolism	12/986	19/2748	0.0139194	0.111188	0.0947464	TRINITY_DN11383_c0_g1_i7.p1/TRINITY_DN12553_c0_g1_i5.p1/TRINITY_DN14954_c0_g1_i1.p1/TRINITY_DN14954_c0_g1_i1.p2/TRINITY_DN14_c0_g1_i13.p1/TRINITY_DN1652_c0_g3_i2.p2/TRINITY_DN1652_c0_g3_i2.p1/TRINITY_DN2935_c0_g2_i1.p1/TRINITY_DN45847_c0_g1_i1.p1/TRINITY_DN50536_c0_g1_i1.p1/TRINITY_DN5309_c0_g1_i3.p1/TRINITY_DN8446_c0_g1_i2.p1	12
										ko00196	Photosynthesis - antenna proteins	9/986	13/2748	0.014825	0.111188	0.0947464	TRINITY_DN11653_c0_g1_i3.p1/TRINITY_DN12913_c0_g1_i2.p1/TRINITY_DN18420_c0_g1_i1.p1/TRINITY_DN19664_c0_g1_i1.p1/TRINITY_DN2190_c0_g1_i5.p1/TRINITY_DN449_c5_g1_i3.p1/TRINITY_DN5283_c0_g1_i6.p1/TRINITY_DN70038_c0_g1_i1.p1/TRINITY_DN9690_c0_g1_i2.p1	9
										ko00941	Flavonoid biosynthesis	14/986	24/2748	0.0202007	0.141405	0.120496	TRINITY_DN11144_c0_g1_i1.p1/TRINITY_DN11831_c0_g1_i1.p1/TRINITY_DN14056_c0_g1_i1.p1/TRINITY_DN15453_c0_g1_i2.p1/TRINITY_DN16989_c0_g1_i6.p1/TRINITY_DN17906_c0_g1_i1.p1/TRINITY_DN22630_c0_g1_i1.p1/TRINITY_DN3365_c0_g1_i1.p1/TRINITY_DN5011_c0_g1_i2.p1/TRINITY_DN7938_c0_g1_i4.p1/TRINITY_DN8_c1_g1_i1.p1/TRINITY_DN949_c0_g1_i4.p1/TRINITY_DN9763_c0_g1_i4.p2/TRINITY_DN9763_c0_g1_i4.p1	14
										ko00561	Glycerolipid metabolism	26/986	52/2748	0.0245071	0.160828	0.137046	TRINITY_DN10259_c0_g1_i2.p2/TRINITY_DN1030_c0_g1_i10.p1/TRINITY_DN1035_c0_g1_i1.p1/TRINITY_DN16248_c0_g1_i6.p1/TRINITY_DN2649_c0_g1_i5.p1/TRINITY_DN2840_c0_g1_i5.p1/TRINITY_DN2897_c0_g1_i7.p2/TRINITY_DN2897_c0_g1_i7.p1/TRINITY_DN2940_c0_g1_i18.p1/TRINITY_DN31714_c0_g1_i2.p2/TRINITY_DN31714_c0_g1_i2.p1/TRINITY_DN389_c0_g1_i4.p3/TRINITY_DN389_c0_g1_i4.p1/TRINITY_DN389_c0_g2_i4.p2/TRINITY_DN3963_c0_…	26
										ko00280	Valine, leucine and isoleucine degradation	30/986	62/2748	0.0275803	0.170349	0.14516	TRINITY_DN10211_c0_g1_i6.p1/TRINITY_DN17448_c0_g1_i3.p1/TRINITY_DN18828_c0_g1_i11.p1/TRINITY_DN25201_c0_g1_i5.p1/TRINITY_DN2840_c0_g1_i5.p1/TRINITY_DN2940_c0_g1_i18.p1/TRINITY_DN389_c0_g1_i4.p3/TRINITY_DN389_c0_g1_i4.p1/TRINITY_DN389_c0_g2_i4.p2/TRINITY_DN3902_c1_g1_i6.p2/TRINITY_DN41538_c0_g1_i1.p1/TRINITY_DN4637_c0_g1_i1.p1/TRINITY_DN5170_c0_g1_i3.p1/TRINITY_DN527_c1_g2_i18.p4/TRINITY_DN527_c1_…	30
										ko00400	Phenylalanine, tyrosine and tryptophan biosynthesis	20/986	39/2748	0.03399	0.198275	0.168956	TRINITY_DN10268_c0_g1_i1.p1/TRINITY_DN17044_c0_g1_i2.p1/TRINITY_DN18042_c0_g2_i1.p1/TRINITY_DN19342_c0_g1_i1.p1/TRINITY_DN19472_c0_g1_i3.p2/TRINITY_DN19472_c0_g1_i3.p1/TRINITY_DN19988_c0_g1_i1.p1/TRINITY_DN21777_c0_g1_i4.p2/TRINITY_DN21777_c0_g1_i4.p1/TRINITY_DN3229_c2_g1_i1.p1/TRINITY_DN3229_c2_g1_i1.p2/TRINITY_DN3322_c0_g1_i4.p1/TRINITY_DN4724_c2_g1_i3.p1/TRINITY_DN4889_c0_g1_i1.p1/TRINITY_DN52…	20
										ko00910	Nitrogen metabolism	12/986	21/2748	0.0374726	0.207085	0.176464	TRINITY_DN10734_c0_g1_i7.p1/TRINITY_DN11012_c0_g1_i1.p1/TRINITY_DN11396_c0_g1_i20.p2/TRINITY_DN3057_c0_g1_i8.p2/TRINITY_DN3057_c0_g1_i8.p1/TRINITY_DN3735_c0_g1_i8.p1/TRINITY_DN3735_c0_g2_i3.p1/TRINITY_DN49684_c0_g1_i1.p1/TRINITY_DN6466_c0_g1_i27.p3/TRINITY_DN6466_c0_g1_i27.p2/TRINITY_DN6466_c0_g1_i27.p1/TRINITY_DN67012_c0_g1_i1.p1	12
										ko00030	Pentose phosphate pathway	27/986	57/2748	0.0474751	0.249244	0.212389	TRINITY_DN1038_c0_g1_i2.p1/TRINITY_DN1154_c0_g1_i5.p1/TRINITY_DN12977_c0_g1_i2.p1/TRINITY_DN13613_c0_g1_i1.p1/TRINITY_DN16331_c0_g2_i1.p1/TRINITY_DN16479_c0_g1_i1.p1/TRINITY_DN1760_c0_g1_i2.p2/TRINITY_DN1760_c0_g2_i2.p1/TRINITY_DN19094_c0_g1_i1.p1/TRINITY_DN20_c0_g1_i21.p1/TRINITY_DN24089_c0_g1_i1.p1/TRINITY_DN27173_c0_g1_i1.p1/TRINITY_DN2780_c0_g1_i7.p1/TRINITY_DN32513_c0_g1_i1.p1/TRINITY_DN3978…	27
	KEGG enrichment of DEGs
	Stage 4 vs. Stage 3									Stage 5 vs. Stage 4
	ID	Description	GeneRatio	BgRatio	pvalue	p.adjust	qvalue	geneID	Count	ID	Description	GeneRatio	BgRatio	pvalue	p.adjust	qvalue	geneID	Count
	ko00940	Phenylpropanoid biosynthesis	62/937	216/12510	3.83672e-21	1.32751e-18	1.15909e-18	TRINITY_DN15067_c0_g1/TRINITY_DN12029_c2_g1/TRINITY_DN47_c0_g1/TRINITY_DN20765_c0_g1/TRINITY_DN12445_c0_g1/TRINITY_DN48734_c0_g1/TRINITY_DN19528_c0_g1/TRINITY_DN4953_c0_g1/TRINITY_DN1747_c0_g1/TRINITY_DN46447_c0_g1/TRINITY_DN951_c1_g1/TRINITY_DN3411_c0_g2/TRINITY_DN12485_c0_g1/TRINITY_DN4745_c0_g1/TRINITY_DN4777_c0_g1/TRINITY_DN4181_c0_g1/TRINITY_DN2903_c1_g2/TRINITY_DN7324_c0_g1/TRINITY_DN6660_c…	62	ko00940	Phenylpropanoid biosynthesis	42/688	216/12510	4.72432e-13	1.5543e-10	1.38249e-10	TRINITY_DN17906_c0_g1/TRINITY_DN66437_c0_g1/TRINITY_DN4777_c0_g1/TRINITY_DN20777_c0_g1/TRINITY_DN3431_c0_g1/TRINITY_DN20765_c0_g1/TRINITY_DN6175_c0_g1/TRINITY_DN12025_c0_g1/TRINITY_DN8072_c0_g1/TRINITY_DN1747_c0_g1/TRINITY_DN24884_c0_g1/TRINITY_DN2129_c1_g1/TRINITY_DN10863_c0_g1/TRINITY_DN2903_c1_g1/TRINITY_DN1105_c0_g1/TRINITY_DN5309_c0_g1/TRINITY_DN3687_c0_g1/TRINITY_DN8250_c0_g1/TRINITY_DN9114…	42
	ko00196	Photosynthesis - antenna proteins	11/937	22/12510	1.28497e-07	1.482e-05	1.29399e-05	TRINITY_DN12913_c0_g1/TRINITY_DN11714_c1_g1/TRINITY_DN5283_c0_g1/TRINITY_DN11653_c0_g1/TRINITY_DN9690_c0_g1/TRINITY_DN18420_c0_g1/TRINITY_DN2190_c0_g1/TRINITY_DN4267_c0_g1/TRINITY_DN449_c5_g1/TRINITY_DN26354_c0_g1/TRINITY_DN19664_c0_g1	11	ko00941	Flavonoid biosynthesis	13/688	49/12510	1.56823e-06	0.000171982	0.000152971	TRINITY_DN17906_c0_g1/TRINITY_DN7978_c0_g1/TRINITY_DN3431_c0_g1/TRINITY_DN22630_c0_g1/TRINITY_DN4410_c0_g1/TRINITY_DN9114_c0_g1/TRINITY_DN24856_c0_g1/TRINITY_DN3365_c0_g1/TRINITY_DN14210_c0_g1/TRINITY_DN8_c1_g1/TRINITY_DN11144_c0_g1/TRINITY_DN5011_c0_g1/TRINITY_DN16989_c0_g1	13
	ko00010	Glycolysis / Gluconeogenesis	50/937	312/12510	2.15748e-07	1.86622e-05	1.62947e-05	TRINITY_DN6172_c0_g1/TRINITY_DN42672_c0_g1/TRINITY_DN44537_c0_g1/TRINITY_DN10259_c0_g1/TRINITY_DN8350_c0_g1/TRINITY_DN7397_c0_g1/TRINITY_DN13360_c0_g2/TRINITY_DN16357_c0_g1/TRINITY_DN4637_c0_g1/TRINITY_DN1760_c0_g2/TRINITY_DN1038_c0_g1/TRINITY_DN14597_c0_g1/TRINITY_DN1476_c0_g1/TRINITY_DN5678_c0_g1/TRINITY_DN1877_c0_g2/TRINITY_DN39_c0_g2/TRINITY_DN20291_c0_g1/TRINITY_DN3848_c0_g1/TRINITY_DN20460_…	50	ko00860	Porphyrin and chlorophyll metabolism	17/688	95/12510	1.43692e-05	0.000787912	0.000700815	TRINITY_DN9021_c0_g1/TRINITY_DN5326_c0_g1/TRINITY_DN5107_c0_g1/TRINITY_DN14240_c0_g1/TRINITY_DN7095_c0_g1/TRINITY_DN10151_c1_g1/TRINITY_DN4923_c1_g3/TRINITY_DN260_c0_g1/TRINITY_DN18649_c0_g1/TRINITY_DN24165_c0_g1/TRINITY_DN3630_c0_g1/TRINITY_DN1023_c2_g1/TRINITY_DN9083_c0_g1/TRINITY_DN5407_c0_g1/TRINITY_DN10786_c0_g1/TRINITY_DN15928_c0_g1/TRINITY_DN9255_c0_g1	17
	ko00941	Flavonoid biosynthesis	16/937	49/12510	2.74016e-07	1.89619e-05	1.65563e-05	TRINITY_DN9763_c0_g1/TRINITY_DN4410_c0_g1/TRINITY_DN14210_c0_g1/TRINITY_DN11144_c0_g1/TRINITY_DN3365_c0_g1/TRINITY_DN22630_c0_g1/TRINITY_DN8_c1_g1/TRINITY_DN7978_c0_g1/TRINITY_DN11147_c0_g1/TRINITY_DN15453_c0_g1/TRINITY_DN949_c0_g1/TRINITY_DN3431_c0_g1/TRINITY_DN9114_c0_g1/TRINITY_DN12054_c0_g1/TRINITY_DN1041_c4_g1/TRINITY_DN5011_c0_g1	16	ko00071	Fatty acid degradation	20/688	143/12510	0.000106641	0.00438562	0.00390082	TRINITY_DN6172_c0_g1/TRINITY_DN17448_c0_g1/TRINITY_DN42672_c0_g1/TRINITY_DN24167_c0_g1/TRINITY_DN389_c0_g2/TRINITY_DN2129_c1_g1/TRINITY_DN8935_c0_g1/TRINITY_DN540_c0_g1/TRINITY_DN2940_c0_g1/TRINITY_DN148_c0_g1/TRINITY_DN389_c0_g1/TRINITY_DN8763_c0_g1/TRINITY_DN8376_c3_g1/TRINITY_DN9765_c0_g1/TRINITY_DN3502_c0_g1/TRINITY_DN5486_c0_g1/TRINITY_DN2281_c1_g1/TRINITY_DN8350_c0_g1/TRINITY_DN1670_c0_g2/T…	20
	ko00710	Carbon fixation in photosynthetic organisms	34/937	183/12510	6.35941e-07	3.14336e-05	2.74459e-05	TRINITY_DN44537_c0_g1/TRINITY_DN18042_c0_g2/TRINITY_DN7397_c0_g1/TRINITY_DN19988_c0_g1/TRINITY_DN3371_c0_g1/TRINITY_DN1760_c0_g2/TRINITY_DN18635_c0_g1/TRINITY_DN4655_c0_g1/TRINITY_DN14597_c0_g1/TRINITY_DN302_c0_g3/TRINITY_DN14260_c0_g1/TRINITY_DN3229_c2_g1/TRINITY_DN3848_c0_g1/TRINITY_DN18182_c0_g1/TRINITY_DN20460_c0_g1/TRINITY_DN8905_c0_g2/TRINITY_DN1760_c0_g1/TRINITY_DN13613_c0_g1/TRINITY_DN833…	34	ko00196	Photosynthesis - antenna proteins	7/688	22/12510	0.000121674	0.00444787	0.00395619	TRINITY_DN4267_c0_g1/TRINITY_DN5283_c0_g1/TRINITY_DN12913_c0_g1/TRINITY_DN2190_c0_g1/TRINITY_DN11653_c0_g1/TRINITY_DN19664_c0_g1/TRINITY_DN9690_c0_g1	7
	ko00030	Pentose phosphate pathway	26/937	132/12510	4.3097e-06	0.000165684	0.000144665	TRINITY_DN14163_c0_g1/TRINITY_DN7397_c0_g1/TRINITY_DN1760_c0_g2/TRINITY_DN1038_c0_g1/TRINITY_DN14597_c0_g1/TRINITY_DN32513_c0_g1/TRINITY_DN18182_c0_g1/TRINITY_DN8905_c0_g2/TRINITY_DN1760_c0_g1/TRINITY_DN7337_c0_g1/TRINITY_DN13613_c0_g1/TRINITY_DN8332_c0_g1/TRINITY_DN12284_c0_g1/TRINITY_DN13714_c0_g1/TRINITY_DN1979_c0_g1/TRINITY_DN12977_c0_g1/TRINITY_DN24089_c0_g1/TRINITY_DN16479_c0_g1/TRINITY_DN8…	26	ko00945	Stilbenoid, diarylheptanoid and gingerol biosynthesis	8/688	33/12510	0.000326867	0.00977631	0.00869561	TRINITY_DN17906_c0_g1/TRINITY_DN3431_c0_g1/TRINITY_DN9114_c0_g1/TRINITY_DN24856_c0_g1/TRINITY_DN3365_c0_g1/TRINITY_DN11144_c0_g1/TRINITY_DN5011_c0_g1/TRINITY_DN2263_c0_g1	8
	ko00360	Phenylalanine metabolism	25/937	126/12510	5.72606e-06	0.000198122	0.000172987	TRINITY_DN6172_c0_g1/TRINITY_DN48734_c0_g1/TRINITY_DN12485_c0_g1/TRINITY_DN18042_c0_g2/TRINITY_DN4181_c0_g1/TRINITY_DN11144_c0_g1/TRINITY_DN13288_c0_g1/TRINITY_DN19988_c0_g1/TRINITY_DN8634_c1_g1/TRINITY_DN4637_c0_g1/TRINITY_DN8946_c0_g1/TRINITY_DN3365_c0_g1/TRINITY_DN1105_c0_g1/TRINITY_DN3229_c2_g1/TRINITY_DN12364_c0_g1/TRINITY_DN19472_c0_g1/TRINITY_DN949_c0_g1/TRINITY_DN5656_c1_g1/TRINITY_DN1276…	25	ko03030	DNA replication	12/688	71/12510	0.000447101	0.012258	0.010903	TRINITY_DN9381_c0_g1/TRINITY_DN6331_c0_g1/TRINITY_DN8664_c0_g1/TRINITY_DN66239_c0_g1/TRINITY_DN8289_c0_g1/TRINITY_DN16241_c0_g1/TRINITY_DN24308_c0_g1/TRINITY_DN20755_c0_g1/TRINITY_DN19260_c0_g1/TRINITY_DN7820_c1_g1/TRINITY_DN20456_c0_g1/TRINITY_DN8743_c0_g1	12
	ko00480	Glutathione metabolism	30/937	173/12510	1.20923e-05	0.00034866	0.000304428	TRINITY_DN13336_c0_g1/TRINITY_DN29429_c0_g1/TRINITY_DN6071_c0_g2/TRINITY_DN22004_c0_g1/TRINITY_DN25657_c0_g1/TRINITY_DN564_c0_g1/TRINITY_DN2500_c0_g1/TRINITY_DN646_c0_g2/TRINITY_DN25954_c0_g1/TRINITY_DN646_c0_g1/TRINITY_DN27702_c0_g1/TRINITY_DN32513_c0_g1/TRINITY_DN20161_c0_g1/TRINITY_DN7337_c0_g1/TRINITY_DN4117_c0_g2/TRINITY_DN2181_c0_g4/TRINITY_DN4227_c0_g1/TRINITY_DN3332_c0_g1/TRINITY_DN4117_c…	30	ko00592	alpha-Linolenic acid metabolism	13/688	82/12510	0.000498805	0.0126236	0.0112282	TRINITY_DN17448_c0_g1/TRINITY_DN12676_c0_g1/TRINITY_DN14731_c0_g1/TRINITY_DN63682_c0_g1/TRINITY_DN24167_c0_g1/TRINITY_DN16991_c0_g1/TRINITY_DN7919_c0_g1/TRINITY_DN1105_c0_g1/TRINITY_DN1204_c0_g1/TRINITY_DN540_c0_g1/TRINITY_DN8763_c0_g1/TRINITY_DN7830_c0_g1/TRINITY_DN1670_c0_g2	13
	ko00680	Methane metabolism	24/937	133/12510	4.54373e-05	0.00104809	0.000915123	TRINITY_DN8350_c0_g1/TRINITY_DN7397_c0_g1/TRINITY_DN13360_c0_g2/TRINITY_DN16357_c0_g1/TRINITY_DN32190_c0_g1/TRINITY_DN1760_c0_g2/TRINITY_DN4655_c0_g1/TRINITY_DN11383_c0_g1/TRINITY_DN14597_c0_g1/TRINITY_DN1760_c0_g1/TRINITY_DN13613_c0_g1/TRINITY_DN24950_c0_g1/TRINITY_DN3502_c0_g1/TRINITY_DN10329_c0_g1/TRINITY_DN13714_c0_g1/TRINITY_DN12977_c0_g1/TRINITY_DN24089_c0_g1/TRINITY_DN309_c0_g1/TRINITY_DN1…	24	ko00280	Valine, leucine and isoleucine degradation	18/688	145/12510	0.000997844	0.0234493	0.0208572	TRINITY_DN6172_c0_g1/TRINITY_DN17448_c0_g1/TRINITY_DN68775_c0_g1/TRINITY_DN9396_c0_g1/TRINITY_DN24167_c0_g1/TRINITY_DN389_c0_g2/TRINITY_DN8586_c0_g1/TRINITY_DN2129_c1_g1/TRINITY_DN2987_c1_g1/TRINITY_DN15075_c0_g1/TRINITY_DN25201_c0_g1/TRINITY_DN2940_c0_g1/TRINITY_DN389_c0_g1/TRINITY_DN9765_c0_g1/TRINITY_DN8109_c0_g1/TRINITY_DN18828_c0_g1/TRINITY_DN2407_c0_g1/TRINITY_DN7651_c0_g2	18
	ko00860	Porphyrin and chlorophyll metabolism	19/937	95/12510	6.60659e-05	0.00142867	0.00124743	TRINITY_DN18649_c0_g1/TRINITY_DN61935_c0_g1/TRINITY_DN3202_c0_g2/TRINITY_DN9021_c0_g1/TRINITY_DN15928_c0_g1/TRINITY_DN5367_c0_g1/TRINITY_DN43008_c0_g1/TRINITY_DN5326_c0_g1/TRINITY_DN3565_c0_g1/TRINITY_DN260_c0_g1/TRINITY_DN5107_c0_g1/TRINITY_DN777_c0_g1/TRINITY_DN7095_c0_g1/TRINITY_DN10786_c0_g1/TRINITY_DN3630_c0_g1/TRINITY_DN10151_c1_g1/TRINITY_DN4923_c1_g3/TRINITY_DN14240_c0_g1/TRINITY_DN24165_…	19	ko00073	Cutin, suberine and wax biosynthesis	9/688	49/12510	0.00123656	0.027102	0.0241061	TRINITY_DN3507_c0_g1/TRINITY_DN3163_c4_g1/TRINITY_DN51_c2_g3/TRINITY_DN20063_c0_g3/TRINITY_DN3431_c0_g1/TRINITY_DN8056_c0_g1/TRINITY_DN627_c0_g1/TRINITY_DN16955_c0_g1/TRINITY_DN7888_c0_g1	9
	ko00020	Citrate cycle (TCA cycle)	25/937	150/12510	0.000122283	0.00248881	0.00217307	TRINITY_DN28176_c0_g1/TRINITY_DN14481_c0_g1/TRINITY_DN22004_c0_g1/TRINITY_DN14553_c0_g1/TRINITY_DN23741_c0_g1/TRINITY_DN16315_c0_g1/TRINITY_DN1476_c0_g1/TRINITY_DN5678_c0_g1/TRINITY_DN1877_c0_g2/TRINITY_DN39_c0_g2/TRINITY_DN20291_c0_g1/TRINITY_DN1877_c0_g1/TRINITY_DN1476_c0_g2/TRINITY_DN18230_c0_g1/TRINITY_DN459_c2_g1/TRINITY_DN1563_c0_g1/TRINITY_DN8109_c0_g1/TRINITY_DN10719_c0_g1/TRINITY_DN9886_…	25	ko00480	Glutathione metabolism	20/688	173/12510	0.00131803	0.027102	0.0241061	TRINITY_DN22004_c0_g1/TRINITY_DN13336_c0_g1/TRINITY_DN25954_c0_g1/TRINITY_DN2500_c1_g2/TRINITY_DN15312_c0_g1/TRINITY_DN646_c0_g1/TRINITY_DN4117_c0_g1/TRINITY_DN2325_c0_g1/TRINITY_DN646_c0_g2/TRINITY_DN31618_c0_g1/TRINITY_DN25657_c0_g1/TRINITY_DN6071_c0_g2/TRINITY_DN1403_c0_g1/TRINITY_DN4600_c1_g1/TRINITY_DN32513_c0_g1/TRINITY_DN4082_c2_g1/TRINITY_DN2833_c0_g2/TRINITY_DN7783_c0_g1/TRINITY_DN14620_…	20
	ko00620	Pyruvate metabolism	34/937	237/12510	0.000181337	0.00348569	0.00304348	TRINITY_DN6172_c0_g1/TRINITY_DN29448_c0_g1/TRINITY_DN3371_c0_g1/TRINITY_DN4637_c0_g1/TRINITY_DN11207_c0_g1/TRINITY_DN4655_c0_g1/TRINITY_DN9151_c0_g1/TRINITY_DN1476_c0_g1/TRINITY_DN302_c0_g3/TRINITY_DN5678_c0_g1/TRINITY_DN1877_c0_g2/TRINITY_DN39_c0_g2/TRINITY_DN20291_c0_g1/TRINITY_DN1039_c0_g1/TRINITY_DN1877_c0_g1/TRINITY_DN24950_c0_g1/TRINITY_DN1476_c0_g2/TRINITY_DN18230_c0_g1/TRINITY_DN459_c2_g1…	34	ko00625	Chloroalkane and chloroalkene degradation	9/688	51/12510	0.0016602	0.0321298	0.0285781	TRINITY_DN6172_c0_g1/TRINITY_DN42672_c0_g1/TRINITY_DN389_c0_g2/TRINITY_DN2129_c1_g1/TRINITY_DN8935_c0_g1/TRINITY_DN389_c0_g1/TRINITY_DN9765_c0_g1/TRINITY_DN3502_c0_g1/TRINITY_DN8350_c0_g1	9
	ko00130	Ubiquinone and other terpenoid-quinone biosynthesis	14/937	68/12510	0.00042994	0.00782944	0.00683617	TRINITY_DN4181_c0_g1/TRINITY_DN692_c4_g2/TRINITY_DN13288_c0_g1/TRINITY_DN8634_c1_g1/TRINITY_DN8946_c0_g1/TRINITY_DN17774_c0_g1/TRINITY_DN1105_c0_g1/TRINITY_DN949_c0_g1/TRINITY_DN12766_c0_g1/TRINITY_DN5411_c0_g1/TRINITY_DN2843_c0_g1/TRINITY_DN9276_c0_g1/TRINITY_DN23581_c0_g1/TRINITY_DN12054_c0_g1	14
	ko00051	Fructose and mannose metabolism	23/937	145/12510	0.000469727	0.00812628	0.00709536	TRINITY_DN44537_c0_g1/TRINITY_DN7397_c0_g1/TRINITY_DN1760_c0_g2/TRINITY_DN1038_c0_g1/TRINITY_DN60232_c0_g1/TRINITY_DN14597_c0_g1/TRINITY_DN1760_c0_g1/TRINITY_DN13613_c0_g1/TRINITY_DN13714_c0_g1/TRINITY_DN775_c0_g1/TRINITY_DN12977_c0_g1/TRINITY_DN24089_c0_g1/TRINITY_DN10018_c0_g1/TRINITY_DN642_c0_g1/TRINITY_DN16479_c0_g1/TRINITY_DN8082_c0_g1/TRINITY_DN6341_c0_g1/TRINITY_DN32652_c0_g1/TRINITY_DN101…	23
	ko00945	Stilbenoid, diarylheptanoid and gingerol biosynthesis	9/937	33/12510	0.000532672	0.0087764	0.007663	TRINITY_DN11144_c0_g1/TRINITY_DN3365_c0_g1/TRINITY_DN2263_c0_g1/TRINITY_DN949_c0_g1/TRINITY_DN3431_c0_g1/TRINITY_DN9114_c0_g1/TRINITY_DN12054_c0_g1/TRINITY_DN1041_c4_g1/TRINITY_DN5011_c0_g1	9
	ko00630	Glyoxylate and dicarboxylate metabolism	29/937	213/12510	0.00122859	0.0184823	0.0161376	TRINITY_DN29448_c0_g1/TRINITY_DN40047_c0_g1/TRINITY_DN3735_c0_g1/TRINITY_DN28176_c0_g1/TRINITY_DN14553_c0_g1/TRINITY_DN13009_c0_g1/TRINITY_DN23741_c0_g1/TRINITY_DN4824_c0_g1/TRINITY_DN16315_c0_g1/TRINITY_DN9797_c0_g1/TRINITY_DN11207_c0_g1/TRINITY_DN11383_c0_g1/TRINITY_DN9151_c0_g1/TRINITY_DN5651_c0_g1/TRINITY_DN21577_c0_g1/TRINITY_DN1563_c0_g1/TRINITY_DN6645_c1_g2/TRINITY_DN6634_c0_g1/TRINITY_DN8…	29
	ko00195	Photosynthesis	15/937	85/12510	0.00147702	0.0212938	0.0185924	TRINITY_DN19955_c0_g1/TRINITY_DN19814_c1_g1/TRINITY_DN8654_c0_g1/TRINITY_DN3476_c0_g1/TRINITY_DN5202_c0_g1/TRINITY_DN11828_c0_g1/TRINITY_DN17420_c0_g1/TRINITY_DN1258_c0_g2/TRINITY_DN114_c0_g1/TRINITY_DN31066_c0_g1/TRINITY_DN13494_c0_g1/TRINITY_DN2106_c0_g2/TRINITY_DN22977_c0_g1/TRINITY_DN12029_c0_g1/TRINITY_DN16449_c0_g1	15
	ko00061	Fatty acid biosynthesis	17/937	104/12510	0.00176996	0.0244963	0.0213886	TRINITY_DN24057_c0_g1/TRINITY_DN1039_c0_g1/TRINITY_DN21250_c0_g1/TRINITY_DN17840_c0_g1/TRINITY_DN7592_c0_g1/TRINITY_DN5486_c0_g1/TRINITY_DN2252_c0_g1/TRINITY_DN4376_c0_g1/TRINITY_DN6408_c0_g1/TRINITY_DN21166_c0_g1/TRINITY_DN514_c0_g1/TRINITY_DN4326_c0_g1/TRINITY_DN4154_c0_g1/TRINITY_DN12195_c0_g1/TRINITY_DN11714_c0_g1/TRINITY_DN10100_c0_g1/TRINITY_DN1557_c0_g1	17
