# Supplementary material for: Proteome Dynamics Analysis Reveals the Potential Mechanisms of Salinity and Drought Response during Seed Germination and Seedling Growth in Tamarix hispida
Source: Genes (Basel). 2023 Mar 5;14(3):656. doi: 10.3390/genes14030656 (PMC10048391; doi:10.3390/genes14030656)
Supplement: Supplementary file 1 [file genes-14-00656-s001.zip › Table S3.xlsx]

## Sheet: phenylpropanoid biosynthesis
ID	Name	Entry	Stage3-1	Stage3-2	Stage4-1	Stage4-2	Stage5-1	Stage5-2
TRINITY_DN13288_c0_g1_i1.p1	Th4CL-P-1	K01904	0.801	0.79	0.766	0.761	1.527	1.42
TRINITY_DN4181_c0_g1_i2.p1	Th4CL-P-2	K01904	0.36	0.314	0.338	0.345	2.408	2.353
TRINITY_DN8946_c0_g1_i8.p1	Th4CL-P-3	K01904	0.468	0.6	0.555	0.506	1.997	2.007
TRINITY_DN5309_c0_g1_i3.p1	ThbglB-P-1	K05350	1.023	0.925	0.89	0.82	1.247	1.157
TRINITY_DN14_c0_g1_i13.p1	ThbglX-P-1	K05349	0.88	0.823	0.915	0.897	1.28	1.263
TRINITY_DN14954_c0_g1_i1.p1	ThbglX-P-2	K05349	1.093	1.064	1.19	1.143	0.764	0.775
TRINITY_DN14954_c0_g1_i1.p2	ThbglX-P-3	K05349	1.149	1.146	1.142	1.158	0.705	0.718
TRINITY_DN1652_c0_g3_i2.p1	ThbglX-P-4	K05349	0.86	0.769	0.75	0.698	1.58	1.411
TRINITY_DN1652_c0_g3_i2.p2	ThbglX-P-5	K05349	1.058	0.926	0.874	0.869	1.196	1.124
TRINITY_DN14056_c0_g1_i1.p1	ThC3'H-P-1	K09754	0.847	0.771	0.814	0.814	1.427	1.383
TRINITY_DN2360_c0_g1_i1.p2	ThCAD-P-1	K00083	0.88	0.799	0.798	0.855	1.372	1.354
TRINITY_DN5394_c3_g1_i2.p1	ThCAD-P-2	K00083	0.744	0.698	0.713	0.722	1.641	1.497
TRINITY_DN23501_c0_g1_i5.p1	ThCCR-P-1	K09753	0.912	0.75	0.822	0.763	1.502	1.312
TRINITY_DN2565_c0_g1_i7.p1	ThCOMT-P-1	K13066	0.728	0.839	0.963	0.952	1.365	1.223
TRINITY_DN951_c1_g1_i5.p1	ThCOMT-P-2	K13066	0.403	0.408	0.47	0.451	2.214	2.073
TRINITY_DN949_c0_g1_i4.p1	ThCYP73A-P-1	K00487	0.81	0.834	0.899	0.904	1.239	1.364
TRINITY_DN11231_c0_g1_i1.p1	ThE1.11.1.7-P-1	K00430	0.934	0.65	0.597	0.561	1.717	1.624
TRINITY_DN12445_c0_g1_i1.p1	ThE1.11.1.7-P-2	K00430	0.57	0.531	0.524	0.5	1.966	1.975
TRINITY_DN16671_c0_g1_i1.p1	ThE1.11.1.7-P-3	K00430	0.587	0.449	0.396	0.392	2.075	2.118
TRINITY_DN16671_c0_g1_i1.p2	ThE1.11.1.7-P-4	K00430	0.708	0.536	0.591	0.471	1.994	1.793
TRINITY_DN16671_c0_g1_i1.p3	ThE1.11.1.7-P-5	K00430	0.689	0.87	0.68	0.711	1.462	1.659
TRINITY_DN1747_c0_g1_i2.p1	ThE1.11.1.7-P-6	K00430	0.716	0.744	0.694	0.731	1.623	1.562
TRINITY_DN20064_c0_g1_i6.p2	ThE1.11.1.7-P-7	K00430	1.074	1.016	0.817	0.87	1.16	1.113
TRINITY_DN20765_c0_g1_i1.p1	ThE1.11.1.7-P-8	K00430	0.871	0.832	0.765	0.851	1.361	1.38
TRINITY_DN24884_c0_g1_i2.p1	ThE1.11.1.7-P-9	K00430	0.901	0.692	0.558	0.479	1.827	1.631
TRINITY_DN279_c0_g1_i6.p2	ThE1.11.1.7-P-10	K00430	0.512	0.462	0.515	0.495	2.106	2.009
TRINITY_DN2903_c1_g1_i8.p1	ThE1.11.1.7-P-11	K00430	0.623	0.654	0.689	0.589	1.764	1.726
TRINITY_DN2903_c1_g2_i2.p1	ThE1.11.1.7-P-12	K00430	1.212	1.118	1.127	1.115	0.707	0.74
TRINITY_DN3411_c0_g2_i1.p1	ThE1.11.1.7-P-13	K00430	0.707	0.739	0.721	0.754	1.536	1.612
TRINITY_DN3895_c0_g1_i1.p1	ThE1.11.1.7-P-14	K00430	0.839	0.906	0.756	0.783	1.333	1.456
TRINITY_DN46447_c0_g1_i1.p1	ThE1.11.1.7-P-15	K00430	0.872	0.587	0.482	0.45	1.892	1.812
TRINITY_DN4777_c0_g1_i1.p1	ThE1.11.1.7-P-16	K00430	0.85	0.672	0.571	0.773	1.312	1.894
TRINITY_DN6175_c0_g1_i1.p1	ThE1.11.1.7-P-17	K00430	0.712	0.554	0.504	0.446	2.005	1.876
TRINITY_DN6175_c0_g1_i1.p2	ThE1.11.1.7-P-18	K00430	0.287	0.448	0.401	0.335	2.433	2.212
TRINITY_DN6660_c0_g1_i3.p1	ThE1.11.1.7-P-19	K00430	0.82	0.669	0.633	0.676	1.667	1.612
TRINITY_DN7324_c0_g1_i1.p1	ThE1.11.1.7-P-20	K00430	0.693	0.785	0.76	0.683	1.531	1.506
TRINITY_DN8237_c0_g1_i9.p2	ThE1.11.1.7-P-21	K00430	0.526	0.566	0.519	0.508	2.007	1.97
TRINITY_DN8623_c0_g1_i1.p1	ThE1.11.1.7-P-22	K00430	0.737	0.759	0.671	0.704	1.6	1.621
TRINITY_DN11144_c0_g1_i1.p1	ThE2.1.1.104-P-1	K00588	0.674	0.561	0.609	0.554	1.842	1.816
TRINITY_DN3365_c0_g1_i1.p1	ThE2.1.1.104-P-2	K00588	0.472	0.414	0.408	0.439	2.225	2.15
TRINITY_DN12553_c0_g1_i5.p1	ThE3.2.1.21-P-1	K01188	0.912	1.328	1.232	1.344	0.604	0.588
TRINITY_DN50536_c0_g1_i1.p1	ThE3.2.1.21-P-2	K01188	0.846	1.151	1.205	1.24	0.785	0.788
TRINITY_DN3196_c1_g1_i1.p1	ThF5H-P-1	K09755	0.576	0.56	0.673	0.694	1.848	1.837
TRINITY_DN5656_c1_g1_i1.p1	ThF5H-P-2	K10775	0.619	0.574	0.731	0.668	1.718	1.756
TRINITY_DN17906_c0_g1_i1.p1	ThHCT-P-1	K13065	0.727	0.588	0.729	0.599	1.917	1.519
TRINITY_DN5011_c0_g1_i2.p1	ThHCT-P-2	K13065	0.671	0.577	0.592	0.586	1.918	1.806
TRINITY_DN2129_c1_g1_i5.p1	ThREF1-P-1	K12355	0.598	0.6	0.558	0.532	1.991	1.803
TRINITY_DN6015_c0_g1_i6.p1	ThTOGT1-P-1	K23260	0.756	0.773	0.631	0.652	1.586	1.68
TRINITY_DN5881_c0_g1_i2.p1	ThUGT72E-P-1	K12356	1.09	1.221	1.164	1.115	0.741	0.815
