# Supplementary material for: Proteome Dynamics Analysis Reveals the Potential Mechanisms of Salinity and Drought Response during Seed Germination and Seedling Growth in Tamarix hispida
Source: Genes (Basel). 2023 Mar 5;14(3):656. doi: 10.3390/genes14030656 (PMC10048391; doi:10.3390/genes14030656)
Supplement: Supplementary file 1 [file genes-14-00656-s001.zip › Table S4.xlsx]

## Sheet: Flavonoid biosynthesis enzyme
ID	Name	Entry	Stage3-1	Stage3-2	Stage4-1	Stage4-2	Stage5-1	Stage5-2
TRINITY_DN14056_c0_g1_i1.p1	ThC3‘H-P-1	K09754	0.847	0.771	0.814	0.814	1.427	1.383
TRINITY_DN12054_c0_g1_i2.p2	ThC4H-P-1	K00487	0.913	1	1.146	1.118	0.967	0.881
TRINITY_DN949_c0_g1_i4.p1	ThC4H-P-2	K00487	0.81	0.834	0.899	0.904	1.239	1.364
TRINITY_DN949_c0_g1_i4.p2	ThC4H-P-3	K00487	0.806	0.712	0.82	0.644	1.542	1.544
TRINITY_DN15453_c0_g1_i2.p1	ThCHI-P-1	K01859	1.019	1.115	1.087	1.156	0.893	0.834
TRINITY_DN1940_c0_g2_i8.p2	ThCHI-P-2	K01859
TRINITY_DN7938_c0_g1_i4.p1	ThCHI-P-3	K01859	1.102	1.272	1.206	1.216	0.578	0.559
TRINITY_DN11831_c0_g1_i1.p1	ThCHS-P-1	K00660	0.858	1.235	1.413	1.301	0.574	0.564
TRINITY_DN7978_c0_g1_i1.p1	ThCHS-P-2	K00660	0.372	0.31	0.297	0.297	2.224	2.62
TRINITY_DN8_c1_g1_i1.p1	ThCHS-P-3	K00660	0.853	1.181	1.128	1.268	0.734	0.754
TRINITY_DN9763_c0_g1_i4.p1	ThDFR-P-1	K13082	0.688	0.748	0.766	0.759	1.542	1.542
TRINITY_DN9763_c0_g1_i4.p2	ThDFR-P-2	K13082	0.29	0.609	0.635	0.699	1.872	1.98
TRINITY_DN16989_c0_g1_i6.p1	ThF3‘H-P-1	K05280	0.99	1.173	1.188	1.178	0.712	0.708
TRINITY_DN11147_c0_g1_i3.p1	ThF3H-P-1	K00475	0.714	0.89	0.943	1.019	1.288	1.174
TRINITY_DN22630_c0_g1_i1.p1	ThFLS-P-1	K05278	0.999	1.035	1.2	1.311	0.637	0.699
TRINITY_DN17906_c0_g1_i1.p1	ThHCT-P-1	K13065	0.727	0.588	0.729	0.599	1.917	1.519
TRINITY_DN24856_c0_g1_i1.p1	ThHCT-P-2	K13065	1.046	1.032	0.986	1.065	0.931	0.949
TRINITY_DN5011_c0_g1_i2.p1	ThHCT-P-3	K13065	0.671	0.577	0.592	0.586	1.918	1.806
TRINITY_DN14210_c0_g1_i1.p1	ThLAR-P-1	K13081	0.606	0.782	1.117	1.09	1.237	1.204
TRINITY_DN11144_c0_g1_i1.p1	ThOMT-P-1	K00588	0.674	0.561	0.609	0.554	1.842	1.816
TRINITY_DN3365_c0_g1_i1.p1	ThOMT-P-2	K00588	0.472	0.414	0.408	0.439	2.225	2.15
TRINITY_DN9114_c0_g1_i2.p1	ThOMT-P-3	K00588
TRINITY_DN2771_c0_g2_i1.p1	ThPGT1-P-1	K22845	1.154	0.925	1.094	0.981	0.988	0.89
TRINITY_DN2771_c0_g3_i1.p1	ThPGT1-P-2	K22845	0.978	0.958	0.99	1.058	1.048	1.078
