# Supplementary material for: Proteome Dynamics Analysis Reveals the Potential Mechanisms of Salinity and Drought Response during Seed Germination and Seedling Growth in Tamarix hispida
Source: Genes (Basel). 2023 Mar 5;14(3):656. doi: 10.3390/genes14030656 (PMC10048391; doi:10.3390/genes14030656)
Supplement: Supplementary file 1 [file genes-14-00656-s001.zip › Table S5.xlsx]

## Sheet: Stage 3 vs. Stage 4
	GO Terms Level 1	GO Terms Description	GO Terms Level	GO Terms ID	Mapping	Background	All Mapping	All Background	Fold Enrichment	Fisher's exact test p value	-LOG10(p value)	Related proteins	Log2 Fold enrichment
up-regulateed	Biological Process	hyperosmotic salinity response	6	GO:0042538	3	17	35	3802	19.17	0.000445039	3.35	TRINITY_DN11748_c0_g1_i1.p1 TRINITY_DN597_c0_g1_i3.p1 TRINITY_DN789_c0_g2_i19.p1	4.26078
	Biological Process	nucleobase-containing compound transport	6	GO:0015931	4	65	35	3802	6.68	0.0027369	2.56	TRINITY_DN2752_c0_g1_i11.p2 TRINITY_DN2752_c0_g1_i11.p1 TRINITY_DN4836_c0_g1_i3.p1 TRINITY_DN6210_c0_g1_i12.p1	2.73985
	Biological Process	nucleotide transport	7	GO:0006862	2	10	35	3802	21.73	0.00353764	2.45	TRINITY_DN2752_c0_g1_i11.p2 TRINITY_DN2752_c0_g1_i11.p1	4.44162
	Biological Process	regulation of tetrapyrrole metabolic process	6	GO:1901401	2	13	35	3802	16.71	0.00602654	2.22	TRINITY_DN3565_c0_g1_i2.p1 TRINITY_DN6649_c0_g1_i4.p1	4.06264
	Biological Process	porphyrin-containing compound metabolic process	6	GO:0006778	3	42	35	3802	7.76	0.00641844	2.19	TRINITY_DN1774_c0_g1_i13.p2 TRINITY_DN3565_c0_g1_i2.p1 TRINITY_DN5691_c0_g1_i2.p1	2.95606
	Biological Process	organophosphate ester transport	6	GO:0015748	2	16	35	3802	13.58	0.00911253	2.04	TRINITY_DN2752_c0_g1_i11.p2 TRINITY_DN2752_c0_g1_i11.p1	3.76341
	Biological Process	carbohydrate derivative transport	6	GO:1901264	2	16	35	3802	13.58	0.00911253	2.04	TRINITY_DN2752_c0_g1_i11.p2 TRINITY_DN2752_c0_g1_i11.p1	3.76341
	Biological Process	tetrapyrrole biosynthetic process	6	GO:0033014	2	29	35	3802	7.49	0.0286128	1.54	TRINITY_DN1774_c0_g1_i13.p2 TRINITY_DN3565_c0_g1_i2.p1	2.90497
	Biological Process	chlorophyll metabolic process	7	GO:0015994	2	32	35	3802	6.79	0.0343612	1.46	TRINITY_DN1774_c0_g1_i13.p2 TRINITY_DN3565_c0_g1_i2.p1	2.76341
	Biological Process	drug transmembrane transport	6	GO:0006855	2	34	35	3802	6.39	0.038423	1.42	TRINITY_DN2752_c0_g1_i11.p2 TRINITY_DN2752_c0_g1_i11.p1	2.67582
	Cellular Component	chloroplast membrane	9	GO:0031969	5	75	32	4112	8.57	0.000241957	3.62	TRINITY_DN1774_c0_g1_i13.p2 TRINITY_DN2752_c0_g1_i11.p2 TRINITY_DN2752_c0_g1_i11.p1 TRINITY_DN3565_c0_g1_i2.p1 TRINITY_DN5691_c0_g1_i2.p1	3.0993
	Cellular Component	plastid membrane	8	GO:0042170	5	80	32	4112	8.03	0.000327856	3.48	TRINITY_DN1774_c0_g1_i13.p2 TRINITY_DN2752_c0_g1_i11.p2 TRINITY_DN2752_c0_g1_i11.p1 TRINITY_DN3565_c0_g1_i2.p1 TRINITY_DN5691_c0_g1_i2.p1	3.0054
	Cellular Component	90S preribosome	5	GO:0030686	2	19	32	4112	13.53	0.00923885	2.03	TRINITY_DN1829_c0_g1_i4.p1 TRINITY_DN4836_c0_g1_i3.p1	3.75809
	Cellular Component	preribosome	4	GO:0030684	2	27	32	4112	9.52	0.0182446	1.74	TRINITY_DN1829_c0_g1_i4.p1 TRINITY_DN4836_c0_g1_i3.p1	3.25096
	Cellular Component	chloroplast inner membrane	10	GO:0009706	2	38	32	4112	6.76	0.0346569	1.46	TRINITY_DN1774_c0_g1_i13.p2 TRINITY_DN3565_c0_g1_i2.p1	2.75702
	Cellular Component	plastid inner membrane	9	GO:0009528	2	39	32	4112	6.59	0.0363554	1.44	TRINITY_DN1774_c0_g1_i13.p2 TRINITY_DN3565_c0_g1_i2.p1	2.72028
	Cellular Component	extracellular space	4	GO:0005615	2	44	32	4112	5.84	0.0453143	1.34	TRINITY_DN3861_c0_g1_i7.p1 TRINITY_DN9153_c2_g1_i1.p1	2.54597
	Molecular Function	antiporter activity	6	GO:0015297	3	18	36	3270	15.14	0.000892996	3.05	TRINITY_DN24622_c0_g1_i1.p1 TRINITY_DN2752_c0_g1_i11.p2 TRINITY_DN2752_c0_g1_i11.p1	3.92029
	Molecular Function	fatty acid elongase activity	7	GO:0009922	2	6	36	3270	30.28	0.00171957	2.76	TRINITY_DN10147_c0_g1_i1.p1 TRINITY_DN14849_c0_g1_i1.p1	4.92029
	Molecular Function	ATP:ADP antiporter activity	9	GO:0005471	2	7	36	3270	25.95	0.00239074	2.62	TRINITY_DN2752_c0_g1_i11.p2 TRINITY_DN2752_c0_g1_i11.p1	4.69766
	Molecular Function	ADP transmembrane transporter activity	8	GO:0015217	2	8	36	3270	22.71	0.00316562	2.5	TRINITY_DN2752_c0_g1_i11.p2 TRINITY_DN2752_c0_g1_i11.p1	4.50526
	Molecular Function	glucosyltransferase activity	6	GO:0046527	4	58	36	3270	6.26	0.00343957	2.46	TRINITY_DN260_c0_g1_i2.p1 TRINITY_DN4193_c0_g2_i1.p1 TRINITY_DN5326_c0_g1_i4.p2 TRINITY_DN597_c0_g1_i3.p1	2.64616
	Molecular Function	anion:anion antiporter activity	8	GO:0015301	2	9	36	3270	20.19	0.00404196	2.39	TRINITY_DN2752_c0_g1_i11.p2 TRINITY_DN2752_c0_g1_i11.p1	4.33557
	Molecular Function	ATP transmembrane transporter activity	8	GO:0005347	2	9	36	3270	20.19	0.00404196	2.39	TRINITY_DN2752_c0_g1_i11.p2 TRINITY_DN2752_c0_g1_i11.p1	4.33557
	Molecular Function	nucleotide transmembrane transporter activity	5	GO:0015215	2	10	36	3270	18.17	0.00501757	2.3	TRINITY_DN2752_c0_g1_i11.p2 TRINITY_DN2752_c0_g1_i11.p1	4.18349
	Molecular Function	fatty acid synthase activity	6	GO:0004312	2	12	36	3270	15.14	0.00725794	2.14	TRINITY_DN10147_c0_g1_i1.p1 TRINITY_DN14849_c0_g1_i1.p1	3.92029
	Molecular Function	Rab GTPase binding	8	GO:0017137	2	16	36	3270	11.35	0.0128366	1.89	TRINITY_DN20528_c0_g1_i1.p1 TRINITY_DN5776_c0_g1_i4.p1	3.50462
	Molecular Function	cysteine-type endopeptidase activity	7	GO:0004197	2	20	36	3270	9.08	0.0197723	1.7	TRINITY_DN3861_c0_g1_i7.p1 TRINITY_DN9153_c2_g1_i1.p1	3.18269
	Molecular Function	small GTPase binding	6	GO:0031267	2	28	36	3270	6.49	0.0372357	1.43	TRINITY_DN20528_c0_g1_i1.p1 TRINITY_DN5776_c0_g1_i4.p1	2.69822
	Molecular Function	Ras GTPase binding	7	GO:0017016	2	28	36	3270	6.49	0.0372357	1.43	TRINITY_DN20528_c0_g1_i1.p1 TRINITY_DN5776_c0_g1_i4.p1	2.69822
	Molecular Function	organic anion transmembrane transporter activity	6	GO:0008514	2	29	36	3270	6.26	0.0397214	1.4	TRINITY_DN2752_c0_g1_i11.p2 TRINITY_DN2752_c0_g1_i11.p1	2.64616
	Molecular Function	monooxygenase activity	4	GO:0004497	2	30	36	3270	6.06	0.0422688	1.37	TRINITY_DN1774_c0_g1_i13.p2 TRINITY_DN3565_c0_g1_i2.p1	2.59932
	GO Terms Level 1	GO Terms Description	GO Terms Level	GO Terms ID	Mapping	Background	All Mapping	All Background	Fold Enrichment	Fisher's exact test p value	-LOG10(p value)	Related proteins	Log2 Fold enrichment
down-regulateed	Biological Process	regulation of seedling development	7	GO:1900140	2	20	15	3802	25.35	0.00264989	2.58	TRINITY_DN18631_c0_g2_i1.p1 TRINITY_DN6043_c0_g1_i1.p1	4.66391
	Biological Process	polysaccharide catabolic process	6	GO:0000272	2	40	15	3802	12.67	0.0103941	1.98	TRINITY_DN14971_c0_g1_i7.p1 TRINITY_DN40469_c0_g1_i1.p1	3.66334
	Cellular Component	P-body	8	GO:0000932	2	37	15	4112	14.82	0.00768516	2.11	TRINITY_DN4947_c1_g1_i10.p1 TRINITY_DN6043_c0_g1_i1.p1	3.88947
	Cellular Component	cytoplasmic ribonucleoprotein granule	7	GO:0036464	2	54	15	4112	10.15	0.0159328	1.8	TRINITY_DN4947_c1_g1_i10.p1 TRINITY_DN6043_c0_g1_i1.p1	3.34341
	Cellular Component	ribonucleoprotein granule	6	GO:0035770	2	54	15	4112	10.15	0.0159328	1.8	TRINITY_DN4947_c1_g1_i10.p1 TRINITY_DN6043_c0_g1_i1.p1	3.34341
	Molecular Function	alpha-L-arabinofuranosidase activity	6	GO:0046556	2	6	13	3270	83.85	0.000216946	3.66	TRINITY_DN14971_c0_g1_i7.p1 TRINITY_DN3478_c1_g1_i5.p3	6.38974
	Molecular Function	hydrolase activity, acting on glycosyl bonds	4	GO:0016798	3	97	13	3270	7.78	0.00583019	2.23	TRINITY_DN14971_c0_g1_i7.p1 TRINITY_DN3478_c1_g1_i5.p3 TRINITY_DN638_c0_g1_i2.p1	2.95977

## Sheet: Stage 4 vs. Stage 5
	GO Terms Level 1	GO Terms Description	GO Terms Level	GO Terms ID	Mapping	Background	All Mapping	All Background	Fold Enrichment	Fisher's exact test p value	-LOG10(p value)	Related proteins	Log2 Fold enrichment
up-regulateed	Biological Process	plastid organization	6	GO:0009657	59	128	693	3802	2.53	1.53513e-13	12.81	TRINITY_DN11097_c0_g1_i8.p2 TRINITY_DN11378_c0_g1_i1.p1 TRINITY_DN13132_c0_g1_i7.p1 TRINITY_DN13357_c0_g3_i3.p2 TRINITY_DN13357_c0_g3_i3.p1 TRINITY_DN14049_c0_g1_i1.p1 TRINITY_DN14051_c0_g1_i3.p1 TRINITY_DN14690_c0_g1_i1.p1 TRINITY_DN15597_c0_g1_i1.p1 TRINITY_DN15935_c0_g1_i2.p1 TRINITY_DN19542_c0_g1_i4.p1 TRINITY_DN195_c0_g3_i1.p1 TRINITY_DN2242_c6_g2_i2.p2 TRINITY_DN23386_c0_g1_i2.p3 TRINITY_DN…	1.33914
	Biological Process	chloroplast organization	7	GO:0009658	46	98	693	3802	2.58	3.87477e-11	10.41	TRINITY_DN13357_c0_g3_i3.p2 TRINITY_DN13357_c0_g3_i3.p1 TRINITY_DN14049_c0_g1_i1.p1 TRINITY_DN14051_c0_g1_i3.p1 TRINITY_DN14690_c0_g1_i1.p1 TRINITY_DN15597_c0_g1_i1.p1 TRINITY_DN15935_c0_g1_i2.p1 TRINITY_DN19542_c0_g1_i4.p1 TRINITY_DN195_c0_g3_i1.p1 TRINITY_DN2242_c6_g2_i2.p2 TRINITY_DN24129_c0_g1_i1.p1 TRINITY_DN2518_c0_g1_i9.p2 TRINITY_DN26624_c0_g1_i1.p1 TRINITY_DN2874_c0_g1_i5.p1 TRINITY_DN28…	1.36737
	Biological Process	photosynthesis, light harvesting	6	GO:0009765	15	21	693	3802	3.92	1.29732e-07	6.89	TRINITY_DN11653_c0_g1_i3.p1 TRINITY_DN12913_c0_g1_i2.p1 TRINITY_DN14908_c0_g1_i4.p1 TRINITY_DN18420_c0_g1_i1.p1 TRINITY_DN2568_c0_g1_i10.p2 TRINITY_DN2568_c0_g1_i10.p1 TRINITY_DN449_c5_g1_i3.p1 TRINITY_DN46154_c0_g1_i1.p1 TRINITY_DN5018_c0_g1_i3.p1 TRINITY_DN5018_c0_g1_i3.p2 TRINITY_DN70038_c0_g1_i1.p1 TRINITY_DN8374_c0_g2_i6.p1 TRINITY_DN9250_c0_g1_i1.p2 TRINITY_DN9250_c0_g1_i1.p1 TRINITY_DN9690…	1.97085
	Biological Process	response to cytokinin	6	GO:0009735	41	112	693	3802	2.01	2.64506e-06	5.58	TRINITY_DN14260_c0_g1_i3.p1 TRINITY_DN15312_c0_g1_i2.p1 TRINITY_DN16521_c0_g1_i1.p1 TRINITY_DN1711_c1_g2_i2.p9 TRINITY_DN20942_c0_g4_i3.p8 TRINITY_DN22469_c0_g1_i7.p2 TRINITY_DN2461_c0_g1_i5.p2 TRINITY_DN2461_c0_g1_i5.p1 TRINITY_DN2531_c0_g1_i6.p2 TRINITY_DN3057_c0_g1_i8.p2 TRINITY_DN3057_c0_g1_i8.p1 TRINITY_DN32709_c0_g2_i1.p1 TRINITY_DN3585_c0_g1_i1.p1 TRINITY_DN3735_c0_g1_i8.p1 TRINITY_DN3_c1_…	1.0072
	Biological Process	cellular amino acid metabolic process	7	GO:0006520	69	227	693	3802	1.67	4.77627e-06	5.32	TRINITY_DN10211_c0_g1_i6.p1 TRINITY_DN11014_c0_g1_i3.p1 TRINITY_DN11383_c0_g1_i7.p1 TRINITY_DN12009_c0_g1_i14.p3 TRINITY_DN12009_c0_g1_i14.p2 TRINITY_DN12009_c0_g1_i14.p1 TRINITY_DN12268_c0_g2_i1.p1 TRINITY_DN13009_c0_g1_i1.p2 TRINITY_DN13009_c0_g1_i1.p1 TRINITY_DN1438_c0_g1_i11.p1 TRINITY_DN14481_c0_g1_i1.p1 TRINITY_DN14625_c0_g1_i3.p1 TRINITY_DN1776_c1_g1_i4.p1 TRINITY_DN18042_c0_g2_i1.p1 TRINI…	0.739848
	Biological Process	regulation of photosynthesis	6	GO:0010109	13	22	693	3802	3.24	2.16736e-05	4.66	TRINITY_DN12268_c0_g2_i1.p1 TRINITY_DN1914_c0_g1_i5.p2 TRINITY_DN2568_c0_g1_i10.p2 TRINITY_DN2568_c0_g1_i10.p1 TRINITY_DN26624_c0_g1_i1.p1 TRINITY_DN46154_c0_g1_i1.p1 TRINITY_DN5018_c0_g1_i3.p1 TRINITY_DN5018_c0_g1_i3.p2 TRINITY_DN5344_c0_g1_i5.p1 TRINITY_DN5563_c1_g2_i1.p1 TRINITY_DN66040_c0_g1_i1.p1 TRINITY_DN9668_c0_g1_i8.p1 TRINITY_DN9905_c0_g1_i4.p1	1.69599
	Biological Process	response to light intensity	6	GO:0009642	26	64	693	3802	2.23	2.30383e-05	4.64	TRINITY_DN1258_c0_g2_i1.p1 TRINITY_DN12676_c0_g1_i5.p1 TRINITY_DN12913_c0_g1_i2.p1 TRINITY_DN13357_c0_g3_i3.p2 TRINITY_DN13357_c0_g3_i3.p1 TRINITY_DN2568_c0_g1_i10.p2 TRINITY_DN2568_c0_g1_i10.p1 TRINITY_DN26624_c0_g1_i1.p1 TRINITY_DN3202_c0_g2_i1.p1 TRINITY_DN3988_c1_g1_i6.p1 TRINITY_DN4093_c0_g1_i1.p1 TRINITY_DN46154_c0_g1_i1.p1 TRINITY_DN4962_c0_g1_i1.p1 TRINITY_DN5018_c0_g1_i3.p1 TRINITY_DN501…	1.15704
	Biological Process	isoprenoid biosynthetic process	7	GO:0008299	22	51	693	3802	2.37	2.9723e-05	4.53	TRINITY_DN11226_c0_g1_i4.p2 TRINITY_DN1293_c1_g2_i6.p1 TRINITY_DN14894_c0_g1_i8.p1 TRINITY_DN14894_c0_g1_i8.p3 TRINITY_DN1576_c0_g1_i6.p1 TRINITY_DN1586_c0_g1_i7.p1 TRINITY_DN1615_c0_g1_i22.p1 TRINITY_DN18828_c0_g1_i11.p1 TRINITY_DN19845_c0_g1_i3.p1 TRINITY_DN21293_c0_g1_i4.p2 TRINITY_DN21293_c0_g1_i4.p1 TRINITY_DN23419_c0_g1_i1.p1 TRINITY_DN3994_c0_g1_i5.p1 TRINITY_DN43008_c0_g1_i1.p1 TRINITY_DN…	1.24489
	Biological Process	response to high light intensity	7	GO:0009644	19	41	693	3802	2.54	3.08163e-05	4.51	TRINITY_DN12676_c0_g1_i5.p1 TRINITY_DN12913_c0_g1_i2.p1 TRINITY_DN13357_c0_g3_i3.p2 TRINITY_DN13357_c0_g3_i3.p1 TRINITY_DN2568_c0_g1_i10.p2 TRINITY_DN2568_c0_g1_i10.p1 TRINITY_DN3988_c1_g1_i6.p1 TRINITY_DN46154_c0_g1_i1.p1 TRINITY_DN5018_c0_g1_i3.p1 TRINITY_DN5018_c0_g1_i3.p2 TRINITY_DN6077_c2_g1_i5.p1 TRINITY_DN6495_c0_g1_i1.p1 TRINITY_DN6869_c1_g1_i3.p2 TRINITY_DN6869_c1_g1_i3.p1 TRINITY_DN7003…	1.34483
	Biological Process	response to blue light	6	GO:0009637	12	20	693	3802	3.29	3.69155e-05	4.43	TRINITY_DN12913_c0_g1_i2.p1 TRINITY_DN12943_c0_g1_i1.p1 TRINITY_DN18420_c0_g1_i1.p1 TRINITY_DN2242_c6_g2_i2.p2 TRINITY_DN23386_c0_g1_i2.p3 TRINITY_DN30274_c0_g1_i1.p1 TRINITY_DN3988_c1_g1_i6.p1 TRINITY_DN4443_c0_g1_i2.p1 TRINITY_DN449_c5_g1_i3.p1 TRINITY_DN5344_c0_g1_i5.p1 TRINITY_DN6645_c1_g2_i1.p1 TRINITY_DN9606_c0_g1_i9.p1	1.71809
	Biological Process	photosynthesis, dark reaction	6	GO:0019685	8	10	693	3802	4.39	3.73942e-05	4.43	TRINITY_DN18635_c0_g1_i4.p1 TRINITY_DN39782_c0_g1_i1.p1 TRINITY_DN4439_c0_g1_i2.p1 TRINITY_DN5563_c1_g2_i1.p1 TRINITY_DN6440_c0_g1_i13.p1 TRINITY_DN6440_c0_g1_i13.p2 TRINITY_DN65355_c0_g1_i1.p1 TRINITY_DN8905_c0_g2_i2.p1	2.13422
	Biological Process	reductive pentose-phosphate cycle	7	GO:0019253	8	10	693	3802	4.39	3.73942e-05	4.43	TRINITY_DN18635_c0_g1_i4.p1 TRINITY_DN39782_c0_g1_i1.p1 TRINITY_DN4439_c0_g1_i2.p1 TRINITY_DN5563_c1_g2_i1.p1 TRINITY_DN6440_c0_g1_i13.p1 TRINITY_DN6440_c0_g1_i13.p2 TRINITY_DN65355_c0_g1_i1.p1 TRINITY_DN8905_c0_g2_i2.p1	2.13422
	Biological Process	amylopectin biosynthetic process	6	GO:0010021	7	8	693	3802	4.8	4.39098e-05	4.36	TRINITY_DN14329_c0_g1_i11.p1 TRINITY_DN21499_c0_g1_i2.p1 TRINITY_DN3503_c0_g2_i3.p1 TRINITY_DN3503_c0_g2_i3.p7 TRINITY_DN4644_c0_g1_i2.p2 TRINITY_DN702_c0_g1_i2.p1 TRINITY_DN7248_c0_g1_i9.p1	2.26303
	Biological Process	response to red light	7	GO:0010114	10	16	693	3802	3.43	0.000105548	3.98	TRINITY_DN12913_c0_g1_i2.p1 TRINITY_DN13357_c0_g3_i3.p2 TRINITY_DN13357_c0_g3_i3.p1 TRINITY_DN18420_c0_g1_i1.p1 TRINITY_DN3988_c1_g1_i6.p1 TRINITY_DN449_c5_g1_i3.p1 TRINITY_DN5344_c0_g1_i5.p1 TRINITY_DN5497_c0_g1_i9.p3 TRINITY_DN5497_c0_g1_i9.p2 TRINITY_DN6645_c1_g2_i1.p1	1.77821
	Biological Process	plastid membrane organization	7	GO:0009668	12	22	693	3802	2.99	0.000132325	3.88	TRINITY_DN11378_c0_g1_i1.p1 TRINITY_DN13132_c0_g1_i7.p1 TRINITY_DN24078_c0_g1_i17.p2 TRINITY_DN24129_c0_g1_i1.p1 TRINITY_DN46154_c0_g1_i1.p1 TRINITY_DN5018_c0_g1_i3.p1 TRINITY_DN5018_c0_g1_i3.p2 TRINITY_DN5344_c0_g1_i5.p1 TRINITY_DN55464_c0_g1_i1.p1 TRINITY_DN58318_c0_g1_i1.p1 TRINITY_DN6121_c0_g1_i3.p1 TRINITY_DN8264_c0_g1_i5.p2	1.58015
	Biological Process	isoprenoid metabolic process	6	GO:0006720	24	62	693	3802	2.12	0.000159936	3.8	TRINITY_DN11226_c0_g1_i4.p2 TRINITY_DN1293_c1_g2_i6.p1 TRINITY_DN14894_c0_g1_i8.p1 TRINITY_DN14894_c0_g1_i8.p3 TRINITY_DN1576_c0_g1_i6.p1 TRINITY_DN1586_c0_g1_i7.p1 TRINITY_DN1615_c0_g1_i22.p1 TRINITY_DN18631_c0_g2_i1.p1 TRINITY_DN18828_c0_g1_i11.p1 TRINITY_DN19845_c0_g1_i3.p1 TRINITY_DN21293_c0_g1_i4.p2 TRINITY_DN21293_c0_g1_i4.p1 TRINITY_DN23419_c0_g1_i1.p1 TRINITY_DN3994_c0_g1_i5.p1 TRINITY_DN…	1.08406
	Biological Process	phenylpropanoid biosynthetic process	6	GO:0009699	16	35	693	3802	2.51	0.000160568	3.79	TRINITY_DN1041_c4_g1_i5.p1 TRINITY_DN14056_c0_g1_i1.p1 TRINITY_DN1416_c0_g1_i4.p1 TRINITY_DN20063_c0_g3_i1.p1 TRINITY_DN2129_c1_g1_i5.p1 TRINITY_DN279_c0_g1_i6.p2 TRINITY_DN3196_c1_g1_i1.p1 TRINITY_DN46447_c0_g1_i1.p1 TRINITY_DN5011_c0_g1_i2.p1 TRINITY_DN51515_c0_g1_i1.p1 TRINITY_DN5394_c3_g1_i2.p1 TRINITY_DN5656_c1_g1_i1.p1 TRINITY_DN6660_c0_g1_i3.p1 TRINITY_DN7324_c0_g1_i1.p1 TRINITY_DN8347_c0_…	1.32769
	Biological Process	protein repair	7	GO:0030091	9	14	693	3802	3.53	0.000176343	3.75	TRINITY_DN14908_c0_g1_i4.p1 TRINITY_DN2568_c0_g1_i10.p2 TRINITY_DN2568_c0_g1_i10.p1 TRINITY_DN46154_c0_g1_i1.p1 TRINITY_DN5018_c0_g1_i3.p1 TRINITY_DN5018_c0_g1_i3.p2 TRINITY_DN8374_c0_g2_i6.p1 TRINITY_DN9250_c0_g1_i1.p2 TRINITY_DN9250_c0_g1_i1.p1	1.81967
	Biological Process	fructose 1,6-bisphosphate metabolic process	6	GO:0030388	5	5	693	3802	5.49	0.000198824	3.7	TRINITY_DN1760_c0_g1_i2.p2 TRINITY_DN1760_c0_g2_i2.p1 TRINITY_DN20_c0_g1_i21.p1 TRINITY_DN4439_c0_g1_i2.p1 TRINITY_DN54010_c0_g1_i1.p1	2.45681
	Biological Process	tetrapyrrole biosynthetic process	6	GO:0033014	14	29	693	3802	2.65	0.000202735	3.69	TRINITY_DN10151_c1_g1_i1.p2 TRINITY_DN10519_c0_g1_i1.p1 TRINITY_DN14912_c0_g1_i8.p5 TRINITY_DN1586_c0_g1_i7.p1 TRINITY_DN15928_c0_g1_i8.p1 TRINITY_DN1774_c0_g1_i13.p2 TRINITY_DN1774_c0_g1_i13.p1 TRINITY_DN2281_c0_g1_i4.p1 TRINITY_DN3565_c0_g1_i2.p1 TRINITY_DN43008_c0_g1_i1.p1 TRINITY_DN4923_c1_g3_i2.p3 TRINITY_DN4923_c1_g3_i2.p1 TRINITY_DN7095_c0_g1_i1.p1 TRINITY_DN777_c0_g1_i9.p2	1.40599
	Cellular Component	chloroplast	7	GO:0009507	427	1167	764	4112	1.97	1.65217e-71	70.78	TRINITY_DN10108_c0_g1_i1.p1 TRINITY_DN10151_c1_g1_i1.p2 TRINITY_DN10157_c0_g1_i4.p1 TRINITY_DN1023_c2_g1_i6.p1 TRINITY_DN10246_c0_g1_i3.p2 TRINITY_DN1030_c0_g1_i10.p1 TRINITY_DN10519_c0_g1_i1.p1 TRINITY_DN10533_c0_g1_i3.p2 TRINITY_DN10533_c0_g1_i3.p1 TRINITY_DN10734_c0_g1_i7.p1 TRINITY_DN10782_c0_g1_i1.p1 TRINITY_DN10844_c1_g1_i4.p1 TRINITY_DN11014_c0_g1_i3.p1 TRINITY_DN11187_c0_g1_i1.p1 TRINITY_…	0.978196
	Cellular Component	plastid	6	GO:0009536	430	1197	764	4112	1.93	4.12495e-69	68.38	TRINITY_DN10108_c0_g1_i1.p1 TRINITY_DN10151_c1_g1_i1.p2 TRINITY_DN10157_c0_g1_i4.p1 TRINITY_DN1023_c2_g1_i6.p1 TRINITY_DN10246_c0_g1_i3.p2 TRINITY_DN1030_c0_g1_i10.p1 TRINITY_DN10519_c0_g1_i1.p1 TRINITY_DN10533_c0_g1_i3.p2 TRINITY_DN10533_c0_g1_i3.p1 TRINITY_DN10734_c0_g1_i7.p1 TRINITY_DN10782_c0_g1_i1.p1 TRINITY_DN10844_c1_g1_i4.p1 TRINITY_DN11014_c0_g1_i3.p1 TRINITY_DN11187_c0_g1_i1.p1 TRINITY_…	0.948601
	Cellular Component	chloroplast stroma	8	GO:0009570	236	509	764	4112	2.5	1.04749e-54	53.98	TRINITY_DN10151_c1_g1_i1.p2 TRINITY_DN10157_c0_g1_i4.p1 TRINITY_DN10246_c0_g1_i3.p2 TRINITY_DN1030_c0_g1_i10.p1 TRINITY_DN10734_c0_g1_i7.p1 TRINITY_DN10844_c1_g1_i4.p1 TRINITY_DN11014_c0_g1_i3.p1 TRINITY_DN11301_c0_g2_i1.p1 TRINITY_DN11378_c0_g1_i1.p1 TRINITY_DN11383_c0_g1_i7.p1 TRINITY_DN11396_c0_g1_i20.p2 TRINITY_DN11424_c0_g1_i5.p1 TRINITY_DN1154_c0_g1_i5.p1 TRINITY_DN11646_c0_g1_i2.p1 TRINITY…	1.32193
	Cellular Component	plastid stroma	7	GO:0009532	237	513	764	4112	2.49	1.32807e-54	53.88	TRINITY_DN10151_c1_g1_i1.p2 TRINITY_DN10157_c0_g1_i4.p1 TRINITY_DN10246_c0_g1_i3.p2 TRINITY_DN1030_c0_g1_i10.p1 TRINITY_DN10734_c0_g1_i7.p1 TRINITY_DN10844_c1_g1_i4.p1 TRINITY_DN11014_c0_g1_i3.p1 TRINITY_DN11301_c0_g2_i1.p1 TRINITY_DN11378_c0_g1_i1.p1 TRINITY_DN11383_c0_g1_i7.p1 TRINITY_DN11396_c0_g1_i20.p2 TRINITY_DN11424_c0_g1_i5.p1 TRINITY_DN1154_c0_g1_i5.p1 TRINITY_DN11646_c0_g1_i2.p1 TRINITY…	1.31615
	Cellular Component	thylakoid	3	GO:0009579	151	273	764	4112	2.98	1.37066e-45	44.86	TRINITY_DN10108_c0_g1_i1.p1 TRINITY_DN11187_c0_g1_i1.p1 TRINITY_DN11383_c0_g1_i7.p1 TRINITY_DN114_c0_g1_i1.p2 TRINITY_DN11653_c0_g1_i3.p1 TRINITY_DN11726_c0_g1_i2.p1 TRINITY_DN11793_c0_g1_i4.p1 TRINITY_DN11828_c0_g1_i3.p1 TRINITY_DN11957_c0_g1_i1.p1 TRINITY_DN12029_c0_g1_i8.p1 TRINITY_DN12540_c0_g1_i4.p1 TRINITY_DN1258_c1_g1_i7.p1 TRINITY_DN12662_c1_g1_i2.p1 TRINITY_DN12676_c0_g1_i5.p1 TRINITY_DN…	1.57531
	Cellular Component	plastid thylakoid	7	GO:0031976	125	219	764	4112	3.07	2.19165e-39	38.66	TRINITY_DN10108_c0_g1_i1.p1 TRINITY_DN11187_c0_g1_i1.p1 TRINITY_DN11383_c0_g1_i7.p1 TRINITY_DN114_c0_g1_i1.p2 TRINITY_DN11653_c0_g1_i3.p1 TRINITY_DN11726_c0_g1_i2.p1 TRINITY_DN11793_c0_g1_i4.p1 TRINITY_DN11828_c0_g1_i3.p1 TRINITY_DN11957_c0_g1_i1.p1 TRINITY_DN12029_c0_g1_i8.p1 TRINITY_DN1258_c1_g1_i7.p1 TRINITY_DN12662_c1_g1_i2.p1 TRINITY_DN12676_c0_g1_i5.p1 TRINITY_DN12913_c0_g1_i2.p1 TRINITY_DN…	1.61824
	Cellular Component	chloroplast thylakoid	8	GO:0009534	124	217	764	4112	3.08	3.92617e-39	38.41	TRINITY_DN10108_c0_g1_i1.p1 TRINITY_DN11187_c0_g1_i1.p1 TRINITY_DN11383_c0_g1_i7.p1 TRINITY_DN114_c0_g1_i1.p2 TRINITY_DN11653_c0_g1_i3.p1 TRINITY_DN11726_c0_g1_i2.p1 TRINITY_DN11793_c0_g1_i4.p1 TRINITY_DN11828_c0_g1_i3.p1 TRINITY_DN11957_c0_g1_i1.p1 TRINITY_DN12029_c0_g1_i8.p1 TRINITY_DN1258_c1_g1_i7.p1 TRINITY_DN12662_c1_g1_i2.p1 TRINITY_DN12676_c0_g1_i5.p1 TRINITY_DN12913_c0_g1_i2.p1 TRINITY_DN…	1.62293
	Cellular Component	thylakoid membrane	5	GO:0042651	106	178	764	4112	3.21	1.36974e-35	34.86	TRINITY_DN10108_c0_g1_i1.p1 TRINITY_DN11187_c0_g1_i1.p1 TRINITY_DN114_c0_g1_i1.p2 TRINITY_DN11653_c0_g1_i3.p1 TRINITY_DN11726_c0_g1_i2.p1 TRINITY_DN11828_c0_g1_i3.p1 TRINITY_DN11957_c0_g1_i1.p1 TRINITY_DN12029_c0_g1_i8.p1 TRINITY_DN1258_c1_g1_i7.p1 TRINITY_DN12662_c1_g1_i2.p1 TRINITY_DN12913_c0_g1_i2.p1 TRINITY_DN13552_c0_g1_i2.p1 TRINITY_DN14260_c0_g1_i3.p1 TRINITY_DN14908_c0_g1_i4.p1 TRINITY_DN…	1.68257
	Cellular Component	photosynthetic membrane	4	GO:0034357	106	178	764	4112	3.21	1.36974e-35	34.86	TRINITY_DN10108_c0_g1_i1.p1 TRINITY_DN11187_c0_g1_i1.p1 TRINITY_DN114_c0_g1_i1.p2 TRINITY_DN11653_c0_g1_i3.p1 TRINITY_DN11726_c0_g1_i2.p1 TRINITY_DN11828_c0_g1_i3.p1 TRINITY_DN11957_c0_g1_i1.p1 TRINITY_DN12029_c0_g1_i8.p1 TRINITY_DN1258_c1_g1_i7.p1 TRINITY_DN12662_c1_g1_i2.p1 TRINITY_DN12913_c0_g1_i2.p1 TRINITY_DN13552_c0_g1_i2.p1 TRINITY_DN14260_c0_g1_i3.p1 TRINITY_DN14908_c0_g1_i4.p1 TRINITY_DN…	1.68257
	Cellular Component	plastid thylakoid membrane	8	GO:0055035	101	170	764	4112	3.2	9.05411e-34	33.04	TRINITY_DN10108_c0_g1_i1.p1 TRINITY_DN11187_c0_g1_i1.p1 TRINITY_DN114_c0_g1_i1.p2 TRINITY_DN11653_c0_g1_i3.p1 TRINITY_DN11726_c0_g1_i2.p1 TRINITY_DN11828_c0_g1_i3.p1 TRINITY_DN11957_c0_g1_i1.p1 TRINITY_DN12029_c0_g1_i8.p1 TRINITY_DN1258_c1_g1_i7.p1 TRINITY_DN12662_c1_g1_i2.p1 TRINITY_DN12913_c0_g1_i2.p1 TRINITY_DN13552_c0_g1_i2.p1 TRINITY_DN14260_c0_g1_i3.p1 TRINITY_DN14908_c0_g1_i4.p1 TRINITY_DN…	1.67807
	Cellular Component	chloroplast thylakoid membrane	9	GO:0009535	99	167	764	4112	3.19	5.54441e-33	32.26	TRINITY_DN10108_c0_g1_i1.p1 TRINITY_DN11187_c0_g1_i1.p1 TRINITY_DN114_c0_g1_i1.p2 TRINITY_DN11653_c0_g1_i3.p1 TRINITY_DN11726_c0_g1_i2.p1 TRINITY_DN11828_c0_g1_i3.p1 TRINITY_DN11957_c0_g1_i1.p1 TRINITY_DN12029_c0_g1_i8.p1 TRINITY_DN1258_c1_g1_i7.p1 TRINITY_DN12662_c1_g1_i2.p1 TRINITY_DN12913_c0_g1_i2.p1 TRINITY_DN13552_c0_g1_i2.p1 TRINITY_DN14260_c0_g1_i3.p1 TRINITY_DN14908_c0_g1_i4.p1 TRINITY_DN…	1.67356
	Cellular Component	chloroplast envelope	8	GO:0009941	157	372	764	4112	2.27	9.72802e-29	28.01	TRINITY_DN10108_c0_g1_i1.p1 TRINITY_DN10533_c0_g1_i3.p2 TRINITY_DN10533_c0_g1_i3.p1 TRINITY_DN10782_c0_g1_i1.p1 TRINITY_DN10844_c1_g1_i4.p1 TRINITY_DN11301_c0_g2_i1.p1 TRINITY_DN11396_c0_g1_i20.p2 TRINITY_DN114_c0_g1_i1.p2 TRINITY_DN11653_c0_g1_i3.p1 TRINITY_DN11793_c0_g1_i4.p1 TRINITY_DN11879_c0_g1_i5.p1 TRINITY_DN11_c0_g1_i8.p1 TRINITY_DN12009_c0_g1_i14.p2 TRINITY_DN12009_c0_g1_i14.p1 TRINITY_D…	1.18269
	Cellular Component	plastid envelope	7	GO:0009526	162	391	764	4112	2.23	9.94123e-29	28	TRINITY_DN10108_c0_g1_i1.p1 TRINITY_DN10533_c0_g1_i3.p2 TRINITY_DN10533_c0_g1_i3.p1 TRINITY_DN10782_c0_g1_i1.p1 TRINITY_DN10844_c1_g1_i4.p1 TRINITY_DN11301_c0_g2_i1.p1 TRINITY_DN11383_c0_g1_i7.p1 TRINITY_DN11396_c0_g1_i20.p2 TRINITY_DN114_c0_g1_i1.p2 TRINITY_DN11653_c0_g1_i3.p1 TRINITY_DN11793_c0_g1_i4.p1 TRINITY_DN11879_c0_g1_i5.p1 TRINITY_DN11_c0_g1_i8.p1 TRINITY_DN12009_c0_g1_i14.p2 TRINITY_DN…	1.15704
	Cellular Component	apoplast	4	GO:0048046	78	169	764	4112	2.48	4.39532e-17	16.36	TRINITY_DN10046_c0_g1_i1.p1 TRINITY_DN10734_c0_g1_i7.p1 TRINITY_DN11383_c0_g1_i7.p1 TRINITY_DN12009_c0_g1_i14.p2 TRINITY_DN12009_c0_g1_i14.p1 TRINITY_DN13009_c0_g1_i1.p2 TRINITY_DN13009_c0_g1_i1.p1 TRINITY_DN14051_c0_g1_i3.p1 TRINITY_DN14240_c0_g1_i10.p1 TRINITY_DN14260_c0_g1_i3.p1 TRINITY_DN14374_c0_g1_i17.p1 TRINITY_DN1476_c0_g2_i2.p1 TRINITY_DN15312_c0_g1_i2.p1 TRINITY_DN15476_c0_g1_i1.p1 TRIN…	1.31034
	Cellular Component	organelle envelope	5	GO:0031967	177	584	764	4112	1.63	1.04821e-13	12.98	TRINITY_DN10108_c0_g1_i1.p1 TRINITY_DN10432_c0_g1_i9.p1 TRINITY_DN10533_c0_g1_i3.p2 TRINITY_DN10533_c0_g1_i3.p1 TRINITY_DN10782_c0_g1_i1.p1 TRINITY_DN10844_c1_g1_i4.p1 TRINITY_DN11301_c0_g2_i1.p1 TRINITY_DN11383_c0_g1_i7.p1 TRINITY_DN11396_c0_g1_i20.p2 TRINITY_DN114_c0_g1_i1.p2 TRINITY_DN11653_c0_g1_i3.p1 TRINITY_DN11793_c0_g1_i4.p1 TRINITY_DN11879_c0_g1_i5.p1 TRINITY_DN11_c0_g1_i8.p1 TRINITY_DN1…	0.704872
	Cellular Component	envelope	3	GO:0031975	177	585	764	4112	1.63	1.10964e-13	12.95	TRINITY_DN10108_c0_g1_i1.p1 TRINITY_DN10432_c0_g1_i9.p1 TRINITY_DN10533_c0_g1_i3.p2 TRINITY_DN10533_c0_g1_i3.p1 TRINITY_DN10782_c0_g1_i1.p1 TRINITY_DN10844_c1_g1_i4.p1 TRINITY_DN11301_c0_g2_i1.p1 TRINITY_DN11383_c0_g1_i7.p1 TRINITY_DN11396_c0_g1_i20.p2 TRINITY_DN114_c0_g1_i1.p2 TRINITY_DN11653_c0_g1_i3.p1 TRINITY_DN11793_c0_g1_i4.p1 TRINITY_DN11879_c0_g1_i5.p1 TRINITY_DN11_c0_g1_i8.p1 TRINITY_DN1…	0.704872
	Cellular Component	thylakoid lumen	4	GO:0031977	26	39	764	4112	3.59	4.7211e-11	10.33	TRINITY_DN13638_c0_g1_i3.p2 TRINITY_DN13638_c0_g1_i3.p1 TRINITY_DN14908_c0_g1_i4.p1 TRINITY_DN15887_c0_g1_i1.p1 TRINITY_DN16643_c0_g1_i3.p1 TRINITY_DN1977_c0_g1_i1.p1 TRINITY_DN22545_c0_g1_i3.p1 TRINITY_DN2918_c4_g2_i1.p1 TRINITY_DN3044_c0_g1_i1.p1 TRINITY_DN32218_c0_g1_i1.p1 TRINITY_DN33597_c0_g1_i1.p2 TRINITY_DN3476_c0_g1_i4.p1 TRINITY_DN3503_c0_g2_i3.p2 TRINITY_DN4294_c0_g1_i12.p1 TRINITY_DN42…	1.84398
	Cellular Component	plastoglobule	9	GO:0010287	29	48	764	4112	3.25	1.24876e-10	9.9	TRINITY_DN10246_c0_g1_i3.p2 TRINITY_DN11653_c0_g1_i3.p1 TRINITY_DN1258_c1_g1_i7.p1 TRINITY_DN12662_c1_g1_i2.p1 TRINITY_DN12913_c0_g1_i2.p1 TRINITY_DN13357_c0_g3_i3.p2 TRINITY_DN13357_c0_g3_i3.p1 TRINITY_DN15420_c0_g1_i14.p2 TRINITY_DN15420_c0_g1_i14.p3 TRINITY_DN18299_c0_g1_i2.p1 TRINITY_DN18420_c0_g1_i1.p1 TRINITY_DN19814_c1_g1_i1.p1 TRINITY_DN24350_c0_g1_i1.p2 TRINITY_DN2874_c0_g1_i5.p1 TRINITY…	1.70044
	Cellular Component	organelle subcompartment	5	GO:0031984	144	487	764	4112	1.59	2.68194e-10	9.57	TRINITY_DN10108_c0_g1_i1.p1 TRINITY_DN11187_c0_g1_i1.p1 TRINITY_DN11383_c0_g1_i7.p1 TRINITY_DN114_c0_g1_i1.p2 TRINITY_DN11653_c0_g1_i3.p1 TRINITY_DN11726_c0_g1_i2.p1 TRINITY_DN11793_c0_g1_i4.p1 TRINITY_DN11828_c0_g1_i3.p1 TRINITY_DN11957_c0_g1_i1.p1 TRINITY_DN12029_c0_g1_i8.p1 TRINITY_DN1258_c1_g1_i7.p1 TRINITY_DN12662_c1_g1_i2.p1 TRINITY_DN12676_c0_g1_i5.p1 TRINITY_DN12913_c0_g1_i2.p1 TRINITY_DN…	0.669027
	Cellular Component	extracellular region	3	GO:0005576	93	273	764	4112	1.83	2.73224e-10	9.56	TRINITY_DN10046_c0_g1_i1.p1 TRINITY_DN10734_c0_g1_i7.p1 TRINITY_DN11383_c0_g1_i7.p1 TRINITY_DN11957_c0_g1_i1.p1 TRINITY_DN12009_c0_g1_i14.p3 TRINITY_DN12009_c0_g1_i14.p2 TRINITY_DN12009_c0_g1_i14.p1 TRINITY_DN12643_c0_g1_i1.p1 TRINITY_DN13009_c0_g1_i1.p2 TRINITY_DN13009_c0_g1_i1.p1 TRINITY_DN14051_c0_g1_i3.p1 TRINITY_DN14240_c0_g1_i10.p1 TRINITY_DN14260_c0_g1_i3.p1 TRINITY_DN14374_c0_g1_i17.p1 TR…	0.871844
	Molecular Function	oxidoreductase activity	3	GO:0016491	115	386	630	3270	1.55	9.91049e-08	7	TRINITY_DN10211_c0_g1_i6.p1 TRINITY_DN1023_c2_g1_i6.p1 TRINITY_DN10734_c0_g1_i7.p1 TRINITY_DN11226_c0_g1_i4.p2 TRINITY_DN1154_c0_g1_i5.p1 TRINITY_DN11967_c0_g1_i2.p2 TRINITY_DN11967_c0_g1_i2.p1 TRINITY_DN1258_c0_g2_i1.p1 TRINITY_DN12676_c0_g1_i5.p1 TRINITY_DN13552_c0_g1_i2.p1 TRINITY_DN14056_c0_g1_i1.p1 TRINITY_DN14481_c0_g1_i1.p1 TRINITY_DN14894_c0_g1_i8.p1 TRINITY_DN14894_c0_g1_i8.p3 TRINITY_DN…	0.632268
	Molecular Function	protein domain specific binding	4	GO:0019904	24	44	630	3270	2.83	1.62585e-07	6.79	TRINITY_DN12913_c0_g1_i2.p1 TRINITY_DN13552_c0_g1_i2.p1 TRINITY_DN14260_c0_g1_i3.p1 TRINITY_DN16521_c0_g1_i1.p1 TRINITY_DN18635_c0_g1_i4.p1 TRINITY_DN19814_c1_g1_i1.p1 TRINITY_DN2161_c0_g1_i1.p3 TRINITY_DN3044_c0_g1_i1.p1 TRINITY_DN31714_c0_g1_i2.p2 TRINITY_DN31714_c0_g1_i2.p1 TRINITY_DN3202_c0_g2_i1.p1 TRINITY_DN32218_c0_g1_i1.p1 TRINITY_DN3476_c0_g1_i4.p1 TRINITY_DN5367_c0_g1_i5.p2 TRINITY_DN55…	1.5008
	Molecular Function	sugar-phosphatase activity	8	GO:0050308	8	9	630	3270	4.61	1.36858e-05	4.86	TRINITY_DN12164_c0_g1_i4.p1 TRINITY_DN12526_c0_g1_i4.p1 TRINITY_DN1760_c0_g1_i2.p2 TRINITY_DN1760_c0_g2_i2.p1 TRINITY_DN20_c0_g1_i21.p1 TRINITY_DN3166_c0_g1_i2.p1 TRINITY_DN4439_c0_g1_i2.p1 TRINITY_DN54010_c0_g1_i1.p1	2.20477
	Molecular Function	glutamate synthase activity	5	GO:0015930	7	8	630	3270	4.54	6.39023e-05	4.19	TRINITY_DN3057_c0_g1_i8.p2 TRINITY_DN3057_c0_g1_i8.p1 TRINITY_DN49684_c0_g1_i1.p1 TRINITY_DN6466_c0_g1_i27.p3 TRINITY_DN6466_c0_g1_i27.p2 TRINITY_DN6466_c0_g1_i27.p1 TRINITY_DN67012_c0_g1_i1.p1	2.18269
	Molecular Function	chlorophyll binding	5	GO:0016168	8	11	630	3270	3.77	0.000173305	3.76	TRINITY_DN11653_c0_g1_i3.p1 TRINITY_DN12913_c0_g1_i2.p1 TRINITY_DN18420_c0_g1_i1.p1 TRINITY_DN24350_c0_g1_i1.p2 TRINITY_DN449_c5_g1_i3.p1 TRINITY_DN55464_c0_g1_i1.p1 TRINITY_DN70038_c0_g1_i1.p1 TRINITY_DN9690_c0_g1_i2.p1	1.91456
	Molecular Function	quercetin 3-O-glucosyltransferase activity	8	GO:0080043	12	22	630	3270	2.83	0.000228924	3.64	TRINITY_DN11379_c0_g1_i1.p1 TRINITY_DN18631_c0_g2_i1.p1 TRINITY_DN21362_c0_g1_i2.p1 TRINITY_DN2327_c0_g1_i5.p1 TRINITY_DN260_c0_g1_i2.p1 TRINITY_DN26588_c0_g1_i1.p1 TRINITY_DN2667_c0_g1_i4.p1 TRINITY_DN3131_c0_g1_i2.p1 TRINITY_DN5191_c0_g1_i2.p1 TRINITY_DN6015_c0_g1_i6.p1 TRINITY_DN61935_c0_g1_i1.p1 TRINITY_DN9087_c0_g1_i1.p1	1.5008
	Molecular Function	quercetin 7-O-glucosyltransferase activity	8	GO:0080044	12	22	630	3270	2.83	0.000228924	3.64	TRINITY_DN11379_c0_g1_i1.p1 TRINITY_DN18631_c0_g2_i1.p1 TRINITY_DN21362_c0_g1_i2.p1 TRINITY_DN2327_c0_g1_i5.p1 TRINITY_DN260_c0_g1_i2.p1 TRINITY_DN26588_c0_g1_i1.p1 TRINITY_DN2667_c0_g1_i4.p1 TRINITY_DN3131_c0_g1_i2.p1 TRINITY_DN5191_c0_g1_i2.p1 TRINITY_DN6015_c0_g1_i6.p1 TRINITY_DN61935_c0_g1_i1.p1 TRINITY_DN9087_c0_g1_i1.p1	1.5008
	Molecular Function	fructose 1,6-bisphosphate 1-phosphatase activity	9	GO:0042132	5	5	630	3270	5.19	0.000262049	3.58	TRINITY_DN1760_c0_g1_i2.p2 TRINITY_DN1760_c0_g2_i2.p1 TRINITY_DN20_c0_g1_i21.p1 TRINITY_DN4439_c0_g1_i2.p1 TRINITY_DN54010_c0_g1_i1.p1	2.37573
	Molecular Function	pigment binding	3	GO:0031409	7	10	630	3270	3.63	0.0006662	3.18	TRINITY_DN11653_c0_g1_i3.p1 TRINITY_DN12913_c0_g1_i2.p1 TRINITY_DN18420_c0_g1_i1.p1 TRINITY_DN449_c5_g1_i3.p1 TRINITY_DN55464_c0_g1_i1.p1 TRINITY_DN70038_c0_g1_i1.p1 TRINITY_DN9690_c0_g1_i2.p1	1.85997
	Molecular Function	glutamate synthase (ferredoxin) activity	6	GO:0016041	4	4	630	3270	5.19	0.00136718	2.86	TRINITY_DN6466_c0_g1_i27.p3 TRINITY_DN6466_c0_g1_i27.p2 TRINITY_DN6466_c0_g1_i27.p1 TRINITY_DN67012_c0_g1_i1.p1	2.37573
	Molecular Function	ATP citrate synthase activity	6	GO:0003878	4	4	630	3270	5.19	0.00136718	2.86	TRINITY_DN194_c0_g1_i6.p2 TRINITY_DN194_c0_g1_i6.p1 TRINITY_DN6059_c0_g1_i10.p2 TRINITY_DN6059_c0_g1_i10.p1	2.37573
	Molecular Function	methionine adenosyltransferase activity	5	GO:0004478	4	4	630	3270	5.19	0.00136718	2.86	TRINITY_DN22508_c0_g1_i1.p1 TRINITY_DN3340_c0_g1_i8.p1 TRINITY_DN982_c0_g1_i1.p1 TRINITY_DN982_c0_g2_i9.p1	2.37573
	Molecular Function	glucosidase activity	6	GO:0015926	10	20	630	3270	2.6	0.00186864	2.73	TRINITY_DN12333_c0_g1_i1.p1 TRINITY_DN14_c0_g1_i13.p1 TRINITY_DN1652_c0_g3_i2.p1 TRINITY_DN33_c0_g2_i4.p1 TRINITY_DN33_c0_g2_i4.p2 TRINITY_DN3963_c0_g1_i4.p2 TRINITY_DN4093_c0_g1_i1.p1 TRINITY_DN5309_c0_g1_i3.p1 TRINITY_DN54714_c0_g1_i1.p1 TRINITY_DN7426_c0_g1_i1.p1	1.37851
	Molecular Function	monooxygenase activity	4	GO:0004497	13	30	630	3270	2.25	0.00209259	2.68	TRINITY_DN11226_c0_g1_i4.p2 TRINITY_DN14056_c0_g1_i1.p1 TRINITY_DN1615_c0_g1_i22.p1 TRINITY_DN1774_c0_g1_i13.p2 TRINITY_DN1774_c0_g1_i13.p1 TRINITY_DN23419_c0_g1_i1.p1 TRINITY_DN2600_c0_g1_i7.p1 TRINITY_DN3196_c1_g1_i1.p1 TRINITY_DN3565_c0_g1_i2.p1 TRINITY_DN5497_c0_g1_i9.p3 TRINITY_DN5497_c0_g1_i9.p2 TRINITY_DN7830_c0_g1_i1.p1 TRINITY_DN949_c0_g1_i4.p1	1.16993
	Molecular Function	beta-glucosidase activity	7	GO:0008422	7	12	630	3270	3.03	0.00306365	2.51	TRINITY_DN12333_c0_g1_i1.p1 TRINITY_DN14_c0_g1_i13.p1 TRINITY_DN1652_c0_g3_i2.p1 TRINITY_DN3963_c0_g1_i4.p2 TRINITY_DN4093_c0_g1_i1.p1 TRINITY_DN5309_c0_g1_i3.p1 TRINITY_DN54714_c0_g1_i1.p1	1.59932
	Molecular Function	carbohydrate phosphatase activity	7	GO:0019203	8	15	630	3270	2.77	0.00324449	2.49	TRINITY_DN12164_c0_g1_i4.p1 TRINITY_DN12526_c0_g1_i4.p1 TRINITY_DN1760_c0_g1_i2.p2 TRINITY_DN1760_c0_g2_i2.p1 TRINITY_DN20_c0_g1_i21.p1 TRINITY_DN3166_c0_g1_i2.p1 TRINITY_DN4439_c0_g1_i2.p1 TRINITY_DN54010_c0_g1_i1.p1	1.46989
	Molecular Function	cofactor binding	3	GO:0048037	37	123	630	3270	1.56	0.00333311	2.48	TRINITY_DN11653_c0_g1_i3.p1 TRINITY_DN1258_c0_g2_i1.p1 TRINITY_DN12913_c0_g1_i2.p1 TRINITY_DN1449_c0_g1_i4.p1 TRINITY_DN15312_c0_g1_i2.p1 TRINITY_DN1776_c1_g1_i4.p1 TRINITY_DN17774_c0_g1_i1.p1 TRINITY_DN18420_c0_g1_i1.p1 TRINITY_DN18635_c0_g1_i4.p1 TRINITY_DN2042_c0_g1_i21.p1 TRINITY_DN21293_c0_g1_i4.p2 TRINITY_DN21293_c0_g1_i4.p1 TRINITY_DN22064_c0_g1_i8.p1 TRINITY_DN2242_c6_g2_i2.p2 TRINITY_DN2…	0.641546
	Molecular Function	oxo-acid-lyase activity	5	GO:0016833	5	7	630	3270	3.71	0.00389119	2.41	TRINITY_DN3322_c0_g1_i4.p1 TRINITY_DN4724_c2_g1_i3.p1 TRINITY_DN5524_c0_g1_i8.p2 TRINITY_DN5524_c0_g1_i8.p1 TRINITY_DN8127_c0_g1_i11.p1	1.89142
	Molecular Function	metallopeptidase activity	6	GO:0008237	17	46	630	3270	1.92	0.00423118	2.37	TRINITY_DN15574_c0_g1_i1.p1 TRINITY_DN15597_c0_g1_i1.p1 TRINITY_DN1976_c1_g2_i3.p2 TRINITY_DN1976_c1_g2_i3.p1 TRINITY_DN24129_c0_g1_i1.p1 TRINITY_DN2568_c0_g1_i10.p2 TRINITY_DN2568_c0_g1_i10.p1 TRINITY_DN2919_c0_g1_i8.p2 TRINITY_DN2919_c0_g1_i8.p1 TRINITY_DN4126_c0_g1_i5.p1 TRINITY_DN4126_c0_g1_i5.p2 TRINITY_DN4238_c0_g1_i2.p1 TRINITY_DN46154_c0_g1_i1.p1 TRINITY_DN5018_c0_g1_i3.p1 TRINITY_DN5018_…	0.941106
	Molecular Function	poly(U) RNA binding	8	GO:0008266	8	16	630	3270	2.6	0.00540877	2.27	TRINITY_DN11383_c0_g1_i7.p1 TRINITY_DN21577_c0_g1_i5.p1 TRINITY_DN21577_c0_g1_i5.p2 TRINITY_DN32218_c0_g1_i1.p1 TRINITY_DN45847_c0_g1_i1.p1 TRINITY_DN46484_c0_g1_i1.p1 TRINITY_DN55081_c0_g1_i1.p1 TRINITY_DN8441_c0_g1_i2.p1	1.37851
	GO Terms Level 1	GO Terms Description	GO Terms Level	GO Terms ID	Mapping	Background	All Mapping	All Background	Fold Enrichment	Fisher's exact test p value	-LOG10(p value)	Related proteins	Log2 Fold enrichment
down-regulateed	Biological Process	ribonucleoprotein complex subunit organization	6	GO:0071826	24	72	570	3802	2.22	7.51741e-05	4.12	TRINITY_DN1107_c0_g1_i4.p1 TRINITY_DN11253_c0_g1_i2.p1 TRINITY_DN12_c0_g1_i4.p4 TRINITY_DN12_c0_g1_i4.p1 TRINITY_DN13942_c0_g1_i11.p1 TRINITY_DN15124_c0_g1_i4.p1 TRINITY_DN16782_c0_g1_i4.p1 TRINITY_DN1898_c0_g1_i9.p1 TRINITY_DN21718_c0_g1_i1.p1 TRINITY_DN2242_c4_g1_i7.p1 TRINITY_DN25119_c0_g1_i2.p1 TRINITY_DN2880_c0_g2_i1.p1 TRINITY_DN2975_c0_g1_i12.p1 TRINITY_DN3139_c0_g1_i17.p2 TRINITY_DN3139_c…	1.15056
	Biological Process	shoot system development	6	GO:0048367	44	183	570	3802	1.6	0.000917044	3.04	TRINITY_DN10300_c0_g1_i1.p1 TRINITY_DN10376_c0_g1_i3.p1 TRINITY_DN10925_c0_g2_i1.p1 TRINITY_DN11099_c0_g1_i3.p1 TRINITY_DN11177_c0_g1_i7.p1 TRINITY_DN12956_c0_g1_i5.p2 TRINITY_DN1369_c1_g1_i3.p1 TRINITY_DN13942_c0_g1_i11.p1 TRINITY_DN1397_c0_g1_i6.p2 TRINITY_DN1588_c0_g1_i5.p1 TRINITY_DN170_c0_g1_i2.p1 TRINITY_DN170_c0_g3_i7.p1 TRINITY_DN17172_c0_g1_i10.p1 TRINITY_DN1965_c0_g1_i6.p1 TRINITY_DN206…	0.678072
	Biological Process	macromolecule methylation	6	GO:0043414	19	61	570	3802	2.08	0.00154768	2.81	TRINITY_DN11769_c0_g1_i1.p1 TRINITY_DN1667_c0_g1_i6.p1 TRINITY_DN170_c0_g1_i2.p1 TRINITY_DN170_c0_g3_i7.p1 TRINITY_DN1898_c0_g1_i9.p1 TRINITY_DN21218_c0_g1_i6.p2 TRINITY_DN2707_c0_g1_i1.p1 TRINITY_DN3595_c0_g1_i7.p1 TRINITY_DN4933_c1_g2_i1.p1 TRINITY_DN5032_c0_g1_i3.p1 TRINITY_DN5737_c0_g1_i1.p3 TRINITY_DN5737_c0_g1_i1.p4 TRINITY_DN5988_c0_g1_i3.p1 TRINITY_DN6455_c0_g1_i19.p1 TRINITY_DN7304_c0_g1…	1.05658
	Biological Process	regulation of gene expression, epigenetic	7	GO:0040029	19	65	570	3802	1.95	0.00260985	2.58	TRINITY_DN16349_c0_g1_i1.p1 TRINITY_DN170_c0_g1_i2.p1 TRINITY_DN170_c0_g3_i7.p1 TRINITY_DN17172_c0_g1_i10.p1 TRINITY_DN2112_c0_g1_i11.p2 TRINITY_DN2239_c0_g1_i6.p1 TRINITY_DN2585_c0_g1_i2.p1 TRINITY_DN3583_c1_g1_i2.p1 TRINITY_DN4933_c1_g2_i1.p1 TRINITY_DN5032_c0_g1_i3.p1 TRINITY_DN5737_c0_g1_i1.p3 TRINITY_DN5737_c0_g1_i1.p4 TRINITY_DN6237_c0_g1_i3.p2 TRINITY_DN6455_c0_g1_i19.p1 TRINITY_DN7393_c0_…	0.963474
	Biological Process	response to virus	6	GO:0009615	11	30	570	3802	2.45	0.00281401	2.55	TRINITY_DN10854_c1_g1_i2.p1 TRINITY_DN184_c1_g1_i3.p1 TRINITY_DN1955_c0_g1_i5.p1 TRINITY_DN1955_c0_g2_i2.p1 TRINITY_DN497_c2_g3_i1.p1 TRINITY_DN6455_c0_g1_i19.p1 TRINITY_DN7771_c0_g1_i4.p1 TRINITY_DN7961_c0_g1_i1.p1 TRINITY_DN931_c0_g1_i8.p2 TRINITY_DN9652_c0_g1_i4.p1 TRINITY_DN9652_c0_g1_i4.p2	1.29278
	Biological Process	arabinan metabolic process	6	GO:0031221	3	3	570	3802	6.67	0.00335461	2.47	TRINITY_DN11557_c0_g1_i2.p1 TRINITY_DN14971_c0_g1_i7.p1 TRINITY_DN9300_c0_g1_i2.p1	2.73769
	Biological Process	organelle assembly	6	GO:0070925	19	68	570	3802	1.86	0.00529973	2.28	TRINITY_DN11253_c0_g1_i2.p1 TRINITY_DN12_c0_g1_i4.p4 TRINITY_DN12_c0_g1_i4.p1 TRINITY_DN13239_c0_g1_i1.p1 TRINITY_DN13942_c0_g1_i11.p1 TRINITY_DN16782_c0_g1_i4.p1 TRINITY_DN2322_c0_g1_i7.p2 TRINITY_DN25119_c0_g1_i2.p1 TRINITY_DN2880_c0_g2_i1.p1 TRINITY_DN38024_c0_g1_i1.p1 TRINITY_DN5022_c0_g1_i1.p1 TRINITY_DN5385_c0_g1_i8.p1 TRINITY_DN5385_c0_g2_i3.p1 TRINITY_DN5947_c0_g1_i3.p1 TRINITY_DN5988_c0_…	0.895303
	Biological Process	response to zinc ion	6	GO:0010043	9	25	570	3802	2.4	0.00774416	2.11	TRINITY_DN2569_c9_g1_i1.p1 TRINITY_DN43_c0_g2_i1.p1 TRINITY_DN47515_c0_g1_i1.p1 TRINITY_DN57447_c0_g1_i1.p1 TRINITY_DN6081_c0_g1_i6.p2 TRINITY_DN6081_c0_g1_i6.p1 TRINITY_DN642_c0_g1_i7.p1 TRINITY_DN6499_c0_g1_i2.p1 TRINITY_DN7455_c0_g1_i11.p1	1.26303
	Biological Process	meristem structural organization	6	GO:0009933	6	14	570	3802	2.86	0.0113498	1.95	TRINITY_DN13942_c0_g1_i11.p1 TRINITY_DN2242_c4_g1_i7.p1 TRINITY_DN2462_c0_g1_i4.p1 TRINITY_DN2707_c0_g1_i1.p1 TRINITY_DN8881_c0_g1_i2.p1 TRINITY_DN8881_c0_g2_i13.p1	1.51602
	Biological Process	S-glycoside catabolic process	7	GO:0016145	3	4	570	3802	5	0.0119164	1.92	TRINITY_DN12954_c0_g1_i5.p2 TRINITY_DN12954_c0_g1_i5.p1 TRINITY_DN7266_c0_g1_i4.p1	2.32193
	Biological Process	microtubule cytoskeleton organization	7	GO:0000226	11	38	570	3802	1.93	0.0220571	1.66	TRINITY_DN12_c0_g1_i4.p4 TRINITY_DN12_c0_g1_i4.p1 TRINITY_DN13239_c0_g1_i1.p1 TRINITY_DN13560_c0_g1_i2.p1 TRINITY_DN160_c0_g1_i11.p1 TRINITY_DN2202_c1_g1_i1.p1 TRINITY_DN541_c0_g1_i1.p1 TRINITY_DN60584_c0_g1_i1.p1 TRINITY_DN720_c2_g1_i3.p1 TRINITY_DN817_c0_g1_i3.p1 TRINITY_DN8693_c0_g1_i2.p3	0.948601
	Biological Process	cell projection morphogenesis	7	GO:0048858	2	2	570	3802	6.67	0.0224428	1.65	TRINITY_DN13186_c0_g1_i6.p1 TRINITY_DN560_c0_g1_i1.p1	2.73769
	Biological Process	epithelial cell migration	7	GO:0010631	2	2	570	3802	6.67	0.0224428	1.65	TRINITY_DN13186_c0_g1_i6.p1 TRINITY_DN560_c0_g1_i1.p1	2.73769
	Biological Process	viral genome replication	6	GO:0019079	2	2	570	3802	6.67	0.0224428	1.65	TRINITY_DN10980_c0_g1_i6.p1 TRINITY_DN10980_c0_g1_i6.p2	2.73769
	Biological Process	cellular response to selenium ion	7	GO:0071291	2	2	570	3802	6.67	0.0224428	1.65	TRINITY_DN1826_c0_g1_i9.p2 TRINITY_DN1826_c0_g1_i9.p1	2.73769
	Biological Process	response to lithium ion	6	GO:0010226	2	2	570	3802	6.67	0.0224428	1.65	TRINITY_DN15211_c0_g1_i7.p1 TRINITY_DN202_c0_g1_i3.p1	2.73769
	Biological Process	viral RNA genome replication	7	GO:0039694	2	2	570	3802	6.67	0.0224428	1.65	TRINITY_DN10980_c0_g1_i6.p1 TRINITY_DN10980_c0_g1_i6.p2	2.73769
	Biological Process	arabinan catabolic process	7	GO:0031222	2	2	570	3802	6.67	0.0224428	1.65	TRINITY_DN14971_c0_g1_i7.p1 TRINITY_DN9300_c0_g1_i2.p1	2.73769
	Biological Process	meristem initiation	7	GO:0010014	4	9	570	3802	2.96	0.0336934	1.47	TRINITY_DN13942_c0_g1_i11.p1 TRINITY_DN2462_c0_g1_i4.p1 TRINITY_DN8881_c0_g1_i2.p1 TRINITY_DN8881_c0_g2_i13.p1	1.5656
	Biological Process	response to freezing	6	GO:0050826	4	9	570	3802	2.96	0.0336934	1.47	TRINITY_DN1293_c0_g2_i1.p1 TRINITY_DN18962_c0_g1_i1.p1 TRINITY_DN3610_c0_g2_i1.p1 TRINITY_DN8958_c0_g1_i1.p1	1.5656
	Cellular Component	chaperonin-containing T-complex	5	GO:0005832	11	15	604	4112	4.99	4.91263e-07	6.31	TRINITY_DN17272_c0_g1_i1.p1 TRINITY_DN3448_c0_g1_i7.p1 TRINITY_DN3448_c0_g1_i7.p3 TRINITY_DN3448_c0_g1_i7.p2 TRINITY_DN51604_c0_g1_i1.p1 TRINITY_DN53509_c0_g1_i1.p1 TRINITY_DN6081_c0_g1_i6.p2 TRINITY_DN6081_c0_g1_i6.p1 TRINITY_DN6277_c0_g1_i2.p1 TRINITY_DN6277_c0_g1_i2.p2 TRINITY_DN9906_c0_g1_i8.p1	2.31904
	Cellular Component	endoplasmic reticulum	6	GO:0005783	83	343	604	4112	1.65	9.76658e-07	6.01	TRINITY_DN10402_c1_g1_i2.p1 TRINITY_DN10496_c0_g1_i1.p1 TRINITY_DN10664_c0_g1_i1.p1 TRINITY_DN11003_c1_g1_i9.p1 TRINITY_DN11003_c1_g1_i9.p2 TRINITY_DN11099_c0_g1_i3.p1 TRINITY_DN11664_c1_g1_i2.p1 TRINITY_DN1243_c0_g1_i2.p1 TRINITY_DN1243_c0_g1_i2.p2 TRINITY_DN12519_c0_g1_i1.p2 TRINITY_DN1293_c0_g1_i4.p1 TRINITY_DN12954_c0_g1_i5.p2 TRINITY_DN12954_c0_g1_i5.p1 TRINITY_DN1379_c0_g1_i4.p1 TRINITY_DN1…	0.722466
	Cellular Component	chaperone complex	3	GO:0101031	11	16	604	4112	4.68	1.3644e-06	5.87	TRINITY_DN17272_c0_g1_i1.p1 TRINITY_DN3448_c0_g1_i7.p1 TRINITY_DN3448_c0_g1_i7.p3 TRINITY_DN3448_c0_g1_i7.p2 TRINITY_DN51604_c0_g1_i1.p1 TRINITY_DN53509_c0_g1_i1.p1 TRINITY_DN6081_c0_g1_i6.p2 TRINITY_DN6081_c0_g1_i6.p1 TRINITY_DN6277_c0_g1_i2.p1 TRINITY_DN6277_c0_g1_i2.p2 TRINITY_DN9906_c0_g1_i8.p1	2.22651
	Cellular Component	nucleolus	8	GO:0005730	58	225	604	4112	1.75	6.67827e-06	5.18	TRINITY_DN10310_c0_g1_i1.p1 TRINITY_DN1043_c0_g2_i1.p1 TRINITY_DN1090_c0_g1_i1.p1 TRINITY_DN10980_c0_g1_i6.p1 TRINITY_DN10980_c0_g1_i6.p2 TRINITY_DN1107_c0_g1_i4.p1 TRINITY_DN11352_c0_g1_i6.p2 TRINITY_DN11954_c0_g1_i2.p1 TRINITY_DN11996_c0_g1_i5.p3 TRINITY_DN1256_c0_g1_i9.p1 TRINITY_DN12790_c0_g1_i1.p1 TRINITY_DN12_c0_g1_i4.p4 TRINITY_DN12_c0_g1_i4.p1 TRINITY_DN13942_c0_g1_i11.p1 TRINITY_DN14218_…	0.807355
	Cellular Component	spliceosomal complex	7	GO:0005681	20	62	604	4112	2.2	0.000390052	3.41	TRINITY_DN1043_c0_g2_i1.p1 TRINITY_DN1107_c0_g1_i4.p1 TRINITY_DN1353_c0_g1_i3.p1 TRINITY_DN15124_c0_g1_i4.p1 TRINITY_DN15211_c0_g1_i7.p1 TRINITY_DN18359_c0_g1_i1.p1 TRINITY_DN2002_c0_g2_i1.p1 TRINITY_DN30160_c0_g1_i9.p3 TRINITY_DN3139_c0_g1_i17.p2 TRINITY_DN3139_c0_g1_i17.p1 TRINITY_DN434_c0_g1_i5.p1 TRINITY_DN4756_c0_g1_i3.p1 TRINITY_DN565_c0_g1_i8.p1 TRINITY_DN5939_c0_g1_i2.p2 TRINITY_DN5939_c0…	1.1375
	Cellular Component	nucleoplasm	8	GO:0005654	57	252	604	4112	1.54	0.000461227	3.34	TRINITY_DN10035_c0_g1_i1.p1 TRINITY_DN1043_c0_g2_i1.p1 TRINITY_DN10990_c0_g1_i14.p2 TRINITY_DN11352_c0_g1_i6.p2 TRINITY_DN1232_c0_g1_i9.p1 TRINITY_DN12790_c0_g1_i1.p1 TRINITY_DN13134_c0_g1_i1.p1 TRINITY_DN13186_c0_g1_i6.p1 TRINITY_DN13942_c0_g1_i11.p1 TRINITY_DN14173_c0_g1_i4.p1 TRINITY_DN14602_c0_g2_i1.p1 TRINITY_DN15958_c0_g1_i1.p1 TRINITY_DN1604_c0_g2_i2.p2 TRINITY_DN16469_c0_g3_i10.p1 TRINITY…	0.62293
	Cellular Component	endoplasmic reticulum lumen	7	GO:0005788	10	24	604	4112	2.84	0.00121152	2.92	TRINITY_DN16905_c0_g1_i3.p2 TRINITY_DN16905_c0_g1_i3.p1 TRINITY_DN1795_c0_g1_i8.p1 TRINITY_DN2569_c9_g1_i1.p1 TRINITY_DN404_c0_g1_i6.p2 TRINITY_DN47515_c0_g1_i1.p1 TRINITY_DN6402_c0_g1_i2.p1 TRINITY_DN6963_c0_g1_i8.p1 TRINITY_DN8354_c0_g1_i7.p1 TRINITY_DN8897_c1_g1_i1.p1	1.50589
	Cellular Component	Cul4-RING E3 ubiquitin ligase complex	7	GO:0080008	11	30	604	4112	2.5	0.00238834	2.62	TRINITY_DN1107_c0_g1_i4.p1 TRINITY_DN12956_c0_g1_i5.p2 TRINITY_DN19696_c0_g1_i1.p1 TRINITY_DN2585_c0_g1_i2.p1 TRINITY_DN5737_c0_g1_i1.p3 TRINITY_DN5737_c0_g1_i1.p4 TRINITY_DN7070_c0_g1_i5.p1 TRINITY_DN7119_c0_g1_i3.p1 TRINITY_DN7487_c1_g1_i2.p1 TRINITY_DN9834_c0_g1_i2.p1 TRINITY_DN9834_c0_g1_i2.p2	1.32193
	Cellular Component	nuclear body	9	GO:0016604	21	75	604	4112	1.91	0.00253859	2.6	TRINITY_DN1043_c0_g2_i1.p1 TRINITY_DN12790_c0_g1_i1.p1 TRINITY_DN13134_c0_g1_i1.p1 TRINITY_DN15958_c0_g1_i1.p1 TRINITY_DN1604_c0_g2_i2.p2 TRINITY_DN16469_c0_g3_i10.p1 TRINITY_DN17172_c0_g1_i10.p1 TRINITY_DN2002_c0_g2_i1.p1 TRINITY_DN20686_c0_g1_i2.p1 TRINITY_DN2112_c0_g1_i11.p2 TRINITY_DN434_c0_g1_i5.p1 TRINITY_DN4741_c1_g1_i3.p1 TRINITY_DN4933_c1_g2_i1.p1 TRINITY_DN5148_c5_g1_i1.p1 TRINITY_DN573…	0.933573
	Cellular Component	monolayer-surrounded lipid storage body	7	GO:0012511	3	3	604	4112	6.81	0.00315579	2.5	TRINITY_DN1293_c0_g2_i1.p1 TRINITY_DN3610_c0_g2_i1.p1 TRINITY_DN8958_c0_g1_i1.p1	2.76765
	Cellular Component	Cdc73/Paf1 complex	10	GO:0016593	3	3	604	4112	6.81	0.00315579	2.5	TRINITY_DN1898_c0_g1_i9.p1 TRINITY_DN5737_c0_g1_i1.p3 TRINITY_DN5737_c0_g1_i1.p4	2.76765
	Cellular Component	cullin-RING ubiquitin ligase complex	6	GO:0031461	14	45	604	4112	2.12	0.00455682	2.34	TRINITY_DN1107_c0_g1_i4.p1 TRINITY_DN12956_c0_g1_i5.p2 TRINITY_DN19696_c0_g1_i1.p1 TRINITY_DN2585_c0_g1_i2.p1 TRINITY_DN3394_c1_g1_i6.p2 TRINITY_DN54246_c0_g1_i1.p1 TRINITY_DN5737_c0_g1_i1.p3 TRINITY_DN5737_c0_g1_i1.p4 TRINITY_DN7070_c0_g1_i5.p1 TRINITY_DN7119_c0_g1_i3.p1 TRINITY_DN7487_c1_g1_i2.p1 TRINITY_DN9543_c1_g2_i20.p1 TRINITY_DN9834_c0_g1_i2.p1 TRINITY_DN9834_c0_g1_i2.p2	1.08406
	Cellular Component	proteasome storage granule	8	GO:0034515	4	6	604	4112	4.54	0.00540402	2.27	TRINITY_DN3498_c0_g1_i4.p1 TRINITY_DN3703_c0_g1_i3.p2 TRINITY_DN3703_c0_g1_i3.p4 TRINITY_DN4681_c0_g2_i4.p2	2.18269
	Cellular Component	endoplasmic reticulum membrane	6	GO:0005789	27	113	604	4112	1.63	0.00967355	2.01	TRINITY_DN11003_c1_g1_i9.p1 TRINITY_DN11003_c1_g1_i9.p2 TRINITY_DN11099_c0_g1_i3.p1 TRINITY_DN11664_c1_g1_i2.p1 TRINITY_DN1243_c0_g1_i2.p1 TRINITY_DN1243_c0_g1_i2.p2 TRINITY_DN1293_c0_g1_i4.p1 TRINITY_DN15453_c0_g1_i2.p1 TRINITY_DN1551_c0_g1_i4.p1 TRINITY_DN1783_c0_g2_i1.p1 TRINITY_DN1917_c0_g1_i8.p1 TRINITY_DN2265_c0_g1_i13.p1 TRINITY_DN23982_c0_g1_i1.p2 TRINITY_DN23982_c0_g1_i1.p1 TRINITY_DN241…	0.704872
	Cellular Component	centrosome	9	GO:0005813	4	7	604	4112	3.89	0.0111519	1.95	TRINITY_DN32640_c0_g1_i3.p1 TRINITY_DN3813_c0_g1_i1.p1 TRINITY_DN60584_c0_g1_i1.p1 TRINITY_DN8693_c0_g1_i2.p3	1.95977
	Cellular Component	nuclear dicing body	10	GO:0010445	3	4	604	4112	5.11	0.0112384	1.95	TRINITY_DN17172_c0_g1_i10.p1 TRINITY_DN8080_c0_g1_i12.p1 TRINITY_DN8988_c0_g1_i1.p1	2.35332
	Cellular Component	cilium	5	GO:0005929	5	11	604	4112	3.09	0.0144295	1.84	TRINITY_DN13239_c0_g1_i1.p1 TRINITY_DN32640_c0_g1_i3.p1 TRINITY_DN5947_c0_g1_i3.p1 TRINITY_DN5988_c0_g1_i3.p1 TRINITY_DN720_c2_g1_i3.p1	1.62761
	Cellular Component	microtubule organizing center	8	GO:0005815	6	15	604	4112	2.72	0.0150476	1.82	TRINITY_DN32640_c0_g1_i3.p1 TRINITY_DN3813_c0_g1_i1.p1 TRINITY_DN53079_c0_g1_i1.p1 TRINITY_DN5988_c0_g1_i3.p1 TRINITY_DN60584_c0_g1_i1.p1 TRINITY_DN8693_c0_g1_i2.p3	1.44361
	Cellular Component	endoplasmic reticulum subcompartment	7	GO:0098827	27	117	604	4112	1.57	0.0161143	1.79	TRINITY_DN11003_c1_g1_i9.p1 TRINITY_DN11003_c1_g1_i9.p2 TRINITY_DN11099_c0_g1_i3.p1 TRINITY_DN11664_c1_g1_i2.p1 TRINITY_DN1243_c0_g1_i2.p1 TRINITY_DN1243_c0_g1_i2.p2 TRINITY_DN1293_c0_g1_i4.p1 TRINITY_DN15453_c0_g1_i2.p1 TRINITY_DN1551_c0_g1_i4.p1 TRINITY_DN1783_c0_g2_i1.p1 TRINITY_DN1917_c0_g1_i8.p1 TRINITY_DN2265_c0_g1_i13.p1 TRINITY_DN23982_c0_g1_i1.p2 TRINITY_DN23982_c0_g1_i1.p1 TRINITY_DN241…	0.650765
	Cellular Component	commitment complex	9	GO:0000243	4	8	604	4112	3.4	0.0197405	1.7	TRINITY_DN15124_c0_g1_i4.p1 TRINITY_DN3139_c0_g1_i17.p2 TRINITY_DN3139_c0_g1_i17.p1 TRINITY_DN8476_c0_g1_i10.p1	1.76553
	Molecular Function	mRNA binding	6	GO:0003729	54	206	497	3270	1.72	2.09853e-05	4.68	TRINITY_DN1043_c0_g2_i1.p1 TRINITY_DN1090_c0_g1_i1.p1 TRINITY_DN11253_c0_g1_i2.p1 TRINITY_DN118_c0_g1_i1.p1 TRINITY_DN1256_c0_g1_i9.p1 TRINITY_DN13052_c0_g1_i7.p1 TRINITY_DN130_c0_g1_i20.p1 TRINITY_DN130_c0_g1_i20.p2 TRINITY_DN13186_c0_g1_i6.p1 TRINITY_DN1353_c0_g1_i3.p1 TRINITY_DN1369_c1_g1_i3.p1 TRINITY_DN13942_c0_g1_i11.p1 TRINITY_DN1604_c0_g2_i2.p2 TRINITY_DN16469_c0_g3_i10.p1 TRINITY_DN16592…	0.782409
	Molecular Function	RNA helicase activity	10	GO:0003724	23	63	497	3270	2.4	2.23041e-05	4.65	TRINITY_DN10035_c0_g1_i1.p1 TRINITY_DN1043_c0_g2_i1.p1 TRINITY_DN10980_c0_g1_i6.p1 TRINITY_DN10980_c0_g1_i6.p2 TRINITY_DN11082_c0_g1_i3.p1 TRINITY_DN11082_c0_g1_i3.p3 TRINITY_DN1759_c0_g1_i10.p2 TRINITY_DN1759_c0_g1_i10.p1 TRINITY_DN21593_c0_g1_i15.p1 TRINITY_DN24385_c0_g1_i1.p3 TRINITY_DN2880_c0_g2_i1.p1 TRINITY_DN38024_c0_g1_i1.p1 TRINITY_DN4082_c2_g1_i1.p1 TRINITY_DN565_c0_g1_i8.p1 TRINITY_DN5…	1.26303
	Molecular Function	RNA-dependent ATPase activity	9	GO:0008186	23	63	497	3270	2.4	2.23041e-05	4.65	TRINITY_DN10035_c0_g1_i1.p1 TRINITY_DN1043_c0_g2_i1.p1 TRINITY_DN10980_c0_g1_i6.p1 TRINITY_DN10980_c0_g1_i6.p2 TRINITY_DN11082_c0_g1_i3.p1 TRINITY_DN11082_c0_g1_i3.p3 TRINITY_DN1759_c0_g1_i10.p2 TRINITY_DN1759_c0_g1_i10.p1 TRINITY_DN21593_c0_g1_i15.p1 TRINITY_DN24385_c0_g1_i1.p3 TRINITY_DN2880_c0_g2_i1.p1 TRINITY_DN38024_c0_g1_i1.p1 TRINITY_DN4082_c2_g1_i1.p1 TRINITY_DN565_c0_g1_i8.p1 TRINITY_DN5…	1.26303
	Molecular Function	helicase activity	9	GO:0004386	24	70	497	3270	2.26	5.76663e-05	4.24	TRINITY_DN10035_c0_g1_i1.p1 TRINITY_DN1043_c0_g2_i1.p1 TRINITY_DN10980_c0_g1_i6.p1 TRINITY_DN10980_c0_g1_i6.p2 TRINITY_DN11082_c0_g1_i3.p1 TRINITY_DN11082_c0_g1_i3.p3 TRINITY_DN1759_c0_g1_i10.p2 TRINITY_DN1759_c0_g1_i10.p1 TRINITY_DN21593_c0_g1_i15.p1 TRINITY_DN2239_c0_g1_i6.p1 TRINITY_DN24385_c0_g1_i1.p3 TRINITY_DN2880_c0_g2_i1.p1 TRINITY_DN38024_c0_g1_i1.p1 TRINITY_DN4082_c2_g1_i1.p1 TRINITY_DN…	1.17632
	Molecular Function	protein folding chaperone	2	GO:0044183	12	26	497	3270	3.04	0.000167185	3.78	TRINITY_DN17272_c0_g1_i1.p1 TRINITY_DN3448_c0_g1_i7.p1 TRINITY_DN3448_c0_g1_i7.p3 TRINITY_DN3448_c0_g1_i7.p2 TRINITY_DN51604_c0_g1_i1.p1 TRINITY_DN53509_c0_g1_i1.p1 TRINITY_DN59163_c0_g1_i1.p1 TRINITY_DN6081_c0_g1_i6.p2 TRINITY_DN6081_c0_g1_i6.p1 TRINITY_DN6277_c0_g1_i2.p1 TRINITY_DN6277_c0_g1_i2.p2 TRINITY_DN9906_c0_g1_i8.p1	1.60407
	Molecular Function	catalytic activity, acting on RNA	3	GO:0140098	45	186	497	3270	1.59	0.00100495	3	TRINITY_DN10035_c0_g1_i1.p1 TRINITY_DN1043_c0_g2_i1.p1 TRINITY_DN10980_c0_g1_i6.p1 TRINITY_DN10980_c0_g1_i6.p2 TRINITY_DN11082_c0_g1_i3.p1 TRINITY_DN11082_c0_g1_i3.p3 TRINITY_DN11177_c0_g1_i7.p1 TRINITY_DN1759_c0_g1_i10.p2 TRINITY_DN1759_c0_g1_i10.p1 TRINITY_DN21593_c0_g1_i15.p1 TRINITY_DN2329_c0_g1_i2.p1 TRINITY_DN2329_c0_g1_i2.p2 TRINITY_DN2401_c0_g1_i2.p1 TRINITY_DN2416_c0_g2_i2.p1 TRINITY_DN2…	0.669027
	Molecular Function	mRNA 3'-UTR binding	7	GO:0003730	10	26	497	3270	2.53	0.00320044	2.49	TRINITY_DN13186_c0_g1_i6.p1 TRINITY_DN16592_c0_g1_i7.p1 TRINITY_DN22810_c0_g1_i2.p1 TRINITY_DN2533_c0_g1_i9.p5 TRINITY_DN27839_c0_g1_i1.p1 TRINITY_DN319_c0_g3_i2.p2 TRINITY_DN560_c0_g1_i1.p1 TRINITY_DN8567_c0_g1_i10.p1 TRINITY_DN9148_c0_g2_i1.p1 TRINITY_DN92_c0_g2_i9.p2	1.33914
	Molecular Function	inositol tetrakisphosphate 1-kinase activity	7	GO:0047325	3	3	497	3270	6.58	0.003493	2.46	TRINITY_DN12593_c0_g1_i7.p1 TRINITY_DN12593_c0_g1_i7.p2 TRINITY_DN18933_c0_g1_i8.p1	2.71809
	Molecular Function	aminoacylase activity	6	GO:0004046	3	3	497	3270	6.58	0.003493	2.46	TRINITY_DN12023_c0_g1_i2.p1 TRINITY_DN9240_c0_g1_i3.p2 TRINITY_DN9240_c0_g1_i3.p1	2.71809
	Molecular Function	inositol tetrakisphosphate kinase activity	6	GO:0051765	4	6	497	3270	4.39	0.00612928	2.21	TRINITY_DN12593_c0_g1_i7.p1 TRINITY_DN12593_c0_g1_i7.p2 TRINITY_DN18933_c0_g1_i8.p1 TRINITY_DN931_c0_g1_i8.p2	2.13422
	Molecular Function	intramolecular lyase activity	4	GO:0016872	3	4	497	3270	4.93	0.0123875	1.91	TRINITY_DN10854_c1_g1_i2.p1 TRINITY_DN15453_c0_g1_i2.p1 TRINITY_DN7938_c0_g1_i4.p1	2.30159
	Molecular Function	inositol-1,3,4-trisphosphate 5-kinase activity	7	GO:0052726	3	4	497	3270	4.93	0.0123875	1.91	TRINITY_DN12593_c0_g1_i7.p1 TRINITY_DN12593_c0_g1_i7.p2 TRINITY_DN18933_c0_g1_i8.p1	2.30159
	Molecular Function	beta-tubulin binding	6	GO:0048487	3	4	497	3270	4.93	0.0123875	1.91	TRINITY_DN13560_c0_g1_i2.p1 TRINITY_DN14233_c0_g1_i3.p1 TRINITY_DN817_c0_g1_i3.p1	2.30159
	Molecular Function	protein disulfide isomerase activity	6	GO:0003756	7	18	497	3270	2.56	0.0124521	1.9	TRINITY_DN16905_c0_g1_i3.p2 TRINITY_DN16905_c0_g1_i3.p1 TRINITY_DN2569_c9_g1_i1.p1 TRINITY_DN47515_c0_g1_i1.p1 TRINITY_DN5139_c0_g1_i1.p2 TRINITY_DN5139_c0_g1_i1.p1 TRINITY_DN6642_c0_g1_i2.p1	1.35614
	Molecular Function	protein methyltransferase activity	6	GO:0008276	7	19	497	3270	2.42	0.0171959	1.76	TRINITY_DN1667_c0_g1_i6.p1 TRINITY_DN170_c0_g1_i2.p1 TRINITY_DN170_c0_g3_i7.p1 TRINITY_DN21218_c0_g1_i6.p2 TRINITY_DN5032_c0_g1_i3.p1 TRINITY_DN7384_c0_g1_i1.p1 TRINITY_DN8386_c0_g1_i5.p3	1.27501
	Molecular Function	histone methyltransferase activity	7	GO:0042054	6	15	497	3270	2.63	0.0176415	1.75	TRINITY_DN1667_c0_g1_i6.p1 TRINITY_DN170_c0_g1_i2.p1 TRINITY_DN170_c0_g3_i7.p1 TRINITY_DN21218_c0_g1_i6.p2 TRINITY_DN5032_c0_g1_i3.p1 TRINITY_DN7384_c0_g1_i1.p1	1.39506
	Molecular Function	phosphofructokinase activity	7	GO:0008443	4	8	497	3270	3.29	0.0221975	1.65	TRINITY_DN1038_c0_g1_i2.p1 TRINITY_DN16331_c0_g2_i1.p1 TRINITY_DN8082_c0_g1_i2.p1 TRINITY_DN8431_c0_g1_i3.p2	1.71809
	Molecular Function	(R)-2-hydroxyglutarate dehydrogenase activity	5	GO:0051990	2	2	497	3270	6.58	0.0230609	1.64	TRINITY_DN17540_c0_g1_i5.p2 TRINITY_DN17540_c0_g1_i5.p1	2.71809
	Molecular Function	soluble NSF attachment protein activity	5	GO:0005483	2	2	497	3270	6.58	0.0230609	1.64	TRINITY_DN11986_c0_g1_i4.p1 TRINITY_DN24485_c0_g1_i1.p1	2.71809
	Molecular Function	short-chain carboxylesterase activity	6	GO:0034338	2	2	497	3270	6.58	0.0230609	1.64	TRINITY_DN8513_c0_g1_i2.p2 TRINITY_DN8513_c0_g1_i2.p1	2.71809

## Sheet: Stage 3 vs. Stage 5
	GO Terms Level 1	GO Terms Description	GO Terms Level	GO Terms ID	Mapping	Background	All Mapping	All Background	Fold Enrichment	Fisher's exact test p value	-LOG10(p value)	Related proteins	Log2 Fold enrichment
up-regulateed	Biological Process	plastid organization	6	GO:0009657	53	128	657	3802	2.4	7.10496e-11	10.15	TRINITY_DN12182_c0_g1_i4.p1 TRINITY_DN13132_c0_g1_i7.p1 TRINITY_DN13357_c0_g3_i3.p2 TRINITY_DN13357_c0_g3_i3.p1 TRINITY_DN1372_c0_g1_i2.p1 TRINITY_DN14049_c0_g1_i1.p1 TRINITY_DN14051_c0_g1_i3.p1 TRINITY_DN14142_c0_g1_i3.p1 TRINITY_DN14690_c0_g1_i1.p1 TRINITY_DN15597_c0_g1_i1.p1 TRINITY_DN195_c0_g3_i1.p1 TRINITY_DN1976_c1_g1_i4.p1 TRINITY_DN2242_c6_g2_i2.p2 TRINITY_DN24078_c0_g1_i17.p2 TRINITY_DN2…	1.26303
	Biological Process	chloroplast organization	7	GO:0009658	43	98	657	3802	2.54	4.22694e-10	9.37	TRINITY_DN13357_c0_g3_i3.p2 TRINITY_DN13357_c0_g3_i3.p1 TRINITY_DN1372_c0_g1_i2.p1 TRINITY_DN14049_c0_g1_i1.p1 TRINITY_DN14051_c0_g1_i3.p1 TRINITY_DN14142_c0_g1_i3.p1 TRINITY_DN14690_c0_g1_i1.p1 TRINITY_DN15597_c0_g1_i1.p1 TRINITY_DN195_c0_g3_i1.p1 TRINITY_DN2242_c6_g2_i2.p2 TRINITY_DN2411_c0_g1_i3.p1 TRINITY_DN2518_c0_g1_i9.p2 TRINITY_DN26624_c0_g1_i1.p1 TRINITY_DN2874_c0_g1_i5.p1 TRINITY_DN2895…	1.34483
	Biological Process	photosynthesis, light harvesting	6	GO:0009765	15	21	657	3802	4.13	6.15912e-08	7.21	TRINITY_DN11653_c0_g1_i3.p1 TRINITY_DN12913_c0_g1_i2.p1 TRINITY_DN14142_c0_g1_i3.p1 TRINITY_DN14908_c0_g1_i4.p1 TRINITY_DN18420_c0_g1_i1.p1 TRINITY_DN22977_c0_g1_i1.p1 TRINITY_DN2568_c0_g1_i10.p1 TRINITY_DN4267_c0_g1_i1.p1 TRINITY_DN449_c5_g1_i3.p1 TRINITY_DN46154_c0_g1_i1.p1 TRINITY_DN5018_c0_g1_i3.p1 TRINITY_DN5018_c0_g1_i3.p2 TRINITY_DN8374_c0_g2_i6.p1 TRINITY_DN9250_c0_g1_i1.p1 TRINITY_DN9690…	2.04614
	Biological Process	response to cytokinin	6	GO:0009735	42	112	657	3802	2.17	1.86812e-07	6.73	TRINITY_DN13494_c0_g1_i1.p1 TRINITY_DN14142_c0_g1_i3.p1 TRINITY_DN16521_c0_g1_i1.p1 TRINITY_DN1711_c1_g2_i2.p9 TRINITY_DN18182_c0_g1_i1.p1 TRINITY_DN20161_c0_g1_i9.p1 TRINITY_DN20942_c0_g4_i3.p8 TRINITY_DN22469_c0_g1_i7.p2 TRINITY_DN22469_c0_g1_i7.p1 TRINITY_DN2461_c0_g1_i5.p2 TRINITY_DN2461_c0_g1_i5.p1 TRINITY_DN2531_c0_g1_i6.p2 TRINITY_DN3057_c0_g1_i8.p2 TRINITY_DN3057_c0_g1_i8.p1 TRINITY_DN327…	1.1177
	Biological Process	response to red light	7	GO:0010114	12	16	657	3802	4.34	5.99681e-07	6.22	TRINITY_DN12913_c0_g1_i2.p1 TRINITY_DN13357_c0_g3_i3.p2 TRINITY_DN13357_c0_g3_i3.p1 TRINITY_DN18420_c0_g1_i1.p1 TRINITY_DN1976_c1_g1_i4.p1 TRINITY_DN3988_c1_g1_i6.p1 TRINITY_DN449_c5_g1_i3.p1 TRINITY_DN5344_c0_g1_i5.p1 TRINITY_DN5497_c0_g1_i9.p3 TRINITY_DN5497_c0_g1_i9.p2 TRINITY_DN5497_c0_g1_i9.p1 TRINITY_DN6645_c1_g2_i1.p1	2.1177
	Biological Process	reductive pentose-phosphate cycle	7	GO:0019253	9	10	657	3802	5.21	1.11094e-06	5.95	TRINITY_DN18182_c0_g1_i1.p1 TRINITY_DN18635_c0_g1_i4.p1 TRINITY_DN39782_c0_g1_i1.p1 TRINITY_DN4439_c0_g1_i2.p1 TRINITY_DN5563_c1_g2_i1.p1 TRINITY_DN6440_c0_g1_i13.p1 TRINITY_DN6440_c0_g1_i13.p2 TRINITY_DN65355_c0_g1_i1.p1 TRINITY_DN8905_c0_g2_i2.p1	2.38128
	Biological Process	photosynthesis, dark reaction	6	GO:0019685	9	10	657	3802	5.21	1.11094e-06	5.95	TRINITY_DN18182_c0_g1_i1.p1 TRINITY_DN18635_c0_g1_i4.p1 TRINITY_DN39782_c0_g1_i1.p1 TRINITY_DN4439_c0_g1_i2.p1 TRINITY_DN5563_c1_g2_i1.p1 TRINITY_DN6440_c0_g1_i13.p1 TRINITY_DN6440_c0_g1_i13.p2 TRINITY_DN65355_c0_g1_i1.p1 TRINITY_DN8905_c0_g2_i2.p1	2.38128
	Biological Process	lignin metabolic process	6	GO:0009808	14	24	657	3802	3.38	6.62825e-06	5.18	TRINITY_DN14056_c0_g1_i1.p1 TRINITY_DN14626_c0_g1_i4.p1 TRINITY_DN15067_c0_g1_i2.p1 TRINITY_DN19528_c0_g1_i1.p1 TRINITY_DN279_c0_g1_i6.p2 TRINITY_DN3196_c1_g1_i1.p1 TRINITY_DN47_c0_g1_i7.p1 TRINITY_DN5011_c0_g1_i2.p1 TRINITY_DN5394_c3_g1_i2.p1 TRINITY_DN5656_c1_g1_i1.p1 TRINITY_DN7324_c0_g1_i1.p1 TRINITY_DN9087_c0_g1_i1.p1 TRINITY_DN949_c0_g1_i4.p1 TRINITY_DN949_c0_g1_i4.p2	1.75702
	Biological Process	regulation of photosynthesis	6	GO:0010109	13	22	657	3802	3.42	1.18256e-05	4.93	TRINITY_DN14142_c0_g1_i3.p1 TRINITY_DN1914_c0_g1_i5.p2 TRINITY_DN2185_c1_g1_i1.p1 TRINITY_DN2568_c0_g1_i10.p1 TRINITY_DN26624_c0_g1_i1.p1 TRINITY_DN46154_c0_g1_i1.p1 TRINITY_DN5018_c0_g1_i3.p1 TRINITY_DN5018_c0_g1_i3.p2 TRINITY_DN5344_c0_g1_i5.p1 TRINITY_DN5563_c1_g2_i1.p1 TRINITY_DN66040_c0_g1_i1.p1 TRINITY_DN9668_c0_g1_i8.p1 TRINITY_DN9905_c0_g1_i4.p1	1.774
	Biological Process	response to water deprivation	6	GO:0009414	39	120	657	3802	1.88	3.70735e-05	4.43	TRINITY_DN11515_c0_g1_i2.p1 TRINITY_DN12029_c2_g1_i1.p1 TRINITY_DN12736_c1_g1_i3.p1 TRINITY_DN12913_c0_g1_i2.p1 TRINITY_DN13357_c0_g3_i3.p2 TRINITY_DN13357_c0_g3_i3.p1 TRINITY_DN1449_c0_g1_i4.p1 TRINITY_DN16671_c0_g1_i1.p3 TRINITY_DN20161_c0_g1_i9.p1 TRINITY_DN21577_c0_g1_i5.p1 TRINITY_DN2686_c0_g1_i6.p2 TRINITY_DN2831_c0_g1_i6.p1 TRINITY_DN2874_c0_g1_i5.p1 TRINITY_DN2940_c0_g1_i18.p1 TRINITY_DN3…	0.910733
	Biological Process	isoprenoid biosynthetic process	7	GO:0008299	21	51	657	3802	2.38	4.55445e-05	4.34	TRINITY_DN1293_c1_g2_i6.p1 TRINITY_DN14894_c0_g1_i8.p1 TRINITY_DN14894_c0_g1_i8.p3 TRINITY_DN1576_c0_g1_i6.p1 TRINITY_DN1586_c0_g1_i7.p1 TRINITY_DN1615_c0_g1_i22.p1 TRINITY_DN18828_c0_g1_i11.p1 TRINITY_DN19845_c0_g1_i3.p1 TRINITY_DN21293_c0_g1_i4.p2 TRINITY_DN21293_c0_g1_i4.p1 TRINITY_DN301_c0_g1_i7.p1 TRINITY_DN3994_c0_g1_i5.p1 TRINITY_DN43008_c0_g1_i1.p1 TRINITY_DN43617_c0_g1_i1.p1 TRINITY_DN54…	1.25096
	Biological Process	cellular detoxification	6	GO:1990748	23	57	657	3802	2.34	4.77353e-05	4.32	TRINITY_DN12029_c2_g1_i1.p1 TRINITY_DN15067_c0_g1_i2.p1 TRINITY_DN16521_c0_g1_i1.p1 TRINITY_DN16671_c0_g1_i1.p3 TRINITY_DN173_c0_g2_i1.p1 TRINITY_DN18074_c0_g1_i5.p1 TRINITY_DN19528_c0_g1_i1.p1 TRINITY_DN21777_c0_g1_i4.p2 TRINITY_DN21777_c0_g1_i4.p1 TRINITY_DN24933_c0_g1_i1.p1 TRINITY_DN2628_c0_g1_i11.p1 TRINITY_DN26602_c0_g2_i3.p1 TRINITY_DN279_c0_g1_i6.p2 TRINITY_DN2903_c1_g1_i8.p1 TRINITY_DN34…	1.22651
	Biological Process	quinone biosynthetic process	7	GO:1901663	9	13	657	3802	4.01	4.8223e-05	4.32	TRINITY_DN15647_c0_g1_i2.p1 TRINITY_DN21284_c0_g1_i5.p1 TRINITY_DN2843_c0_g1_i5.p1 TRINITY_DN50764_c0_g1_i1.p1 TRINITY_DN8127_c0_g1_i11.p1 TRINITY_DN9120_c0_g1_i5.p3 TRINITY_DN949_c0_g1_i4.p1 TRINITY_DN949_c0_g1_i4.p2 TRINITY_DN9890_c0_g1_i8.p1	2.0036
	Biological Process	cellular oxidant detoxification	7	GO:0098869	22	56	657	3802	2.27	9.33168e-05	4.03	TRINITY_DN12029_c2_g1_i1.p1 TRINITY_DN15067_c0_g1_i2.p1 TRINITY_DN16521_c0_g1_i1.p1 TRINITY_DN16671_c0_g1_i1.p3 TRINITY_DN173_c0_g2_i1.p1 TRINITY_DN18074_c0_g1_i5.p1 TRINITY_DN19528_c0_g1_i1.p1 TRINITY_DN21777_c0_g1_i4.p2 TRINITY_DN21777_c0_g1_i4.p1 TRINITY_DN24933_c0_g1_i1.p1 TRINITY_DN2628_c0_g1_i11.p1 TRINITY_DN26602_c0_g2_i3.p1 TRINITY_DN279_c0_g1_i6.p2 TRINITY_DN2903_c1_g1_i8.p1 TRINITY_DN34…	1.18269
	Biological Process	protein repair	7	GO:0030091	9	14	657	3802	3.72	0.000114403	3.94	TRINITY_DN14142_c0_g1_i3.p1 TRINITY_DN14908_c0_g1_i4.p1 TRINITY_DN22977_c0_g1_i1.p1 TRINITY_DN2568_c0_g1_i10.p1 TRINITY_DN46154_c0_g1_i1.p1 TRINITY_DN5018_c0_g1_i3.p1 TRINITY_DN5018_c0_g1_i3.p2 TRINITY_DN8374_c0_g2_i6.p1 TRINITY_DN9250_c0_g1_i1.p1	1.8953
	Biological Process	fructose 1,6-bisphosphate metabolic process	6	GO:0030388	5	5	657	3802	5.79	0.000152154	3.82	TRINITY_DN1760_c0_g1_i2.p2 TRINITY_DN1760_c0_g2_i2.p1 TRINITY_DN20_c0_g1_i21.p1 TRINITY_DN4439_c0_g1_i2.p1 TRINITY_DN54010_c0_g1_i1.p1	2.53356
	Biological Process	response to high light intensity	7	GO:0009644	17	41	657	3802	2.4	0.000218949	3.66	TRINITY_DN12913_c0_g1_i2.p1 TRINITY_DN13357_c0_g3_i3.p2 TRINITY_DN13357_c0_g3_i3.p1 TRINITY_DN14142_c0_g1_i3.p1 TRINITY_DN2568_c0_g1_i10.p1 TRINITY_DN2673_c0_g1_i2.p1 TRINITY_DN3988_c1_g1_i6.p1 TRINITY_DN4267_c0_g1_i1.p1 TRINITY_DN46154_c0_g1_i1.p1 TRINITY_DN5018_c0_g1_i3.p1 TRINITY_DN5018_c0_g1_i3.p2 TRINITY_DN6077_c2_g1_i5.p1 TRINITY_DN6869_c1_g1_i3.p2 TRINITY_DN6869_c1_g1_i3.p1 TRINITY_DN9250_…	1.26303
	Biological Process	response to red or far red light	6	GO:0009639	18	45	657	3802	2.31	0.000246925	3.61	TRINITY_DN11515_c0_g1_i2.p1 TRINITY_DN12913_c0_g1_i2.p1 TRINITY_DN12943_c0_g1_i1.p1 TRINITY_DN13357_c0_g3_i3.p2 TRINITY_DN13357_c0_g3_i3.p1 TRINITY_DN18420_c0_g1_i1.p1 TRINITY_DN1976_c1_g1_i4.p1 TRINITY_DN2686_c0_g1_i6.p2 TRINITY_DN27239_c0_g1_i3.p1 TRINITY_DN3738_c0_g1_i1.p2 TRINITY_DN3988_c1_g1_i6.p1 TRINITY_DN449_c5_g1_i3.p1 TRINITY_DN5336_c0_g1_i1.p1 TRINITY_DN5344_c0_g1_i5.p1 TRINITY_DN5497_…	1.20789
	Biological Process	response to light intensity	6	GO:0009642	23	64	657	3802	2.08	0.000309696	3.51	TRINITY_DN12913_c0_g1_i2.p1 TRINITY_DN13357_c0_g3_i3.p2 TRINITY_DN13357_c0_g3_i3.p1 TRINITY_DN14142_c0_g1_i3.p1 TRINITY_DN22977_c0_g1_i1.p1 TRINITY_DN2568_c0_g1_i10.p1 TRINITY_DN26624_c0_g1_i1.p1 TRINITY_DN2673_c0_g1_i2.p1 TRINITY_DN3988_c1_g1_i6.p1 TRINITY_DN4093_c0_g1_i1.p1 TRINITY_DN4193_c0_g2_i1.p1 TRINITY_DN4267_c0_g1_i1.p1 TRINITY_DN46154_c0_g1_i1.p1 TRINITY_DN4962_c0_g1_i1.p1 TRINITY_DN501…	1.05658
	Biological Process	cellular amino acid metabolic process	7	GO:0006520	60	227	657	3802	1.53	0.00037718	3.42	TRINITY_DN10211_c0_g1_i6.p1 TRINITY_DN11383_c0_g1_i7.p1 TRINITY_DN12009_c0_g1_i14.p3 TRINITY_DN12009_c0_g1_i14.p2 TRINITY_DN12736_c1_g1_i3.p1 TRINITY_DN13009_c0_g1_i1.p2 TRINITY_DN13009_c0_g1_i1.p1 TRINITY_DN14481_c0_g1_i1.p1 TRINITY_DN14625_c0_g1_i3.p1 TRINITY_DN1776_c1_g1_i4.p1 TRINITY_DN1809_c1_g1_i1.p2 TRINITY_DN19472_c0_g1_i3.p2 TRINITY_DN19472_c0_g1_i3.p1 TRINITY_DN21777_c0_g1_i4.p2 TRINITY…	0.613532
	Cellular Component	chloroplast	7	GO:0009507	396	1167	727	4112	1.92	7.15667e-61	60.15	TRINITY_DN10108_c0_g1_i1.p1 TRINITY_DN10157_c0_g1_i4.p1 TRINITY_DN1023_c2_g1_i6.p1 TRINITY_DN1030_c0_g1_i10.p1 TRINITY_DN10533_c0_g1_i3.p2 TRINITY_DN10734_c0_g1_i7.p1 TRINITY_DN11077_c0_g1_i9.p1 TRINITY_DN11187_c0_g1_i1.p1 TRINITY_DN1129_c0_g1_i2.p1 TRINITY_DN11383_c0_g1_i7.p1 TRINITY_DN11424_c0_g1_i5.p1 TRINITY_DN114_c0_g1_i1.p2 TRINITY_DN1154_c0_g1_i5.p1 TRINITY_DN11646_c0_g1_i2.p1 TRINITY_DN11…	0.941106
	Cellular Component	plastid	6	GO:0009536	401	1197	727	4112	1.89	6.32019e-60	59.2	TRINITY_DN10108_c0_g1_i1.p1 TRINITY_DN10157_c0_g1_i4.p1 TRINITY_DN1023_c2_g1_i6.p1 TRINITY_DN1030_c0_g1_i10.p1 TRINITY_DN10533_c0_g1_i3.p2 TRINITY_DN10734_c0_g1_i7.p1 TRINITY_DN11077_c0_g1_i9.p1 TRINITY_DN11187_c0_g1_i1.p1 TRINITY_DN1129_c0_g1_i2.p1 TRINITY_DN11383_c0_g1_i7.p1 TRINITY_DN11424_c0_g1_i5.p1 TRINITY_DN114_c0_g1_i1.p2 TRINITY_DN1154_c0_g1_i5.p1 TRINITY_DN11646_c0_g1_i2.p1 TRINITY_DN11…	0.918386
	Cellular Component	thylakoid	3	GO:0009579	150	273	727	4112	3.11	8.55225e-48	47.07	TRINITY_DN10108_c0_g1_i1.p1 TRINITY_DN11187_c0_g1_i1.p1 TRINITY_DN11383_c0_g1_i7.p1 TRINITY_DN114_c0_g1_i1.p2 TRINITY_DN11515_c0_g1_i2.p1 TRINITY_DN11653_c0_g1_i3.p1 TRINITY_DN11726_c0_g1_i2.p1 TRINITY_DN11793_c0_g1_i4.p1 TRINITY_DN11828_c0_g1_i3.p1 TRINITY_DN12029_c0_g1_i8.p1 TRINITY_DN12182_c0_g1_i4.p1 TRINITY_DN12540_c0_g1_i4.p1 TRINITY_DN12662_c1_g1_i2.p1 TRINITY_DN12913_c0_g1_i2.p1 TRINITY_D…	1.63691
	Cellular Component	chloroplast stroma	8	GO:0009570	210	509	727	4112	2.33	1.00657e-41	41	TRINITY_DN10157_c0_g1_i4.p1 TRINITY_DN1030_c0_g1_i10.p1 TRINITY_DN10734_c0_g1_i7.p1 TRINITY_DN11383_c0_g1_i7.p1 TRINITY_DN11424_c0_g1_i5.p1 TRINITY_DN1154_c0_g1_i5.p1 TRINITY_DN11646_c0_g1_i2.p1 TRINITY_DN11653_c0_g1_i3.p1 TRINITY_DN11793_c0_g1_i4.p1 TRINITY_DN12009_c0_g1_i14.p2 TRINITY_DN12182_c0_g1_i4.p1 TRINITY_DN12540_c0_g1_i4.p1 TRINITY_DN12662_c1_g1_i2.p1 TRINITY_DN12913_c0_g1_i2.p1 TRINITY…	1.22033
	Cellular Component	plastid stroma	7	GO:0009532	211	513	727	4112	2.33	1.04987e-41	40.98	TRINITY_DN10157_c0_g1_i4.p1 TRINITY_DN1030_c0_g1_i10.p1 TRINITY_DN10734_c0_g1_i7.p1 TRINITY_DN11383_c0_g1_i7.p1 TRINITY_DN11424_c0_g1_i5.p1 TRINITY_DN1154_c0_g1_i5.p1 TRINITY_DN11646_c0_g1_i2.p1 TRINITY_DN11653_c0_g1_i3.p1 TRINITY_DN11793_c0_g1_i4.p1 TRINITY_DN12009_c0_g1_i14.p2 TRINITY_DN12182_c0_g1_i4.p1 TRINITY_DN12540_c0_g1_i4.p1 TRINITY_DN12662_c1_g1_i2.p1 TRINITY_DN12913_c0_g1_i2.p1 TRINITY…	1.22033
	Cellular Component	chloroplast thylakoid	8	GO:0009534	123	217	727	4112	3.21	9.44853e-41	40.02	TRINITY_DN10108_c0_g1_i1.p1 TRINITY_DN11187_c0_g1_i1.p1 TRINITY_DN11383_c0_g1_i7.p1 TRINITY_DN114_c0_g1_i1.p2 TRINITY_DN11653_c0_g1_i3.p1 TRINITY_DN11726_c0_g1_i2.p1 TRINITY_DN11793_c0_g1_i4.p1 TRINITY_DN11828_c0_g1_i3.p1 TRINITY_DN12029_c0_g1_i8.p1 TRINITY_DN12182_c0_g1_i4.p1 TRINITY_DN12662_c1_g1_i2.p1 TRINITY_DN12913_c0_g1_i2.p1 TRINITY_DN13009_c0_g1_i1.p2 TRINITY_DN13009_c0_g1_i1.p1 TRINITY_D…	1.68257
	Cellular Component	plastid thylakoid	7	GO:0031976	123	219	727	4112	3.18	3.5434e-40	39.45	TRINITY_DN10108_c0_g1_i1.p1 TRINITY_DN11187_c0_g1_i1.p1 TRINITY_DN11383_c0_g1_i7.p1 TRINITY_DN114_c0_g1_i1.p2 TRINITY_DN11653_c0_g1_i3.p1 TRINITY_DN11726_c0_g1_i2.p1 TRINITY_DN11793_c0_g1_i4.p1 TRINITY_DN11828_c0_g1_i3.p1 TRINITY_DN12029_c0_g1_i8.p1 TRINITY_DN12182_c0_g1_i4.p1 TRINITY_DN12662_c1_g1_i2.p1 TRINITY_DN12913_c0_g1_i2.p1 TRINITY_DN13009_c0_g1_i1.p2 TRINITY_DN13009_c0_g1_i1.p1 TRINITY_D…	1.66903
	Cellular Component	chloroplast thylakoid membrane	9	GO:0009535	97	167	727	4112	3.29	3.37689e-33	32.47	TRINITY_DN10108_c0_g1_i1.p1 TRINITY_DN11187_c0_g1_i1.p1 TRINITY_DN114_c0_g1_i1.p2 TRINITY_DN11653_c0_g1_i3.p1 TRINITY_DN11726_c0_g1_i2.p1 TRINITY_DN11828_c0_g1_i3.p1 TRINITY_DN12029_c0_g1_i8.p1 TRINITY_DN12182_c0_g1_i4.p1 TRINITY_DN12662_c1_g1_i2.p1 TRINITY_DN12913_c0_g1_i2.p1 TRINITY_DN13494_c0_g1_i1.p1 TRINITY_DN13552_c0_g1_i2.p1 TRINITY_DN14142_c0_g1_i3.p1 TRINITY_DN14908_c0_g1_i4.p1 TRINITY_D…	1.71809
	Cellular Component	thylakoid membrane	5	GO:0042651	100	178	727	4112	3.18	1.56608e-32	31.81	TRINITY_DN10108_c0_g1_i1.p1 TRINITY_DN11187_c0_g1_i1.p1 TRINITY_DN114_c0_g1_i1.p2 TRINITY_DN11653_c0_g1_i3.p1 TRINITY_DN11726_c0_g1_i2.p1 TRINITY_DN11828_c0_g1_i3.p1 TRINITY_DN12029_c0_g1_i8.p1 TRINITY_DN12182_c0_g1_i4.p1 TRINITY_DN12662_c1_g1_i2.p1 TRINITY_DN12913_c0_g1_i2.p1 TRINITY_DN13494_c0_g1_i1.p1 TRINITY_DN13552_c0_g1_i2.p1 TRINITY_DN14142_c0_g1_i3.p1 TRINITY_DN14908_c0_g1_i4.p1 TRINITY_D…	1.66903
	Cellular Component	photosynthetic membrane	4	GO:0034357	100	178	727	4112	3.18	1.56608e-32	31.81	TRINITY_DN10108_c0_g1_i1.p1 TRINITY_DN11187_c0_g1_i1.p1 TRINITY_DN114_c0_g1_i1.p2 TRINITY_DN11653_c0_g1_i3.p1 TRINITY_DN11726_c0_g1_i2.p1 TRINITY_DN11828_c0_g1_i3.p1 TRINITY_DN12029_c0_g1_i8.p1 TRINITY_DN12182_c0_g1_i4.p1 TRINITY_DN12662_c1_g1_i2.p1 TRINITY_DN12913_c0_g1_i2.p1 TRINITY_DN13494_c0_g1_i1.p1 TRINITY_DN13552_c0_g1_i2.p1 TRINITY_DN14142_c0_g1_i3.p1 TRINITY_DN14908_c0_g1_i4.p1 TRINITY_D…	1.66903
	Cellular Component	plastid thylakoid membrane	8	GO:0055035	97	170	727	4112	3.23	2.60898e-32	31.58	TRINITY_DN10108_c0_g1_i1.p1 TRINITY_DN11187_c0_g1_i1.p1 TRINITY_DN114_c0_g1_i1.p2 TRINITY_DN11653_c0_g1_i3.p1 TRINITY_DN11726_c0_g1_i2.p1 TRINITY_DN11828_c0_g1_i3.p1 TRINITY_DN12029_c0_g1_i8.p1 TRINITY_DN12182_c0_g1_i4.p1 TRINITY_DN12662_c1_g1_i2.p1 TRINITY_DN12913_c0_g1_i2.p1 TRINITY_DN13494_c0_g1_i1.p1 TRINITY_DN13552_c0_g1_i2.p1 TRINITY_DN14142_c0_g1_i3.p1 TRINITY_DN14908_c0_g1_i4.p1 TRINITY_D…	1.69153
	Cellular Component	plastid envelope	7	GO:0009526	162	391	727	4112	2.34	1.92433e-31	30.72	TRINITY_DN10108_c0_g1_i1.p1 TRINITY_DN10533_c0_g1_i3.p2 TRINITY_DN11383_c0_g1_i7.p1 TRINITY_DN114_c0_g1_i1.p2 TRINITY_DN11653_c0_g1_i3.p1 TRINITY_DN11793_c0_g1_i4.p1 TRINITY_DN11_c0_g1_i8.p1 TRINITY_DN12009_c0_g1_i14.p2 TRINITY_DN12182_c0_g1_i4.p1 TRINITY_DN12540_c0_g1_i4.p1 TRINITY_DN12913_c0_g1_i2.p1 TRINITY_DN13009_c0_g1_i1.p2 TRINITY_DN13009_c0_g1_i1.p1 TRINITY_DN13494_c0_g1_i1.p1 TRINITY_DN1…	1.22651
	Cellular Component	chloroplast envelope	8	GO:0009941	156	372	727	4112	2.37	5.14118e-31	30.29	TRINITY_DN10108_c0_g1_i1.p1 TRINITY_DN10533_c0_g1_i3.p2 TRINITY_DN114_c0_g1_i1.p2 TRINITY_DN11653_c0_g1_i3.p1 TRINITY_DN11793_c0_g1_i4.p1 TRINITY_DN11_c0_g1_i8.p1 TRINITY_DN12009_c0_g1_i14.p2 TRINITY_DN12182_c0_g1_i4.p1 TRINITY_DN12540_c0_g1_i4.p1 TRINITY_DN12913_c0_g1_i2.p1 TRINITY_DN13009_c0_g1_i1.p2 TRINITY_DN13009_c0_g1_i1.p1 TRINITY_DN13494_c0_g1_i1.p1 TRINITY_DN1370_c0_g1_i10.p1 TRINITY_DN1…	1.24489
	Cellular Component	apoplast	4	GO:0048046	73	169	727	4112	2.44	2.35124e-15	14.63	TRINITY_DN10734_c0_g1_i7.p1 TRINITY_DN11383_c0_g1_i7.p1 TRINITY_DN11515_c0_g1_i2.p1 TRINITY_DN12009_c0_g1_i14.p2 TRINITY_DN13009_c0_g1_i1.p2 TRINITY_DN13009_c0_g1_i1.p1 TRINITY_DN14051_c0_g1_i3.p1 TRINITY_DN14240_c0_g1_i10.p1 TRINITY_DN1476_c0_g2_i2.p1 TRINITY_DN15476_c0_g1_i1.p1 TRINITY_DN15570_c0_g1_i2.p2 TRINITY_DN15570_c0_g1_i2.p3 TRINITY_DN1658_c0_g1_i11.p1 TRINITY_DN17125_c0_g1_i1.p1 TRINIT…	1.28688
	Cellular Component	organelle envelope	5	GO:0031967	173	584	727	4112	1.68	1.28803e-14	13.89	TRINITY_DN10108_c0_g1_i1.p1 TRINITY_DN10432_c0_g1_i9.p1 TRINITY_DN10533_c0_g1_i3.p2 TRINITY_DN11383_c0_g1_i7.p1 TRINITY_DN114_c0_g1_i1.p2 TRINITY_DN11653_c0_g1_i3.p1 TRINITY_DN11793_c0_g1_i4.p1 TRINITY_DN11_c0_g1_i8.p1 TRINITY_DN12009_c0_g1_i14.p2 TRINITY_DN12182_c0_g1_i4.p1 TRINITY_DN12540_c0_g1_i4.p1 TRINITY_DN12913_c0_g1_i2.p1 TRINITY_DN13009_c0_g1_i1.p2 TRINITY_DN13009_c0_g1_i1.p1 TRINITY_DN1…	0.748461
	Cellular Component	envelope	3	GO:0031975	173	585	727	4112	1.67	1.40684e-14	13.85	TRINITY_DN10108_c0_g1_i1.p1 TRINITY_DN10432_c0_g1_i9.p1 TRINITY_DN10533_c0_g1_i3.p2 TRINITY_DN11383_c0_g1_i7.p1 TRINITY_DN114_c0_g1_i1.p2 TRINITY_DN11653_c0_g1_i3.p1 TRINITY_DN11793_c0_g1_i4.p1 TRINITY_DN11_c0_g1_i8.p1 TRINITY_DN12009_c0_g1_i14.p2 TRINITY_DN12182_c0_g1_i4.p1 TRINITY_DN12540_c0_g1_i4.p1 TRINITY_DN12913_c0_g1_i2.p1 TRINITY_DN13009_c0_g1_i1.p2 TRINITY_DN13009_c0_g1_i1.p1 TRINITY_DN1…	0.739848
	Cellular Component	organelle subcompartment	5	GO:0031984	146	487	727	4112	1.7	1.13191e-12	11.95	TRINITY_DN10108_c0_g1_i1.p1 TRINITY_DN1012_c1_g1_i6.p1 TRINITY_DN10357_c0_g1_i1.p1 TRINITY_DN11187_c0_g1_i1.p1 TRINITY_DN11383_c0_g1_i7.p1 TRINITY_DN114_c0_g1_i1.p2 TRINITY_DN11653_c0_g1_i3.p1 TRINITY_DN11726_c0_g1_i2.p1 TRINITY_DN11793_c0_g1_i4.p1 TRINITY_DN11828_c0_g1_i3.p1 TRINITY_DN12029_c0_g1_i8.p1 TRINITY_DN12182_c0_g1_i4.p1 TRINITY_DN12662_c1_g1_i2.p1 TRINITY_DN12913_c0_g1_i2.p1 TRINITY_DN…	0.765535
	Cellular Component	extracellular region	3	GO:0005576	93	273	727	4112	1.93	1.19445e-11	10.92	TRINITY_DN10734_c0_g1_i7.p1 TRINITY_DN11383_c0_g1_i7.p1 TRINITY_DN11515_c0_g1_i2.p1 TRINITY_DN12009_c0_g1_i14.p3 TRINITY_DN12009_c0_g1_i14.p2 TRINITY_DN13009_c0_g1_i1.p2 TRINITY_DN13009_c0_g1_i1.p1 TRINITY_DN14051_c0_g1_i3.p1 TRINITY_DN14240_c0_g1_i10.p1 TRINITY_DN1476_c0_g2_i2.p1 TRINITY_DN15476_c0_g1_i1.p1 TRINITY_DN15570_c0_g1_i2.p2 TRINITY_DN15570_c0_g1_i2.p3 TRINITY_DN16357_c0_g1_i1.p1 TRINI…	0.948601
	Cellular Component	thylakoid lumen	4	GO:0031977	25	39	727	4112	3.63	1.31558e-10	9.88	TRINITY_DN13638_c0_g1_i3.p2 TRINITY_DN14142_c0_g1_i3.p1 TRINITY_DN14908_c0_g1_i4.p1 TRINITY_DN15887_c0_g1_i1.p1 TRINITY_DN16643_c0_g1_i3.p1 TRINITY_DN1977_c0_g1_i1.p1 TRINITY_DN22545_c0_g1_i3.p1 TRINITY_DN22977_c0_g1_i1.p1 TRINITY_DN24252_c1_g1_i1.p1 TRINITY_DN2918_c4_g2_i1.p1 TRINITY_DN33597_c0_g1_i1.p2 TRINITY_DN3476_c0_g1_i4.p1 TRINITY_DN3503_c0_g2_i3.p2 TRINITY_DN4294_c0_g1_i12.p1 TRINITY_DN4…	1.85997
	Cellular Component	plastoglobule	9	GO:0010287	27	48	727	4112	3.18	1.61816e-09	8.79	TRINITY_DN11653_c0_g1_i3.p1 TRINITY_DN12662_c1_g1_i2.p1 TRINITY_DN12913_c0_g1_i2.p1 TRINITY_DN13357_c0_g3_i3.p2 TRINITY_DN13357_c0_g3_i3.p1 TRINITY_DN13494_c0_g1_i1.p1 TRINITY_DN15420_c0_g1_i14.p2 TRINITY_DN15420_c0_g1_i14.p3 TRINITY_DN18420_c0_g1_i1.p1 TRINITY_DN1898_c2_g1_i7.p1 TRINITY_DN19762_c0_g1_i6.p1 TRINITY_DN21284_c0_g1_i5.p1 TRINITY_DN2874_c0_g1_i5.p1 TRINITY_DN3191_c1_g2_i1.p1 TRINITY_…	1.66903
	Molecular Function	oxidoreductase activity	3	GO:0016491	114	386	589	3270	1.64	3.27698e-09	8.48	TRINITY_DN10211_c0_g1_i6.p1 TRINITY_DN1023_c2_g1_i6.p1 TRINITY_DN10734_c0_g1_i7.p1 TRINITY_DN1154_c0_g1_i5.p1 TRINITY_DN11967_c0_g1_i2.p2 TRINITY_DN11967_c0_g1_i2.p1 TRINITY_DN12029_c2_g1_i1.p1 TRINITY_DN12736_c1_g1_i3.p1 TRINITY_DN13552_c0_g1_i2.p1 TRINITY_DN1370_c0_g1_i10.p1 TRINITY_DN14056_c0_g1_i1.p1 TRINITY_DN14481_c0_g1_i1.p1 TRINITY_DN14894_c0_g1_i8.p1 TRINITY_DN14894_c0_g1_i8.p3 TRINITY_D…	0.713696
	Molecular Function	sugar-phosphatase activity	8	GO:0050308	9	9	589	3270	5.55	1.89767e-07	6.72	TRINITY_DN1129_c0_g1_i2.p1 TRINITY_DN12164_c0_g1_i4.p1 TRINITY_DN12526_c0_g1_i4.p1 TRINITY_DN1760_c0_g1_i2.p2 TRINITY_DN1760_c0_g2_i2.p1 TRINITY_DN20_c0_g1_i21.p1 TRINITY_DN3166_c0_g1_i2.p1 TRINITY_DN4439_c0_g1_i2.p1 TRINITY_DN54010_c0_g1_i1.p1	2.47249
	Molecular Function	antioxidant activity	2	GO:0016209	22	55	589	3270	2.22	0.000112745	3.95	TRINITY_DN12029_c2_g1_i1.p1 TRINITY_DN15067_c0_g1_i2.p1 TRINITY_DN16521_c0_g1_i1.p1 TRINITY_DN16671_c0_g1_i1.p3 TRINITY_DN173_c0_g2_i1.p1 TRINITY_DN18074_c0_g1_i5.p1 TRINITY_DN19528_c0_g1_i1.p1 TRINITY_DN21777_c0_g1_i4.p2 TRINITY_DN21777_c0_g1_i4.p1 TRINITY_DN24933_c0_g1_i1.p1 TRINITY_DN2628_c0_g1_i11.p1 TRINITY_DN26602_c0_g2_i3.p1 TRINITY_DN279_c0_g1_i6.p2 TRINITY_DN2903_c1_g1_i8.p1 TRINITY_DN34…	1.15056
	Molecular Function	sulfotransferase activity	5	GO:0008146	5	5	589	3270	5.55	0.000186971	3.73	TRINITY_DN1737_c0_g2_i1.p1 TRINITY_DN2836_c0_g1_i4.p1 TRINITY_DN31714_c0_g1_i2.p2 TRINITY_DN31714_c0_g1_i2.p1 TRINITY_DN776_c0_g2_i1.p1	2.47249
	Molecular Function	fructose 1,6-bisphosphate 1-phosphatase activity	9	GO:0042132	5	5	589	3270	5.55	0.000186971	3.73	TRINITY_DN1760_c0_g1_i2.p2 TRINITY_DN1760_c0_g2_i2.p1 TRINITY_DN20_c0_g1_i21.p1 TRINITY_DN4439_c0_g1_i2.p1 TRINITY_DN54010_c0_g1_i1.p1	2.47249
	Molecular Function	carbohydrate phosphatase activity	7	GO:0019203	9	15	589	3270	3.33	0.000335133	3.47	TRINITY_DN1129_c0_g1_i2.p1 TRINITY_DN12164_c0_g1_i4.p1 TRINITY_DN12526_c0_g1_i4.p1 TRINITY_DN1760_c0_g1_i2.p2 TRINITY_DN1760_c0_g2_i2.p1 TRINITY_DN20_c0_g1_i21.p1 TRINITY_DN3166_c0_g1_i2.p1 TRINITY_DN4439_c0_g1_i2.p1 TRINITY_DN54010_c0_g1_i1.p1	1.73552
	Molecular Function	pigment binding	3	GO:0031409	7	10	589	3270	3.89	0.000431496	3.37	TRINITY_DN11653_c0_g1_i3.p1 TRINITY_DN12913_c0_g1_i2.p1 TRINITY_DN18420_c0_g1_i1.p1 TRINITY_DN4267_c0_g1_i1.p1 TRINITY_DN449_c5_g1_i3.p1 TRINITY_DN55464_c0_g1_i1.p1 TRINITY_DN9690_c0_g1_i2.p1	1.95977
	Molecular Function	protein domain specific binding	4	GO:0019904	18	44	589	3270	2.27	0.000449021	3.35	TRINITY_DN12913_c0_g1_i2.p1 TRINITY_DN13552_c0_g1_i2.p1 TRINITY_DN16521_c0_g1_i1.p1 TRINITY_DN18635_c0_g1_i4.p1 TRINITY_DN2673_c0_g1_i2.p1 TRINITY_DN31714_c0_g1_i2.p2 TRINITY_DN31714_c0_g1_i2.p1 TRINITY_DN3476_c0_g1_i4.p1 TRINITY_DN4267_c0_g1_i1.p1 TRINITY_DN55464_c0_g1_i1.p1 TRINITY_DN5808_c0_g1_i2.p1 TRINITY_DN6505_c0_g1_i6.p1 TRINITY_DN65355_c0_g1_i1.p1 TRINITY_DN66162_c0_g1_i1.p1 TRINITY_DN66…	1.18269
	Molecular Function	glutamate synthase activity	5	GO:0015930	6	8	589	3270	4.16	0.000672052	3.17	TRINITY_DN3057_c0_g1_i8.p2 TRINITY_DN3057_c0_g1_i8.p1 TRINITY_DN49684_c0_g1_i1.p1 TRINITY_DN6466_c0_g1_i27.p3 TRINITY_DN6466_c0_g1_i27.p2 TRINITY_DN6466_c0_g1_i27.p1	2.05658
	Molecular Function	chlorophyll binding	5	GO:0016168	7	11	589	3270	3.53	0.00100296	3	TRINITY_DN11653_c0_g1_i3.p1 TRINITY_DN12913_c0_g1_i2.p1 TRINITY_DN18420_c0_g1_i1.p1 TRINITY_DN4267_c0_g1_i1.p1 TRINITY_DN449_c5_g1_i3.p1 TRINITY_DN55464_c0_g1_i1.p1 TRINITY_DN9690_c0_g1_i2.p1	1.81967
	Molecular Function	ATP citrate synthase activity	6	GO:0003878	4	4	589	3270	5.55	0.00104384	2.98	TRINITY_DN194_c0_g1_i6.p2 TRINITY_DN194_c0_g1_i6.p1 TRINITY_DN6059_c0_g1_i10.p2 TRINITY_DN6059_c0_g1_i10.p1	2.47249
	Molecular Function	sulfate adenylyltransferase activity	7	GO:0004779	4	4	589	3270	5.55	0.00104384	2.98	TRINITY_DN22469_c0_g1_i7.p2 TRINITY_DN22469_c0_g1_i7.p1 TRINITY_DN5666_c2_g1_i3.p2 TRINITY_DN5666_c2_g1_i3.p1	2.47249
	Molecular Function	sulfate adenylyltransferase (ATP) activity	8	GO:0004781	4	4	589	3270	5.55	0.00104384	2.98	TRINITY_DN22469_c0_g1_i7.p2 TRINITY_DN22469_c0_g1_i7.p1 TRINITY_DN5666_c2_g1_i3.p2 TRINITY_DN5666_c2_g1_i3.p1	2.47249
	Molecular Function	chorismate mutase activity	5	GO:0004106	4	4	589	3270	5.55	0.00104384	2.98	TRINITY_DN21777_c0_g1_i4.p2 TRINITY_DN21777_c0_g1_i4.p1 TRINITY_DN5323_c0_g1_i3.p2 TRINITY_DN5323_c0_g1_i3.p1	2.47249
	Molecular Function	adenylylsulfate kinase activity	6	GO:0004020	4	4	589	3270	5.55	0.00104384	2.98	TRINITY_DN22469_c0_g1_i7.p2 TRINITY_DN22469_c0_g1_i7.p1 TRINITY_DN5666_c2_g1_i3.p2 TRINITY_DN5666_c2_g1_i3.p1	2.47249
	Molecular Function	monooxygenase activity	4	GO:0004497	13	30	589	3270	2.41	0.00109315	2.96	TRINITY_DN14056_c0_g1_i1.p1 TRINITY_DN1615_c0_g1_i22.p1 TRINITY_DN1774_c0_g1_i13.p2 TRINITY_DN1774_c0_g1_i13.p1 TRINITY_DN2600_c0_g1_i7.p1 TRINITY_DN3163_c4_g1_i1.p1 TRINITY_DN3196_c1_g1_i1.p1 TRINITY_DN3565_c0_g1_i2.p1 TRINITY_DN5497_c0_g1_i9.p3 TRINITY_DN5497_c0_g1_i9.p2 TRINITY_DN5497_c0_g1_i9.p1 TRINITY_DN949_c0_g1_i4.p1 TRINITY_DN949_c0_g1_i4.p2	1.26903
	Molecular Function	cofactor binding	3	GO:0048037	36	123	589	3270	1.62	0.00173089	2.76	TRINITY_DN11653_c0_g1_i3.p1 TRINITY_DN12913_c0_g1_i2.p1 TRINITY_DN1449_c0_g1_i4.p1 TRINITY_DN1776_c1_g1_i4.p1 TRINITY_DN17774_c0_g1_i1.p1 TRINITY_DN18420_c0_g1_i1.p1 TRINITY_DN18635_c0_g1_i4.p1 TRINITY_DN20161_c0_g1_i9.p1 TRINITY_DN2042_c0_g1_i21.p1 TRINITY_DN21293_c0_g1_i4.p2 TRINITY_DN21293_c0_g1_i4.p1 TRINITY_DN2242_c6_g2_i2.p2 TRINITY_DN2461_c0_g1_i5.p2 TRINITY_DN2461_c0_g1_i5.p1 TRINITY_DN32…	0.695994
	Molecular Function	anion transmembrane transporter activity	5	GO:0008509	16	44	589	3270	2.02	0.00444667	2.35	TRINITY_DN12404_c0_g1_i1.p1 TRINITY_DN1262_c0_g2_i11.p1 TRINITY_DN1267_c0_g2_i5.p1 TRINITY_DN2752_c0_g1_i11.p3 TRINITY_DN2752_c0_g1_i11.p2 TRINITY_DN2873_c0_g1_i8.p1 TRINITY_DN2896_c0_g1_i4.p1 TRINITY_DN2896_c0_g1_i4.p3 TRINITY_DN4515_c0_g2_i1.p1 TRINITY_DN4723_c0_g3_i1.p2 TRINITY_DN5068_c1_g1_i11.p1 TRINITY_DN5546_c0_g1_i6.p1 TRINITY_DN5808_c0_g1_i2.p1 TRINITY_DN6027_c0_g1_i12.p1 TRINITY_DN8374_…	1.01436
	Molecular Function	inositol monophosphate phosphatase activity	8	GO:0052834	3	3	589	3270	5.55	0.0058195	2.24	TRINITY_DN10157_c0_g1_i4.p1 TRINITY_DN12164_c0_g1_i4.p1 TRINITY_DN4469_c0_g1_i6.p1	2.47249
	Molecular Function	methylcrotonoyl-CoA carboxylase activity	6	GO:0004485	3	3	589	3270	5.55	0.0058195	2.24	TRINITY_DN8328_c0_g1_i5.p3 TRINITY_DN8328_c0_g1_i5.p1 TRINITY_DN8328_c0_g1_i5.p5	2.47249
	GO Terms Level 1	GO Terms Description	GO Terms Level	GO Terms ID	Mapping	Background	All Mapping	All Background	Fold Enrichment	Fisher's exact test p value	-LOG10(p value)	Related proteins	Log2 Fold enrichment
down-regulateed	Biological Process	epithelial cell differentiation	6	GO:0030855	5	7	506	3802	5.37	0.000683041	3.17	TRINITY_DN13186_c0_g1_i6.p1 TRINITY_DN3482_c0_g1_i1.p1 TRINITY_DN3826_c0_g1_i6.p2 TRINITY_DN44174_c0_g1_i1.p1 TRINITY_DN560_c0_g1_i1.p1	2.42492
	Biological Process	cellular response to interleukin-1	7	GO:0071347	3	3	506	3802	7.51	0.00234519	2.63	TRINITY_DN1353_c0_g1_i3.p1 TRINITY_DN25200_c0_g2_i2.p1 TRINITY_DN25200_c0_g2_i2.p2	2.90881
	Biological Process	galacturonan metabolic process	6	GO:0010393	8	22	506	3802	2.73	0.00538116	2.27	TRINITY_DN1270_c0_g1_i10.p1 TRINITY_DN2803_c0_g1_i1.p1 TRINITY_DN3431_c0_g1_i9.p1 TRINITY_DN3431_c0_g1_i9.p2 TRINITY_DN6327_c0_g1_i6.p1 TRINITY_DN7539_c0_g1_i17.p1 TRINITY_DN948_c0_g1_i17.p3 TRINITY_DN948_c0_g1_i17.p1	1.4489
	Biological Process	macromolecule methylation	6	GO:0043414	16	61	506	3802	1.97	0.0064619	2.19	TRINITY_DN11769_c0_g1_i1.p1 TRINITY_DN170_c0_g1_i2.p1 TRINITY_DN170_c0_g3_i7.p1 TRINITY_DN1898_c0_g1_i9.p1 TRINITY_DN3595_c0_g1_i7.p1 TRINITY_DN3643_c1_g1_i7.p1 TRINITY_DN4933_c1_g1_i1.p1 TRINITY_DN4933_c1_g2_i1.p1 TRINITY_DN5032_c0_g1_i3.p1 TRINITY_DN5737_c0_g1_i1.p3 TRINITY_DN5737_c0_g1_i1.p4 TRINITY_DN6455_c0_g1_i19.p1 TRINITY_DN7304_c0_g1_i3.p1 TRINITY_DN7384_c0_g1_i1.p1 TRINITY_DN7771_c0_g1_…	0.978196
	Biological Process	ribonucleoprotein complex subunit organization	6	GO:0071826	18	72	506	3802	1.88	0.00735391	2.13	TRINITY_DN11253_c0_g1_i2.p1 TRINITY_DN12_c0_g1_i4.p3 TRINITY_DN12_c0_g1_i4.p1 TRINITY_DN13942_c0_g1_i11.p1 TRINITY_DN15124_c0_g1_i4.p1 TRINITY_DN16782_c0_g1_i4.p1 TRINITY_DN1898_c0_g1_i9.p1 TRINITY_DN2242_c4_g1_i7.p1 TRINITY_DN25119_c0_g1_i2.p1 TRINITY_DN2880_c0_g2_i1.p1 TRINITY_DN2975_c0_g1_i12.p1 TRINITY_DN3139_c0_g1_i17.p2 TRINITY_DN321_c0_g1_i29.p1 TRINITY_DN38024_c0_g1_i1.p1 TRINITY_DN5385_c…	0.910733
	Biological Process	negative regulation of gene expression	7	GO:0010629	35	170	506	3802	1.55	0.00741696	2.13	TRINITY_DN118_c0_g1_i1.p1 TRINITY_DN1270_c0_g1_i10.p1 TRINITY_DN13186_c0_g1_i6.p1 TRINITY_DN1353_c0_g1_i3.p1 TRINITY_DN1369_c1_g1_i3.p1 TRINITY_DN13942_c0_g1_i11.p1 TRINITY_DN15424_c0_g1_i6.p1 TRINITY_DN17172_c0_g1_i10.p1 TRINITY_DN2112_c0_g1_i11.p2 TRINITY_DN218_c1_g2_i1.p1 TRINITY_DN2533_c0_g1_i9.p5 TRINITY_DN2586_c0_g1_i3.p1 TRINITY_DN27839_c0_g1_i1.p1 TRINITY_DN3643_c1_g1_i7.p1 TRINITY_DN3802…	0.632268
	Biological Process	methylglyoxal catabolic process	6	GO:0051596	4	7	506	3802	4.29	0.00778519	2.11	TRINITY_DN12207_c0_g1_i3.p1 TRINITY_DN26718_c0_g1_i11.p1 TRINITY_DN40563_c0_g1_i1.p1 TRINITY_DN4754_c0_g2_i7.p1	2.10098
	Biological Process	epithelial cell development	7	GO:0002064	3	4	506	3802	5.64	0.00844924	2.07	TRINITY_DN13186_c0_g1_i6.p1 TRINITY_DN44174_c0_g1_i1.p1 TRINITY_DN560_c0_g1_i1.p1	2.4957
	Biological Process	response to interleukin-1	6	GO:0070555	3	4	506	3802	5.64	0.00844924	2.07	TRINITY_DN1353_c0_g1_i3.p1 TRINITY_DN25200_c0_g2_i2.p1 TRINITY_DN25200_c0_g2_i2.p2	2.4957
	Biological Process	regulation of response to water deprivation	6	GO:2000070	5	11	506	3802	3.42	0.0094863	2.02	TRINITY_DN13862_c0_g1_i1.p1 TRINITY_DN4254_c0_g1_i2.p1 TRINITY_DN5996_c0_g1_i3.p2 TRINITY_DN6035_c0_g1_i4.p2 TRINITY_DN6231_c0_g1_i3.p1	1.774
	Biological Process	cilium organization	7	GO:0044782	5	11	506	3802	3.42	0.0094863	2.02	TRINITY_DN11276_c0_g1_i1.p1 TRINITY_DN13239_c0_g1_i1.p1 TRINITY_DN44174_c0_g1_i1.p1 TRINITY_DN47146_c0_g1_i1.p1 TRINITY_DN720_c2_g1_i3.p1	1.774
	Biological Process	regulation of gene expression, epigenetic	7	GO:0040029	16	65	506	3802	1.85	0.0146287	1.83	TRINITY_DN170_c0_g1_i2.p1 TRINITY_DN170_c0_g3_i7.p1 TRINITY_DN17172_c0_g1_i10.p1 TRINITY_DN2112_c0_g1_i11.p2 TRINITY_DN2239_c0_g1_i6.p1 TRINITY_DN4422_c0_g1_i2.p1 TRINITY_DN4933_c1_g1_i1.p1 TRINITY_DN4933_c1_g2_i1.p1 TRINITY_DN5032_c0_g1_i3.p1 TRINITY_DN5737_c0_g1_i1.p3 TRINITY_DN5737_c0_g1_i1.p4 TRINITY_DN6237_c0_g1_i3.p2 TRINITY_DN6455_c0_g1_i19.p1 TRINITY_DN7771_c0_g1_i4.p1 TRINITY_DN8080_c0_g…	0.887525
	Biological Process	cellular response to selenium ion	7	GO:0071291	2	2	506	3802	7.51	0.017682	1.75	TRINITY_DN1826_c0_g1_i9.p2 TRINITY_DN1826_c0_g1_i9.p1	2.90881
	Biological Process	response to lithium ion	6	GO:0010226	2	2	506	3802	7.51	0.017682	1.75	TRINITY_DN15211_c0_g1_i7.p1 TRINITY_DN202_c0_g1_i3.p1	2.90881
	Biological Process	development of primary sexual characteristics	6	GO:0045137	2	2	506	3802	7.51	0.017682	1.75	TRINITY_DN4248_c0_g1_i2.p1 TRINITY_DN44174_c0_g1_i1.p1	2.90881
	Biological Process	cellular response to tumor necrosis factor	7	GO:0071356	2	2	506	3802	7.51	0.017682	1.75	TRINITY_DN25200_c0_g2_i2.p1 TRINITY_DN25200_c0_g2_i2.p2	2.90881
	Biological Process	epithelial cell migration	7	GO:0010631	2	2	506	3802	7.51	0.017682	1.75	TRINITY_DN13186_c0_g1_i6.p1 TRINITY_DN560_c0_g1_i1.p1	2.90881
	Biological Process	cell projection morphogenesis	7	GO:0048858	2	2	506	3802	7.51	0.017682	1.75	TRINITY_DN13186_c0_g1_i6.p1 TRINITY_DN560_c0_g1_i1.p1	2.90881
	Biological Process	organelle assembly	6	GO:0070925	16	68	506	3802	1.77	0.0181963	1.74	TRINITY_DN11253_c0_g1_i2.p1 TRINITY_DN11276_c0_g1_i1.p1 TRINITY_DN12_c0_g1_i4.p3 TRINITY_DN12_c0_g1_i4.p1 TRINITY_DN13239_c0_g1_i1.p1 TRINITY_DN13942_c0_g1_i11.p1 TRINITY_DN16782_c0_g1_i4.p1 TRINITY_DN25119_c0_g1_i2.p1 TRINITY_DN2880_c0_g2_i1.p1 TRINITY_DN38024_c0_g1_i1.p1 TRINITY_DN44174_c0_g1_i1.p1 TRINITY_DN47146_c0_g1_i1.p1 TRINITY_DN5022_c0_g1_i1.p1 TRINITY_DN5385_c0_g1_i8.p1 TRINITY_DN720_c…	0.823749
	Biological Process	protein localization to endoplasmic reticulum	7	GO:0070972	6	17	506	3802	2.65	0.0182756	1.74	TRINITY_DN13942_c0_g1_i11.p1 TRINITY_DN414_c0_g2_i1.p1 TRINITY_DN4462_c0_g2_i7.p1 TRINITY_DN6803_c0_g1_i1.p1 TRINITY_DN7276_c0_g1_i10.p1 TRINITY_DN7832_c0_g1_i4.p1	1.40599
	Cellular Component	chaperonin-containing T-complex	5	GO:0005832	12	15	532	4112	6.18	6.17863e-09	8.21	TRINITY_DN17272_c0_g1_i1.p1 TRINITY_DN26134_c0_g1_i1.p1 TRINITY_DN3448_c0_g1_i7.p1 TRINITY_DN3448_c0_g1_i7.p3 TRINITY_DN3448_c0_g1_i7.p2 TRINITY_DN51604_c0_g1_i1.p1 TRINITY_DN53509_c0_g1_i1.p1 TRINITY_DN6081_c0_g1_i6.p2 TRINITY_DN6081_c0_g1_i6.p1 TRINITY_DN6277_c0_g1_i2.p1 TRINITY_DN6277_c0_g1_i2.p2 TRINITY_DN9906_c0_g1_i8.p1	2.62761
	Cellular Component	chaperone complex	3	GO:0101031	12	16	532	4112	5.8	2.18261e-08	7.66	TRINITY_DN17272_c0_g1_i1.p1 TRINITY_DN26134_c0_g1_i1.p1 TRINITY_DN3448_c0_g1_i7.p1 TRINITY_DN3448_c0_g1_i7.p3 TRINITY_DN3448_c0_g1_i7.p2 TRINITY_DN51604_c0_g1_i1.p1 TRINITY_DN53509_c0_g1_i1.p1 TRINITY_DN6081_c0_g1_i6.p2 TRINITY_DN6081_c0_g1_i6.p1 TRINITY_DN6277_c0_g1_i2.p1 TRINITY_DN6277_c0_g1_i2.p2 TRINITY_DN9906_c0_g1_i8.p1	2.53605
	Cellular Component	nuclear lumen	7	GO:0031981	99	487	532	4112	1.57	1.19092e-06	5.92	TRINITY_DN10310_c0_g1_i1.p1 TRINITY_DN1043_c0_g2_i1.p1 TRINITY_DN1090_c0_g1_i1.p1 TRINITY_DN10980_c0_g1_i6.p1 TRINITY_DN10990_c0_g1_i14.p2 TRINITY_DN11352_c0_g1_i6.p3 TRINITY_DN11637_c0_g1_i2.p2 TRINITY_DN11954_c0_g1_i2.p1 TRINITY_DN11996_c0_g1_i5.p3 TRINITY_DN12077_c0_g1_i5.p2 TRINITY_DN1232_c0_g1_i9.p2 TRINITY_DN1256_c0_g1_i9.p1 TRINITY_DN12790_c0_g1_i1.p1 TRINITY_DN12_c0_g1_i4.p3 TRINITY_DN12_…	0.650765
	Cellular Component	nucleolus	8	GO:0005730	52	225	532	4112	1.79	1.42943e-05	4.84	TRINITY_DN10310_c0_g1_i1.p1 TRINITY_DN1043_c0_g2_i1.p1 TRINITY_DN1090_c0_g1_i1.p1 TRINITY_DN10980_c0_g1_i6.p1 TRINITY_DN11352_c0_g1_i6.p3 TRINITY_DN11954_c0_g1_i2.p1 TRINITY_DN11996_c0_g1_i5.p3 TRINITY_DN1256_c0_g1_i9.p1 TRINITY_DN12790_c0_g1_i1.p1 TRINITY_DN12_c0_g1_i4.p3 TRINITY_DN12_c0_g1_i4.p1 TRINITY_DN13942_c0_g1_i11.p1 TRINITY_DN14218_c0_g1_i10.p1 TRINITY_DN14602_c0_g2_i1.p1 TRINITY_DN1512…	0.83996
	Cellular Component	endoplasmic reticulum	6	GO:0005783	71	343	532	4112	1.6	2.36303e-05	4.63	TRINITY_DN10402_c1_g1_i2.p1 TRINITY_DN10496_c0_g1_i1.p1 TRINITY_DN10664_c0_g1_i1.p1 TRINITY_DN10769_c0_g1_i4.p2 TRINITY_DN11003_c1_g1_i9.p2 TRINITY_DN11057_c1_g1_i1.p1 TRINITY_DN11099_c0_g1_i3.p1 TRINITY_DN11400_c0_g1_i1.p2 TRINITY_DN1243_c0_g1_i2.p2 TRINITY_DN12519_c0_g1_i1.p2 TRINITY_DN12519_c0_g1_i1.p1 TRINITY_DN12954_c0_g1_i5.p2 TRINITY_DN13637_c0_g1_i4.p3 TRINITY_DN13761_c0_g1_i6.p2 TRINITY_…	0.678072
	Cellular Component	polysomal ribosome	7	GO:0042788	13	33	532	4112	3.04	0.000119105	3.92	TRINITY_DN1090_c0_g1_i1.p1 TRINITY_DN1256_c0_g1_i9.p1 TRINITY_DN13942_c0_g1_i11.p1 TRINITY_DN1965_c0_g1_i6.p1 TRINITY_DN21862_c0_g1_i1.p1 TRINITY_DN28852_c0_g1_i1.p1 TRINITY_DN2898_c1_g1_i3.p1 TRINITY_DN3171_c0_g1_i2.p1 TRINITY_DN50609_c0_g1_i1.p1 TRINITY_DN57447_c0_g1_i1.p1 TRINITY_DN735_c0_g2_i1.p1 TRINITY_DN7832_c0_g1_i4.p1 TRINITY_DN9273_c0_g1_i1.p1	1.60407
	Cellular Component	nuclear body	9	GO:0016604	22	75	532	4112	2.27	0.000150911	3.82	TRINITY_DN1043_c0_g2_i1.p1 TRINITY_DN12790_c0_g1_i1.p1 TRINITY_DN13134_c0_g1_i1.p1 TRINITY_DN15958_c0_g1_i1.p1 TRINITY_DN1604_c0_g2_i2.p2 TRINITY_DN17172_c0_g1_i10.p1 TRINITY_DN2002_c0_g2_i1.p1 TRINITY_DN2112_c0_g1_i11.p2 TRINITY_DN2629_c1_g1_i5.p1 TRINITY_DN2947_c0_g1_i14.p1 TRINITY_DN434_c0_g1_i5.p1 TRINITY_DN4422_c0_g1_i2.p1 TRINITY_DN4741_c1_g1_i3.p1 TRINITY_DN4933_c1_g1_i1.p1 TRINITY_DN4933_…	1.18269
	Cellular Component	spliceosomal complex	7	GO:0005681	19	62	532	4112	2.37	0.000188684	3.72	TRINITY_DN1043_c0_g2_i1.p1 TRINITY_DN1353_c0_g1_i3.p1 TRINITY_DN15124_c0_g1_i4.p1 TRINITY_DN15211_c0_g1_i7.p1 TRINITY_DN2002_c0_g2_i1.p1 TRINITY_DN2586_c0_g1_i3.p1 TRINITY_DN30160_c0_g1_i9.p3 TRINITY_DN3139_c0_g1_i17.p2 TRINITY_DN41537_c0_g1_i1.p1 TRINITY_DN434_c0_g1_i5.p1 TRINITY_DN565_c0_g1_i8.p1 TRINITY_DN5939_c0_g1_i2.p2 TRINITY_DN5939_c0_g1_i2.p1 TRINITY_DN6231_c0_g1_i3.p1 TRINITY_DN6237_c0_…	1.24489
	Cellular Component	nucleoplasm	8	GO:0005654	52	252	532	4112	1.59	0.000436843	3.36	TRINITY_DN1043_c0_g2_i1.p1 TRINITY_DN10990_c0_g1_i14.p2 TRINITY_DN11352_c0_g1_i6.p3 TRINITY_DN1232_c0_g1_i9.p2 TRINITY_DN12790_c0_g1_i1.p1 TRINITY_DN13134_c0_g1_i1.p1 TRINITY_DN13186_c0_g1_i6.p1 TRINITY_DN13942_c0_g1_i11.p1 TRINITY_DN14602_c0_g2_i1.p1 TRINITY_DN15424_c0_g1_i6.p1 TRINITY_DN15958_c0_g1_i1.p1 TRINITY_DN1604_c0_g2_i2.p2 TRINITY_DN17172_c0_g1_i10.p1 TRINITY_DN17339_c0_g1_i4.p3 TRINITY…	0.669027
	Cellular Component	polysome	4	GO:0005844	15	50	532	4112	2.32	0.00113464	2.95	TRINITY_DN1090_c0_g1_i1.p1 TRINITY_DN1256_c0_g1_i9.p1 TRINITY_DN13134_c0_g1_i1.p1 TRINITY_DN13942_c0_g1_i11.p1 TRINITY_DN1965_c0_g1_i6.p1 TRINITY_DN21862_c0_g1_i1.p1 TRINITY_DN28852_c0_g1_i1.p1 TRINITY_DN2898_c1_g1_i3.p1 TRINITY_DN3171_c0_g1_i2.p1 TRINITY_DN50609_c0_g1_i1.p1 TRINITY_DN57447_c0_g1_i1.p1 TRINITY_DN735_c0_g2_i1.p1 TRINITY_DN7832_c0_g1_i4.p1 TRINITY_DN9273_c0_g1_i1.p1 TRINITY_DN951_c…	1.21412
	Cellular Component	peptidase complex	4	GO:1905368	14	46	532	4112	2.35	0.00141211	2.85	TRINITY_DN13581_c0_g1_i1.p3 TRINITY_DN1369_c1_g1_i3.p1 TRINITY_DN16207_c0_g1_i11.p1 TRINITY_DN2277_c0_g1_i3.p1 TRINITY_DN3498_c0_g1_i4.p1 TRINITY_DN3703_c0_g1_i3.p2 TRINITY_DN3703_c0_g1_i3.p4 TRINITY_DN4462_c0_g2_i7.p1 TRINITY_DN57447_c0_g1_i1.p1 TRINITY_DN6803_c0_g1_i1.p1 TRINITY_DN6872_c0_g1_i2.p1 TRINITY_DN8211_c0_g1_i3.p1 TRINITY_DN8499_c0_g1_i7.p1 TRINITY_DN9841_c0_g1_i1.p1	1.23266
	Cellular Component	Cdc73/Paf1 complex	10	GO:0016593	3	3	532	4112	7.73	0.00215496	2.67	TRINITY_DN1898_c0_g1_i9.p1 TRINITY_DN5737_c0_g1_i1.p3 TRINITY_DN5737_c0_g1_i1.p4	2.95047
	Cellular Component	catalytic step 2 spliceosome	8	GO:0071013	10	31	532	4112	2.49	0.00420856	2.38	TRINITY_DN1043_c0_g2_i1.p1 TRINITY_DN1353_c0_g1_i3.p1 TRINITY_DN15124_c0_g1_i4.p1 TRINITY_DN2002_c0_g2_i1.p1 TRINITY_DN2586_c0_g1_i3.p1 TRINITY_DN41537_c0_g1_i1.p1 TRINITY_DN5939_c0_g1_i2.p2 TRINITY_DN5939_c0_g1_i2.p1 TRINITY_DN6231_c0_g1_i3.p1 TRINITY_DN9287_c0_g1_i1.p2	1.31615
	Cellular Component	endopeptidase complex	5	GO:1905369	12	41	532	4112	2.26	0.00437391	2.36	TRINITY_DN13581_c0_g1_i1.p3 TRINITY_DN1369_c1_g1_i3.p1 TRINITY_DN16207_c0_g1_i11.p1 TRINITY_DN2277_c0_g1_i3.p1 TRINITY_DN3498_c0_g1_i4.p1 TRINITY_DN3703_c0_g1_i3.p2 TRINITY_DN3703_c0_g1_i3.p4 TRINITY_DN57447_c0_g1_i1.p1 TRINITY_DN6872_c0_g1_i2.p1 TRINITY_DN8211_c0_g1_i3.p1 TRINITY_DN8499_c0_g1_i7.p1 TRINITY_DN9841_c0_g1_i1.p1	1.17632
	Cellular Component	proteasome complex	6	GO:0000502	12	41	532	4112	2.26	0.00437391	2.36	TRINITY_DN13581_c0_g1_i1.p3 TRINITY_DN1369_c1_g1_i3.p1 TRINITY_DN16207_c0_g1_i11.p1 TRINITY_DN2277_c0_g1_i3.p1 TRINITY_DN3498_c0_g1_i4.p1 TRINITY_DN3703_c0_g1_i3.p2 TRINITY_DN3703_c0_g1_i3.p4 TRINITY_DN57447_c0_g1_i1.p1 TRINITY_DN6872_c0_g1_i2.p1 TRINITY_DN8211_c0_g1_i3.p1 TRINITY_DN8499_c0_g1_i7.p1 TRINITY_DN9841_c0_g1_i1.p1	1.17632
	Cellular Component	protein storage vacuole	8	GO:0000326	4	7	532	4112	4.42	0.00702344	2.15	TRINITY_DN2569_c9_g1_i1.p1 TRINITY_DN2873_c2_g1_i3.p2 TRINITY_DN2873_c2_g1_i3.p1 TRINITY_DN47515_c0_g1_i1.p1	2.14405
	Cellular Component	nuclear dicing body	10	GO:0010445	3	4	532	4112	5.8	0.00778755	2.11	TRINITY_DN17172_c0_g1_i10.p1 TRINITY_DN8080_c0_g1_i12.p1 TRINITY_DN8988_c0_g1_i1.p1	2.53605
	Cellular Component	ciliary plasm	6	GO:0097014	3	4	532	4112	5.8	0.00778755	2.11	TRINITY_DN13239_c0_g1_i1.p1 TRINITY_DN47146_c0_g1_i1.p1 TRINITY_DN720_c2_g1_i3.p1	2.53605
	Cellular Component	axoneme	7	GO:0005930	3	4	532	4112	5.8	0.00778755	2.11	TRINITY_DN13239_c0_g1_i1.p1 TRINITY_DN47146_c0_g1_i1.p1 TRINITY_DN720_c2_g1_i3.p1	2.53605
	Cellular Component	cilium	5	GO:0005929	5	11	532	4112	3.51	0.00840832	2.08	TRINITY_DN11276_c0_g1_i1.p1 TRINITY_DN13239_c0_g1_i1.p1 TRINITY_DN32640_c0_g1_i3.p1 TRINITY_DN47146_c0_g1_i1.p1 TRINITY_DN720_c2_g1_i3.p1	1.81147
	Molecular Function	protein folding chaperone	2	GO:0044183	12	26	439	3270	3.44	4.80868e-05	4.32	TRINITY_DN17272_c0_g1_i1.p1 TRINITY_DN26134_c0_g1_i1.p1 TRINITY_DN3448_c0_g1_i7.p1 TRINITY_DN3448_c0_g1_i7.p3 TRINITY_DN3448_c0_g1_i7.p2 TRINITY_DN51604_c0_g1_i1.p1 TRINITY_DN53509_c0_g1_i1.p1 TRINITY_DN6081_c0_g1_i6.p2 TRINITY_DN6081_c0_g1_i6.p1 TRINITY_DN6277_c0_g1_i2.p1 TRINITY_DN6277_c0_g1_i2.p2 TRINITY_DN9906_c0_g1_i8.p1	1.78241
	Molecular Function	mRNA binding	6	GO:0003729	46	206	439	3270	1.66	0.000290497	3.54	TRINITY_DN1043_c0_g2_i1.p1 TRINITY_DN1090_c0_g1_i1.p1 TRINITY_DN11253_c0_g1_i2.p1 TRINITY_DN11637_c0_g1_i2.p2 TRINITY_DN118_c0_g1_i1.p1 TRINITY_DN1256_c0_g1_i9.p1 TRINITY_DN13186_c0_g1_i6.p1 TRINITY_DN1353_c0_g1_i3.p1 TRINITY_DN1369_c1_g1_i3.p1 TRINITY_DN13942_c0_g1_i11.p1 TRINITY_DN1604_c0_g2_i2.p2 TRINITY_DN16782_c0_g1_i4.p1 TRINITY_DN1955_c0_g2_i2.p1 TRINITY_DN19792_c0_g1_i2.p1 TRINITY_DN2002_…	0.731183
	Molecular Function	mRNA 3'-UTR binding	7	GO:0003730	10	26	439	3270	2.86	0.00122189	2.91	TRINITY_DN13186_c0_g1_i6.p1 TRINITY_DN22810_c0_g1_i2.p1 TRINITY_DN2533_c0_g1_i9.p5 TRINITY_DN27839_c0_g1_i1.p1 TRINITY_DN319_c0_g3_i2.p2 TRINITY_DN560_c0_g1_i1.p1 TRINITY_DN8567_c0_g1_i10.p1 TRINITY_DN8567_c0_g1_i10.p2 TRINITY_DN9148_c0_g2_i1.p1 TRINITY_DN92_c0_g2_i9.p2	1.51602
	Molecular Function	unfolded protein binding	4	GO:0051082	14	45	439	3270	2.32	0.0015773	2.8	TRINITY_DN11057_c1_g1_i1.p1 TRINITY_DN17272_c0_g1_i1.p1 TRINITY_DN17611_c0_g1_i7.p3 TRINITY_DN26134_c0_g1_i1.p1 TRINITY_DN3448_c0_g1_i7.p1 TRINITY_DN3448_c0_g1_i7.p3 TRINITY_DN3448_c0_g1_i7.p2 TRINITY_DN51604_c0_g1_i1.p1 TRINITY_DN53509_c0_g1_i1.p1 TRINITY_DN6081_c0_g1_i6.p2 TRINITY_DN6081_c0_g1_i6.p1 TRINITY_DN6277_c0_g1_i2.p1 TRINITY_DN6277_c0_g1_i2.p2 TRINITY_DN9906_c0_g1_i8.p1	1.21412
	Molecular Function	aminoacylase activity	6	GO:0004046	3	3	439	3270	7.45	0.00240533	2.62	TRINITY_DN12023_c0_g1_i2.p1 TRINITY_DN9240_c0_g1_i3.p2 TRINITY_DN9240_c0_g1_i3.p1	2.89724
	Molecular Function	RNA-dependent ATPase activity	9	GO:0008186	17	63	439	3270	2.01	0.00406854	2.39	TRINITY_DN1043_c0_g2_i1.p1 TRINITY_DN10980_c0_g1_i6.p1 TRINITY_DN11082_c0_g1_i3.p3 TRINITY_DN15644_c0_g1_i16.p1 TRINITY_DN1759_c0_g1_i10.p2 TRINITY_DN2880_c0_g2_i1.p1 TRINITY_DN38024_c0_g1_i1.p1 TRINITY_DN41537_c0_g1_i1.p1 TRINITY_DN565_c0_g1_i8.p1 TRINITY_DN5899_c0_g1_i7.p3 TRINITY_DN5939_c0_g1_i2.p2 TRINITY_DN5939_c0_g1_i2.p1 TRINITY_DN6237_c0_g1_i3.p2 TRINITY_DN67065_c0_g1_i1.p1 TRINITY_DN7488…	1.0072
	Molecular Function	RNA helicase activity	10	GO:0003724	17	63	439	3270	2.01	0.00406854	2.39	TRINITY_DN1043_c0_g2_i1.p1 TRINITY_DN10980_c0_g1_i6.p1 TRINITY_DN11082_c0_g1_i3.p3 TRINITY_DN15644_c0_g1_i16.p1 TRINITY_DN1759_c0_g1_i10.p2 TRINITY_DN2880_c0_g2_i1.p1 TRINITY_DN38024_c0_g1_i1.p1 TRINITY_DN41537_c0_g1_i1.p1 TRINITY_DN565_c0_g1_i8.p1 TRINITY_DN5899_c0_g1_i7.p3 TRINITY_DN5939_c0_g1_i2.p2 TRINITY_DN5939_c0_g1_i2.p1 TRINITY_DN6237_c0_g1_i3.p2 TRINITY_DN67065_c0_g1_i1.p1 TRINITY_DN7488…	1.0072
	Molecular Function	catalytic activity, acting on RNA	3	GO:0140098	38	186	439	3270	1.52	0.00555502	2.26	TRINITY_DN1043_c0_g2_i1.p1 TRINITY_DN10980_c0_g1_i6.p1 TRINITY_DN11082_c0_g1_i3.p3 TRINITY_DN11177_c0_g1_i7.p1 TRINITY_DN15644_c0_g1_i16.p1 TRINITY_DN1759_c0_g1_i10.p2 TRINITY_DN2329_c0_g1_i2.p1 TRINITY_DN2329_c0_g1_i2.p2 TRINITY_DN2401_c0_g1_i2.p1 TRINITY_DN2416_c0_g2_i2.p1 TRINITY_DN2880_c0_g2_i1.p1 TRINITY_DN2918_c1_g1_i8.p2 TRINITY_DN2918_c1_g1_i8.p1 TRINITY_DN3629_c0_g1_i4.p2 TRINITY_DN367_c…	0.604071
	Molecular Function	protein disulfide isomerase activity	6	GO:0003756	7	18	439	3270	2.9	0.00628125	2.2	TRINITY_DN15081_c0_g1_i14.p1 TRINITY_DN16905_c0_g1_i3.p2 TRINITY_DN2569_c9_g1_i1.p1 TRINITY_DN47515_c0_g1_i1.p1 TRINITY_DN5139_c0_g1_i1.p2 TRINITY_DN5139_c0_g1_i1.p1 TRINITY_DN6642_c0_g1_i2.p1	1.53605
	Molecular Function	helicase activity	9	GO:0004386	18	70	439	3270	1.92	0.00664658	2.18	TRINITY_DN1043_c0_g2_i1.p1 TRINITY_DN10980_c0_g1_i6.p1 TRINITY_DN11082_c0_g1_i3.p3 TRINITY_DN15644_c0_g1_i16.p1 TRINITY_DN1759_c0_g1_i10.p2 TRINITY_DN2239_c0_g1_i6.p1 TRINITY_DN2880_c0_g2_i1.p1 TRINITY_DN38024_c0_g1_i1.p1 TRINITY_DN41537_c0_g1_i1.p1 TRINITY_DN565_c0_g1_i8.p1 TRINITY_DN5899_c0_g1_i7.p3 TRINITY_DN5939_c0_g1_i2.p2 TRINITY_DN5939_c0_g1_i2.p1 TRINITY_DN6237_c0_g1_i3.p2 TRINITY_DN67065…	0.941106
	Molecular Function	cytidylyltransferase activity	6	GO:0070567	3	4	439	3270	5.59	0.00865832	2.06	TRINITY_DN1551_c0_g1_i4.p1 TRINITY_DN19995_c0_g1_i4.p1 TRINITY_DN6397_c0_g1_i2.p1	2.48285
	Molecular Function	peptidyl-prolyl cis-trans isomerase activity	5	GO:0003755	8	26	439	3270	2.29	0.0170016	1.77	TRINITY_DN10496_c0_g1_i1.p1 TRINITY_DN1379_c0_g1_i4.p1 TRINITY_DN2002_c0_g2_i1.p1 TRINITY_DN24934_c0_g1_i1.p1 TRINITY_DN3196_c0_g1_i1.p1 TRINITY_DN3693_c1_g1_i21.p1 TRINITY_DN8698_c0_g1_i13.p1 TRINITY_DN9943_c0_g1_i5.p3	1.19535
	Molecular Function	glyoxalase III activity	6	GO:0019172	2	2	439	3270	7.45	0.0179877	1.75	TRINITY_DN12207_c0_g1_i3.p1 TRINITY_DN4754_c0_g2_i7.p1	2.89724
	Molecular Function	aspartate-tRNA ligase activity	6	GO:0004815	2	2	439	3270	7.45	0.0179877	1.75	TRINITY_DN7805_c0_g1_i22.p1 TRINITY_DN7805_c0_g1_i22.p2	2.89724
	Molecular Function	tryptophan-tRNA ligase activity	6	GO:0004830	2	2	439	3270	7.45	0.0179877	1.75	TRINITY_DN2329_c0_g1_i2.p1 TRINITY_DN2329_c0_g1_i2.p2	2.89724
	Molecular Function	nuclear import signal receptor activity	4	GO:0061608	2	2	439	3270	7.45	0.0179877	1.75	TRINITY_DN4242_c0_g1_i1.p1 TRINITY_DN4242_c0_g1_i1.p2	2.89724
	Molecular Function	NAD+ synthase (glutamine-hydrolyzing) activity	6	GO:0003952	2	2	439	3270	7.45	0.0179877	1.75	TRINITY_DN3709_c0_g1_i2.p2 TRINITY_DN3709_c0_g1_i2.p1	2.89724
	Molecular Function	glutathione peroxidase activity	6	GO:0004602	2	2	439	3270	7.45	0.0179877	1.75	TRINITY_DN55738_c0_g1_i1.p1 TRINITY_DN564_c0_g1_i11.p1	2.89724
	Molecular Function	glutaminase activity	6	GO:0004359	2	2	439	3270	7.45	0.0179877	1.75	TRINITY_DN3709_c0_g1_i2.p2 TRINITY_DN3709_c0_g1_i2.p1	2.89724
	Molecular Function	cis-trans isomerase activity	4	GO:0016859	8	27	439	3270	2.21	0.0214119	1.67	TRINITY_DN10496_c0_g1_i1.p1 TRINITY_DN1379_c0_g1_i4.p1 TRINITY_DN2002_c0_g2_i1.p1 TRINITY_DN24934_c0_g1_i1.p1 TRINITY_DN3196_c0_g1_i1.p1 TRINITY_DN3693_c1_g1_i21.p1 TRINITY_DN8698_c0_g1_i13.p1 TRINITY_DN9943_c0_g1_i5.p3	1.14405
