# Supplementary material for: Proteome Dynamics Analysis Reveals the Potential Mechanisms of Salinity and Drought Response during Seed Germination and Seedling Growth in Tamarix hispida
Source: Genes (Basel). 2023 Mar 5;14(3):656. doi: 10.3390/genes14030656 (PMC10048391; doi:10.3390/genes14030656)
Supplement: Supplementary file 1 [file genes-14-00656-s001.zip › Table S6.xlsx]

## Sheet: hyperosmotic salinity response
Gene Id	Name	Stage3-1	Stage3-2	Stage4-1	Stage4-2	Stage5-1	Stage5-2
TRINITY_DN11748_c0_g1_i1.p1		0.857	0.717	1.08	1.004	1.345	1.037
TRINITY_DN597_c0_g1_i3.p1		0.59	0.748	1.128	1.246	1.214	1.102
TRINITY_DN789_c0_g2_i19.p1	ThP5CS-P-1	0.642	0.626	0.926	0.923	1.416	1.464
TRINITY_DN12519_c0_g1_i1.p2		1.27	1.325	1.023	1.031	0.71	0.666
TRINITY_DN16671_c0_g1_i1.p2	ThPRX-P-3	0.708	0.536	0.591	0.471	1.994	1.793
TRINITY_DN16671_c0_g1_i1.p1	ThPRX-P-2	0.587	0.449	0.396	0.392	2.075	2.118
TRINITY_DN16671_c0_g1_i1.p3	ThPRX-P-4	0.689	0.87	0.68	0.711	1.462	1.659
TRINITY_DN4122_c0_g1_i6.p1	0	1.68	1.488	1.097	1.129	0.221	0.239
TRINITY_DN4869_c1_g1_i1.p1	ThY3IP-P	0.652	0.677	0.666	0.634	1.706	1.731
TRINITY_DN541_c0_g1_i1.p1		1.254	1.19	1.228	1.171	0.58	0.588
TRINITY_DN8055_c0_g1_i1.p1		1.132	1.146	1.213	1.158	0.699	0.708
TRINITY_DN12029_c2_g1_i1.p1	ThPRX-P-1	0.894	0.775	0.666	0.872	1.456	1.4
TRINITY_DN12519_c0_g1_i1.p1		1.18	1.147	1.004	0.985	0.828	0.844
TRINITY_DN12736_c1_g1_i3.p1	ThP5CS-P-2	0.752	0.918	1.032	1.066	1.015	1.252
TRINITY_DN92_c0_g1_i4.p1		0.825	0.816	0.914	0.978	1.35	1.166

## Sheet: response to water deprivation
Gene Id	Name	Stage3-1	Stage3-2	Stage4-1	Stage4-2	Stage5-1	Stage5-2
TRINITY_DN40469_c0_g1_i1.p1		0.847	0.967	0.659	0.713	1.544	1.34
TRINITY_DN6649_c0_g1_i4.p1		0.61	0.639	1.171	1.168	1.264	1.179
TRINITY_DN789_c0_g2_i19.p1	ThP5CS-P-1	0.642	0.626	0.926	0.923	1.416	1.464
TRINITY_DN18631_c0_g2_i1.p1		0.367	0.281	0.259	0.221	2.617	2.385
TRINITY_DN10980_c0_g1_i6.p1		1.002	1.089	1.17	1.234	0.72	0.801
TRINITY_DN10980_c0_g1_i6.p2		1.018	1.148	1.368	1.372	0.56	0.507
TRINITY_DN11879_c0_g1_i5.p1		0.864	0.982	0.84	0.717	1.478	1.181
TRINITY_DN1270_c0_g1_i10.p1		1.199	1.22	1.087	1.2	0.65	0.661
TRINITY_DN12913_c0_g1_i2.p1		0.295	0.301	0.305	0.245	2.636	2.345
TRINITY_DN13357_c0_g3_i3.p2		0.804	0.761	0.746	0.682	1.6	1.478
TRINITY_DN13357_c0_g3_i3.p1		0.578	0.619	0.544	0.571	1.853	1.966
TRINITY_DN1449_c0_g1_i4.p1		0.899	0.918	0.888	0.947	1.206	1.21
TRINITY_DN1454_c0_g1_i14.p1		1.102	1.062	1.132	1.124	0.791	0.811
TRINITY_DN15312_c0_g1_i2.p1		1.094	0.819	0.84	0.872	1.204	1.222
TRINITY_DN1582_c1_g2_i5.p1		1.07	1.214	1.197	1.112	0.822	0.76
TRINITY_DN16351_c0_g1_i1.p1		1.087	1.122	1.095	1.078	0.815	0.856
TRINITY_DN16671_c0_g1_i1.p2	ThPRX-P-3	0.708	0.536	0.591	0.471	1.994	1.793
TRINITY_DN16671_c0_g1_i1.p1	ThPRX-P-2	0.587	0.449	0.396	0.392	2.075	2.118
TRINITY_DN16671_c0_g1_i1.p3	ThPRX-P-4	0.689	0.87	0.68	0.711	1.462	1.659
TRINITY_DN184_c1_g1_i3.p1		1.274	1.16	1.031	1.024	0.749	0.788
TRINITY_DN21577_c0_g1_i5.p1		0.464	0.408	0.444	0.377	2.268	2.124
TRINITY_DN21577_c0_g1_i5.p2		0.524	0.38	0.493	0.47	2.254	2.011
TRINITY_DN2686_c0_g1_i6.p1		0.836	0.94	0.898	0.835	1.285	1.248
TRINITY_DN2686_c0_g1_i6.p2		0.832	0.929	0.91	0.846	1.28	1.245
TRINITY_DN2831_c0_g1_i6.p1		0.814	0.778	0.818	0.829	1.394	1.408
TRINITY_DN2874_c0_g1_i5.p1		0.39	0.404	0.373	0.42	2.222	2.303
TRINITY_DN2940_c0_g1_i18.p1		0.881	0.888	0.881	0.845	1.241	1.322
TRINITY_DN30943_c0_g1_i2.p1		0.792	0.686	0.895	0.871	1.487	1.326
TRINITY_DN32421_c0_g1_i1.p1		0.681	0.883	0.727	0.714	1.573	1.491
TRINITY_DN32421_c0_g1_i1.p2		0.878	0.845	0.806	0.812	1.259	1.458
TRINITY_DN3988_c1_g1_i6.p1		0.799	0.722	0.829	0.82	1.42	1.47
TRINITY_DN4093_c0_g1_i1.p1		0.6	0.62	0.718	0.668	1.81	1.662
TRINITY_DN4117_c0_g1_i1.p2		0.941	0.761	0.772	0.737	1.498	1.341
TRINITY_DN4117_c0_g2_i4.p1		0.74	0.594	0.643	0.688	1.684	1.634
TRINITY_DN4122_c0_g1_i6.p1		1.68	1.488	1.097	1.129	0.221	0.239
TRINITY_DN4153_c0_g1_i1.p1		0.316	0.345	0.353	0.322	2.385	2.325
TRINITY_DN46484_c0_g1_i1.p1		0.44	0.366	0.43	0.4	2.31	2.162
TRINITY_DN4869_c1_g1_i1.p1	ThY3IP-P	0.652	0.677	0.666	0.634	1.706	1.731
TRINITY_DN5095_c0_g2_i1.p2		1.39	1.217	1.034	0.984	0.711	0.69
TRINITY_DN5344_c0_g1_i5.p1		0.684	0.712	0.697	0.681	1.665	1.619
TRINITY_DN5497_c0_g1_i9.p3		0.479	0.518	0.471	0.451	2.051	2.132
TRINITY_DN5497_c0_g1_i9.p2		0.77	0.757	0.696	0.605	1.637	1.612
TRINITY_DN5656_c1_g1_i1.p1		0.619	0.574	0.731	0.668	1.718	1.756
TRINITY_DN5789_c0_g1_i2.p1		0.813	0.823	0.893	0.857	1.377	1.291
TRINITY_DN6258_c1_g1_i15.p2		0.878	1.081	1.23	1.131	0.78	0.799
TRINITY_DN6499_c0_g1_i2.p1		1.301	1.095	1.076	1.158	0.689	0.674
TRINITY_DN6869_c1_g1_i3.p2		0.793	0.745	0.736	0.77	1.508	1.514
TRINITY_DN6869_c1_g1_i3.p1		0.783	0.776	0.772	0.704	1.596	1.439
TRINITY_DN69201_c0_g1_i1.p1		1.162	1.143	1.03	1.038	0.767	0.787
TRINITY_DN7414_c0_g1_i7.p1		0.91	0.931	0.915	0.846	1.182	1.219
TRINITY_DN8260_c0_g1_i2.p1		1.123	1.095	1.087	1.096	0.783	0.788
TRINITY_DN8391_c0_g2_i1.p1		0.81	0.814	0.744	0.782	1.466	1.449
TRINITY_DN8436_c0_g1_i9.p1		1.325	1.198	1.171	1.198	0.582	0.584
TRINITY_DN9374_c0_g1_i1.p1		1.229	1.389	1.313	1.167	0.623	0.566
TRINITY_DN948_c0_g1_i17.p3		1.094	1.118	1.142	1.192	0.756	0.716
TRINITY_DN999_c0_g1_i1.p1		0.869	0.923	0.858	0.824	1.294	1.194
TRINITY_DN11515_c0_g1_i2.p1		0.772	0.883	0.923	0.984	1.224	1.243
TRINITY_DN12029_c2_g1_i1.p1	ThPRX-P-1	0.894	0.775	0.666	0.872	1.456	1.4
TRINITY_DN12182_c0_g1_i4.p1		0.538	0.532	0.517	0.554	2.088	1.91
TRINITY_DN12736_c1_g1_i3.p1	ThP5CS-P-2	0.752	0.918	1.032	1.066	1.015	1.252
TRINITY_DN13495_c0_g1_i2.p1		1.286	1.182	0.999	0.95	0.811	0.755
TRINITY_DN13862_c0_g1_i1.p1		1.122	1.067	1.106	1.167	0.806	0.802
TRINITY_DN20161_c0_g1_i9.p1		0.493	0.441	0.484	0.576	2.154	1.95
TRINITY_DN20281_c0_g1_i1.p1		1.08	1.189	1.03	1.044	0.767	0.917
TRINITY_DN4254_c0_g1_i2.p1		1.221	1.364	1.169	1.09	0.554	0.616
TRINITY_DN4880_c0_g1_i2.p1		0.983	1.088	0.783	0.506	1.264	1.445
TRINITY_DN4897_c0_g1_i4.p1		1.22	1.396	1.23	1.123	0.468	0.571
TRINITY_DN5497_c0_g1_i9.p1		0.388	0.453	0.496	0.347	2.17	2.254
TRINITY_DN576_c0_g1_i4.p1		1.193	1.124	1.189	1.021	0.791	0.837
TRINITY_DN5996_c0_g1_i3.p2		1.006	0.936	1.257	1.36	0.778	0.671
TRINITY_DN6033_c0_g1_i9.p1		1.164	1.142	0.97	1.018	0.87	0.881
TRINITY_DN6035_c0_g1_i4.p2		1.198	1.01	1.105	1.301	0.732	0.669
TRINITY_DN6231_c0_g1_i3.p1		1.134	1.046	1.07	1.134	0.812	0.802
TRINITY_DN6575_c0_g1_i2.p1		1.178	1.16	1.045	1.034	0.829	0.805
TRINITY_DN67106_c0_g1_i1.p1		0.859	0.749	0.754	0.761	1.618	1.326
TRINITY_DN8116_c0_g1_i4.p1		0.821	0.874	0.97	0.873	1.162	1.347
TRINITY_DN948_c0_g1_i17.p1		1.311	1.244	1.101	1.319	0.548	0.486
TRINITY_DN9678_c0_g1_i1.p2		0.837	0.872	0.834	0.635	1.389	1.498
TRINITY_DN9678_c0_g1_i1.p1		0.823	0.831	0.728	0.63	1.501	1.606
